# Supplementary material for: Individual competence predominates over host nutritional status in Arabidopsis root exudate-mediated bacterial enrichment in a combination of four Burkholderiaceae species
Source: BMC Microbiol. 2022 Sep 17;22:218. doi: 10.1186/s12866-022-02633-8 (PMC9482264; doi:10.1186/s12866-022-02633-8)
Supplement: Supplementary file 5 — Additional file 5. [file 12866_2022_2633_MOESM5_ESM.zip]

Archive with 24 entries (23 files):
- Raw Data Cillero et al V2/
- __MACOSX/._Raw Data Cillero et al V2
- Raw Data Cillero et al V2/RAW_DATA_GEN_1_Fig1.Table1.xlsx
- __MACOSX/Raw Data Cillero et al V2/._RAW_DATA_GEN_1_Fig1.Table1.xlsx
- Raw Data Cillero et al V2/RAW_DATA_Fig4.xlsx
- __MACOSX/Raw Data Cillero et al V2/._RAW_DATA_Fig4.xlsx
- Raw Data Cillero et al V2/RAW_DATA_GEN_5_Fig1.Table1.xlsx
- __MACOSX/Raw Data Cillero et al V2/._RAW_DATA_GEN_5_Fig1.Table1.xlsx
- Raw Data Cillero et al V2/RAW_DATA_Fig3.xlsx
- __MACOSX/Raw Data Cillero et al V2/._RAW_DATA_Fig3.xlsx
- Raw Data Cillero et al V2/RAW_DATA_GEN_4_Fig1.Table1.xlsx
- __MACOSX/Raw Data Cillero et al V2/._RAW_DATA_GEN_4_Fig1.Table1.xlsx
- Raw Data Cillero et al V2/RAW_DATA_GEN_3_Fig1.Table1.xlsx
- __MACOSX/Raw Data Cillero et al V2/._RAW_DATA_GEN_3_Fig1.Table1.xlsx
- Raw Data Cillero et al V2/RAW_DATA_GEN_7_Fig1.Table1.xlsx
- __MACOSX/Raw Data Cillero et al V2/._RAW_DATA_GEN_7_Fig1.Table1.xlsx
- Raw Data Cillero et al V2/RAW_DATA_Additional Fig.2B.xlsx
- __MACOSX/Raw Data Cillero et al V2/._RAW_DATA_Additional Fig.2B.xlsx
- Raw Data Cillero et al V2/RAW_DATA_GEN_2_Fig1.Table1.xlsx
- __MACOSX/Raw Data Cillero et al V2/._RAW_DATA_GEN_2_Fig1.Table1.xlsx
- Raw Data Cillero et al V2/RAW_DATA_EXUDATE_ANALYSIS.xlsx
- __MACOSX/Raw Data Cillero et al V2/._RAW_DATA_EXUDATE_ANALYSIS.xlsx
- Raw Data Cillero et al V2/RAW_DATA_GEN_6_Fig1.Table1.xlsx
- __MACOSX/Raw Data Cillero et al V2/._RAW_DATA_GEN_6_Fig1.Table1.xlsx
