# Supplementary material for: Individual competence predominates over host nutritional status in Arabidopsis root exudate-mediated bacterial enrichment in a combination of four Burkholderiaceae species
Source: BMC Microbiol. 2022 Sep 17;22:218. doi: 10.1186/s12866-022-02633-8 (PMC9482264; doi:10.1186/s12866-022-02633-8)
Supplement: Supplementary file 5 — Additional file 5. [file 12866_2022_2633_MOESM5_ESM.zip › Raw Data Cillero et al V2/RAW_DATA_GEN_1_Fig1.Table1.xlsx]

## Sheet: FIG1.GEN.1_Raw data Growth
Software Version	2.00.18
Plate Number	Plate 1
Procedure Details
Plate Type	96 WELL PLATE
Set Temperature	Setpoint 30°C
	Preheat before moving to next step
Start Kinetic	Runtime 160:00:00 (HH:MM:SS), Interval 1:00:00, 161 Reads
Shake	Orbital: 5:00 (MM:SS)
	Frequency: 559 cpm (1 mm)
Read	Absorbance Endpoint
	Full Plate
	Wavelengths: 600
	Read Speed: Normal, Delay: 100 msec, Measurements/Data Point: 8
End Kinetic
600			OD 600nm Lectures
			21 days PRE												14 days PRE												21 days N-PRE												14 days N-PRE
	Time	T° 600	PJCL.1	PJCL.2	PJCL.3	PJCL.4	PJCL.5	PJCL.6	PJCL.7	PJCL.8	P.1	J.1	C.1	L.1	PJCL.1	PJCL.2	PJCL.3	PJCL.4	PJCL.5	PJCL.6	PJCL.7	PJCL.8	P.1	J.1	C.1	L.1	PJCL.1	PJCL.2	PJCL.3	PJCL.4	PJCL.5	PJCL.6	PJCL.7	PJCL.8	P.1	J.1	C.1	L.1	PJCL.1	PJCL.2	PJCL.3	PJCL.4	PJCL.5	PJCL.6	PJCL.7	PJCL.8	P.1	J.1	C.1
	00:05:03	30	0.134	0.14	0.136	0.139	0.143	0.136	0.137	0.133	0.138	0.135	0.143	0.142	0.133	0.132	0.139	0.14	0.135	0.134	0.131	0.131	0.135	0.138	0.138	0.14	0.131	0.128	0.133	0.137	0.136	0.136	0.141	0.137	0.134	0.133	0.141	0.135	0.133	0.132	0.129	0.134	0.136	0.142	0.133	0.139	0.133	0.139	0.138
	01:05:03	30.1	0.15	0.156	0.151	0.156	0.158	0.151	0.152	0.149	0.153	0.145	0.159	0.152	0.149	0.149	0.156	0.156	0.15	0.148	0.147	0.146	0.149	0.148	0.154	0.149	0.144	0.144	0.147	0.15	0.149	0.149	0.154	0.151	0.145	0.141	0.153	0.143	0.145	0.142	0.141	0.145	0.148	0.152	0.145	0.149	0.143	0.145	0.149
	02:05:03	30.1	0.169	0.178	0.171	0.179	0.179	0.171	0.169	0.17	0.171	0.157	0.169	0.167	0.173	0.173	0.179	0.179	0.169	0.17	0.166	0.167	0.169	0.161	0.164	0.165	0.163	0.167	0.165	0.17	0.171	0.169	0.172	0.173	0.162	0.15	0.166	0.148	0.166	0.158	0.16	0.162	0.164	0.168	0.163	0.164	0.16	0.156	0.159
	03:05:03	30	0.192	0.202	0.196	0.208	0.204	0.199	0.188	0.197	0.188	0.171	0.172	0.175	0.201	0.2	0.203	0.2	0.184	0.19	0.183	0.183	0.189	0.176	0.169	0.172	0.181	0.187	0.186	0.19	0.204	0.19	0.19	0.207	0.18	0.174	0.168	0.15	0.184	0.174	0.178	0.178	0.178	0.182	0.176	0.18	0.181	0.182	0.16
	04:05:03	30.1	0.206	0.215	0.209	0.234	0.223	0.211	0.196	0.21	0.192	0.196	0.171	0.186	0.221	0.221	0.227	0.214	0.195	0.206	0.193	0.191	0.21	0.201	0.17	0.173	0.197	0.214	0.207	0.207	0.237	0.21	0.205	0.24	0.195	0.201	0.171	0.148	0.203	0.194	0.2	0.196	0.195	0.196	0.191	0.202	0.203	0.195	0.163
	05:05:03	30	0.23	0.242	0.239	0.272	0.258	0.235	0.211	0.239	0.206	0.214	0.172	0.195	0.25	0.249	0.251	0.235	0.211	0.222	0.203	0.2	0.23	0.221	0.168	0.171	0.228	0.246	0.237	0.236	0.27	0.233	0.231	0.284	0.206	0.226	0.174	0.146	0.228	0.219	0.217	0.221	0.213	0.214	0.203	0.217	0.223	0.209	0.17
	06:05:03	30.1	0.252	0.271	0.258	0.311	0.29	0.272	0.229	0.264	0.215	0.235	0.172	0.203	0.273	0.283	0.277	0.253	0.228	0.239	0.221	0.216	0.263	0.236	0.173	0.171	0.258	0.282	0.264	0.265	0.303	0.258	0.256	0.33	0.22	0.236	0.185	0.142	0.227	0.225	0.232	0.221	0.221	0.218	0.212	0.247	0.253	0.221	0.174
	07:05:03	30.1	0.271	0.291	0.29	0.349	0.318	0.301	0.247	0.295	0.229	0.253	0.174	0.206	0.305	0.312	0.304	0.275	0.239	0.263	0.237	0.232	0.294	0.247	0.178	0.174	0.284	0.318	0.294	0.295	0.344	0.287	0.284	0.371	0.243	0.246	0.199	0.14	0.234	0.236	0.243	0.228	0.231	0.228	0.217	0.265	0.275	0.234	0.172
	08:05:03	30	0.295	0.333	0.321	0.38	0.355	0.338	0.279	0.322	0.239	0.265	0.176	0.206	0.333	0.332	0.331	0.302	0.265	0.285	0.258	0.252	0.334	0.255	0.18	0.171	0.322	0.364	0.33	0.33	0.368	0.321	0.316	0.4	0.276	0.257	0.215	0.137	0.245	0.236	0.262	0.24	0.235	0.232	0.222	0.288	0.297	0.251	0.171
	09:05:03	30	0.331	0.378	0.351	0.417	0.392	0.375	0.327	0.363	0.27	0.28	0.183	0.217	0.362	0.355	0.355	0.327	0.302	0.323	0.295	0.294	0.364	0.264	0.182	0.171	0.343	0.396	0.354	0.354	0.397	0.346	0.337	0.435	0.324	0.272	0.222	0.136	0.259	0.244	0.279	0.25	0.249	0.244	0.231	0.331	0.321	0.27	0.171
	10:05:03	30	0.36	0.411	0.381	0.45	0.409	0.414	0.381	0.397	0.31	0.308	0.204	0.246	0.383	0.384	0.372	0.353	0.343	0.351	0.329	0.346	0.404	0.293	0.191	0.191	0.371	0.428	0.381	0.385	0.434	0.383	0.371	0.466	0.383	0.3	0.225	0.141	0.28	0.268	0.298	0.263	0.266	0.261	0.252	0.416	0.345	0.299	0.173
	11:05:03	30	0.378	0.422	0.4	0.482	0.424	0.435	0.394	0.42	0.326	0.322	0.209	0.217	0.399	0.401	0.388	0.371	0.362	0.371	0.343	0.356	0.444	0.32	0.193	0.18	0.395	0.447	0.408	0.409	0.473	0.41	0.393	0.494	0.446	0.318	0.226	0.137	0.307	0.286	0.322	0.288	0.287	0.272	0.263	0.436	0.375	0.32	0.174
	12:05:03	30	0.4	0.435	0.43	0.505	0.438	0.46	0.414	0.437	0.362	0.34	0.21	0.207	0.42	0.418	0.41	0.401	0.39	0.396	0.375	0.368	0.475	0.34	0.196	0.178	0.433	0.473	0.434	0.436	0.507	0.434	0.422	0.528	0.486	0.338	0.228	0.135	0.328	0.32	0.338	0.311	0.31	0.291	0.276	0.474	0.411	0.343	0.176
	13:05:03	30	0.431	0.466	0.452	0.503	0.459	0.477	0.46	0.464	0.399	0.379	0.223	0.224	0.433	0.435	0.426	0.422	0.42	0.422	0.41	0.408	0.497	0.375	0.208	0.177	0.468	0.489	0.458	0.463	0.545	0.469	0.457	0.562	0.522	0.375	0.243	0.137	0.372	0.355	0.371	0.34	0.338	0.314	0.312	0.528	0.432	0.373	0.179
	14:05:03	30	0.461	0.486	0.478	0.523	0.472	0.491	0.477	0.488	0.442	0.415	0.248	0.251	0.447	0.444	0.444	0.444	0.441	0.446	0.432	0.436	0.525	0.412	0.225	0.199	0.497	0.514	0.485	0.491	0.579	0.507	0.5	0.591	0.548	0.422	0.267	0.143	0.41	0.399	0.402	0.384	0.382	0.351	0.363	0.585	0.461	0.416	0.182
	15:05:03	30	0.477	0.501	0.496	0.548	0.475	0.507	0.503	0.502	0.462	0.441	0.259	0.252	0.463	0.454	0.455	0.458	0.455	0.459	0.461	0.465	0.542	0.436	0.233	0.19	0.518	0.524	0.512	0.524	0.618	0.544	0.537	0.621	0.568	0.459	0.267	0.142	0.44	0.436	0.436	0.424	0.43	0.382	0.405	0.642	0.491	0.449	0.182
	16:05:03	30.1	0.484	0.51	0.504	0.567	0.481	0.519	0.513	0.509	0.489	0.465	0.255	0.226	0.478	0.464	0.464	0.47	0.472	0.471	0.476	0.479	0.576	0.454	0.229	0.178	0.539	0.554	0.528	0.546	0.643	0.575	0.565	0.651	0.576	0.49	0.264	0.139	0.47	0.466	0.482	0.46	0.484	0.421	0.442	0.692	0.51	0.485	0.18
	17:05:03	30	0.501	0.521	0.515	0.578	0.49	0.532	0.529	0.522	0.508	0.486	0.266	0.234	0.494	0.473	0.471	0.48	0.481	0.486	0.49	0.505	0.602	0.467	0.235	0.17	0.562	0.579	0.56	0.57	0.665	0.598	0.599	0.678	0.592	0.528	0.274	0.14	0.498	0.5	0.511	0.495	0.529	0.468	0.492	0.744	0.534	0.53	0.179
	18:05:03	30.1	0.513	0.528	0.524	0.585	0.493	0.546	0.536	0.526	0.518	0.504	0.275	0.256	0.505	0.482	0.474	0.487	0.489	0.49	0.497	0.521	0.637	0.476	0.242	0.173	0.574	0.595	0.577	0.583	0.68	0.614	0.615	0.697	0.598	0.555	0.283	0.143	0.53	0.536	0.545	0.531	0.56	0.515	0.541	0.785	0.553	0.565	0.181
	19:05:03	30.1	0.521	0.538	0.536	0.604	0.506	0.563	0.553	0.536	0.532	0.524	0.281	0.269	0.519	0.49	0.48	0.492	0.503	0.501	0.507	0.54	0.66	0.495	0.247	0.169	0.587	0.608	0.594	0.596	0.7	0.627	0.631	0.713	0.609	0.581	0.292	0.145	0.553	0.561	0.569	0.562	0.584	0.557	0.565	0.821	0.57	0.597	0.18
	20:05:03	30.1	0.53	0.545	0.547	0.615	0.513	0.573	0.562	0.544	0.544	0.539	0.296	0.273	0.529	0.498	0.489	0.5	0.511	0.512	0.517	0.554	0.682	0.501	0.261	0.175	0.6	0.621	0.606	0.607	0.718	0.64	0.642	0.728	0.622	0.606	0.298	0.148	0.569	0.586	0.586	0.584	0.6	0.584	0.585	0.858	0.588	0.626	0.19
	21:05:03	30.1	0.534	0.55	0.552	0.623	0.513	0.571	0.563	0.541	0.548	0.546	0.316	0.278	0.536	0.504	0.493	0.503	0.515	0.514	0.519	0.563	0.689	0.519	0.28	0.192	0.607	0.625	0.613	0.612	0.726	0.644	0.646	0.733	0.625	0.632	0.324	0.155	0.58	0.604	0.597	0.6	0.61	0.606	0.6	0.88	0.596	0.656	0.191
	22:05:03	30.1	0.544	0.56	0.565	0.634	0.52	0.594	0.577	0.555	0.563	0.556	0.342	0.303	0.547	0.513	0.503	0.509	0.526	0.525	0.527	0.576	0.703	0.527	0.31	0.228	0.617	0.63	0.626	0.619	0.747	0.653	0.654	0.75	0.641	0.653	0.339	0.183	0.598	0.624	0.613	0.622	0.621	0.622	0.615	0.909	0.617	0.683	0.199
	23:05:03	30.1	0.548	0.564	0.57	0.642	0.522	0.6	0.578	0.555	0.566	0.561	0.341	0.291	0.554	0.52	0.507	0.512	0.53	0.532	0.532	0.582	0.713	0.531	0.302	0.232	0.623	0.637	0.631	0.62	0.757	0.658	0.664	0.763	0.649	0.677	0.338	0.184	0.613	0.642	0.618	0.639	0.627	0.634	0.632	0.928	0.625	0.705	0.194
	1 day, 0:05:03	30.1	0.559	0.574	0.586	0.653	0.533	0.615	0.593	0.576	0.58	0.566	0.325	0.274	0.563	0.529	0.515	0.52	0.54	0.541	0.541	0.592	0.726	0.53	0.298	0.231	0.635	0.647	0.635	0.628	0.768	0.667	0.67	0.782	0.664	0.675	0.326	0.189	0.628	0.659	0.632	0.655	0.639	0.645	0.644	0.956	0.643	0.718	0.187
	1 day, 1:05:03	30.1	0.567	0.582	0.595	0.668	0.54	0.618	0.597	0.577	0.582	0.571	0.361	0.324	0.569	0.535	0.522	0.525	0.542	0.544	0.545	0.594	0.737	0.545	0.326	0.263	0.647	0.658	0.646	0.641	0.773	0.674	0.686	0.793	0.682	0.703	0.349	0.235	0.642	0.676	0.65	0.67	0.65	0.661	0.659	0.98	0.663	0.748	0.213
	1 day, 2:05:03	30.1	0.572	0.583	0.598	0.676	0.542	0.623	0.597	0.583	0.586	0.579	0.335	0.27	0.575	0.538	0.526	0.529	0.545	0.549	0.546	0.596	0.737	0.54	0.296	0.21	0.658	0.668	0.655	0.65	0.777	0.682	0.691	0.799	0.689	0.717	0.333	0.201	0.655	0.691	0.656	0.679	0.658	0.669	0.662	0.986	0.668	0.765	0.19
	1 day, 3:05:03	30.1	0.577	0.591	0.606	0.68	0.547	0.632	0.602	0.593	0.595	0.586	0.359	0.307	0.579	0.541	0.529	0.534	0.55	0.554	0.551	0.603	0.749	0.549	0.322	0.234	0.666	0.673	0.659	0.657	0.783	0.688	0.695	0.806	0.702	0.72	0.353	0.215	0.667	0.705	0.671	0.694	0.668	0.676	0.66	1.007	0.686	0.782	0.198
	1 day, 4:05:03	30.1	0.582	0.596	0.609	0.686	0.551	0.636	0.605	0.592	0.596	0.591	0.348	0.301	0.584	0.543	0.53	0.537	0.552	0.557	0.553	0.602	0.76	0.549	0.307	0.229	0.674	0.685	0.67	0.664	0.791	0.692	0.7	0.817	0.714	0.729	0.351	0.209	0.679	0.719	0.68	0.708	0.679	0.687	0.673	1.013	0.694	0.799	0.207
	1 day, 5:05:03	30.1	0.586	0.598	0.612	0.692	0.557	0.638	0.608	0.599	0.603	0.593	0.357	0.308	0.587	0.545	0.533	0.54	0.555	0.56	0.557	0.607	0.769	0.552	0.313	0.252	0.683	0.694	0.68	0.67	0.797	0.7	0.706	0.827	0.729	0.74	0.357	0.219	0.695	0.732	0.689	0.722	0.689	0.692	0.681	1.02	0.711	0.812	0.211
	1 day, 6:05:03	30.1	0.591	0.601	0.614	0.705	0.563	0.639	0.611	0.604	0.604	0.6	0.38	0.344	0.592	0.551	0.538	0.543	0.558	0.562	0.558	0.606	0.789	0.56	0.337	0.285	0.69	0.704	0.69	0.681	0.809	0.711	0.717	0.841	0.75	0.76	0.372	0.276	0.71	0.746	0.701	0.738	0.704	0.709	0.7	1.037	0.728	0.84	0.235
	1 day, 7:05:03	30.1	0.589	0.595	0.613	0.706	0.564	0.635	0.606	0.602	0.6	0.605	0.364	0.299	0.593	0.55	0.536	0.541	0.556	0.561	0.554	0.6	0.785	0.558	0.308	0.233	0.696	0.706	0.694	0.683	0.811	0.713	0.72	0.835	0.743	0.766	0.36	0.237	0.718	0.757	0.709	0.742	0.711	0.717	0.707	1.033	0.724	0.852	0.224
	1 day, 8:05:03	30	0.594	0.6	0.615	0.714	0.571	0.644	0.614	0.611	0.609	0.611	0.359	0.293	0.595	0.555	0.54	0.546	0.562	0.569	0.559	0.602	0.801	0.56	0.309	0.223	0.707	0.71	0.698	0.691	0.82	0.719	0.722	0.845	0.758	0.775	0.36	0.232	0.732	0.763	0.715	0.746	0.715	0.72	0.708	1.049	0.742	0.861	0.219
	1 day, 9:05:03	30	0.598	0.602	0.615	0.724	0.572	0.649	0.614	0.614	0.609	0.617	0.378	0.318	0.599	0.558	0.541	0.548	0.564	0.571	0.558	0.601	0.816	0.569	0.332	0.253	0.712	0.716	0.706	0.697	0.831	0.727	0.731	0.857	0.77	0.785	0.377	0.262	0.739	0.775	0.719	0.753	0.724	0.734	0.714	1.052	0.753	0.875	0.24
	1 day, 10:05:03	30	0.596	0.601	0.609	0.725	0.57	0.649	0.616	0.617	0.609	0.617	0.362	0.309	0.601	0.557	0.539	0.548	0.565	0.57	0.555	0.599	0.816	0.56	0.32	0.245	0.717	0.722	0.71	0.699	0.837	0.73	0.73	0.855	0.77	0.789	0.37	0.257	0.753	0.782	0.722	0.756	0.728	0.734	0.707	1.055	0.755	0.883	0.222
	1 day, 11:05:03	30	0.605	0.608	0.618	0.739	0.58	0.655	0.622	0.625	0.617	0.625	0.382	0.344	0.606	0.56	0.546	0.553	0.57	0.577	0.56	0.601	0.838	0.576	0.342	0.286	0.725	0.732	0.716	0.707	0.854	0.74	0.741	0.877	0.798	0.799	0.387	0.314	0.763	0.791	0.732	0.773	0.735	0.74	0.718	1.066	0.777	0.897	0.251
	1 day, 12:05:03	30	0.603	0.608	0.615	0.739	0.581	0.654	0.622	0.624	0.618	0.635	0.351	0.293	0.605	0.56	0.544	0.55	0.569	0.573	0.56	0.598	0.835	0.573	0.305	0.225	0.728	0.732	0.722	0.71	0.859	0.739	0.74	0.874	0.794	0.798	0.374	0.254	0.773	0.796	0.736	0.774	0.728	0.737	0.712	1.072	0.772	0.891	0.224
	1 day, 13:05:03	30.1	0.599	0.608	0.609	0.741	0.58	0.654	0.624	0.622	0.617	0.645	0.364	0.28	0.603	0.556	0.543	0.549	0.569	0.572	0.558	0.597	0.834	0.578	0.309	0.218	0.734	0.739	0.729	0.716	0.872	0.744	0.746	0.883	0.788	0.808	0.375	0.254	0.781	0.801	0.737	0.781	0.737	0.741	0.716	1.084	0.773	0.9	0.237
	1 day, 14:05:03	30	0.605	0.615	0.609	0.742	0.587	0.66	0.629	0.629	0.625	0.647	0.357	0.261	0.605	0.559	0.545	0.553	0.572	0.575	0.564	0.596	0.841	0.58	0.305	0.221	0.74	0.742	0.734	0.719	0.88	0.744	0.745	0.891	0.808	0.81	0.376	0.271	0.788	0.808	0.735	0.788	0.737	0.743	0.715	1.099	0.788	0.904	0.235
	1 day, 15:05:03	30	0.607	0.622	0.608	0.751	0.595	0.665	0.636	0.637	0.631	0.654	0.363	0.286	0.608	0.564	0.551	0.561	0.574	0.582	0.566	0.597	0.855	0.583	0.316	0.251	0.749	0.751	0.739	0.725	0.895	0.747	0.737	0.904	0.828	0.815	0.383	0.325	0.795	0.817	0.735	0.79	0.733	0.744	0.717	1.111	0.808	0.911	0.252
	1 day, 16:05:03	30.1	0.604	0.619	0.605	0.749	0.588	0.66	0.63	0.629	0.623	0.655	0.364	0.284	0.603	0.562	0.547	0.553	0.569	0.579	0.561	0.593	0.841	0.59	0.311	0.237	0.753	0.759	0.746	0.732	0.904	0.758	0.745	0.899	0.81	0.824	0.377	0.32	0.801	0.82	0.738	0.798	0.729	0.75	0.721	1.122	0.794	0.922	0.245
	1 day, 17:05:03	30	0.609	0.623	0.606	0.754	0.594	0.663	0.634	0.631	0.629	0.659	0.364	0.279	0.605	0.565	0.55	0.556	0.572	0.582	0.565	0.594	0.844	0.596	0.311	0.248	0.761	0.764	0.75	0.734	0.915	0.765	0.756	0.908	0.82	0.826	0.381	0.321	0.805	0.823	0.743	0.804	0.734	0.748	0.728	1.137	0.803	0.933	0.255
	1 day, 18:05:03	30	0.615	0.629	0.61	0.76	0.601	0.671	0.645	0.641	0.639	0.672	0.373	0.298	0.61	0.571	0.559	0.564	0.58	0.591	0.573	0.598	0.852	0.601	0.324	0.268	0.771	0.768	0.757	0.74	0.928	0.769	0.762	0.926	0.845	0.833	0.39	0.359	0.812	0.833	0.747	0.811	0.738	0.746	0.731	1.15	0.828	0.945	0.274
	1 day, 19:05:03	30.1	0.62	0.635	0.612	0.766	0.607	0.671	0.652	0.644	0.644	0.674	0.368	0.292	0.617	0.577	0.565	0.567	0.583	0.594	0.575	0.6	0.86	0.601	0.314	0.266	0.782	0.78	0.768	0.747	0.94	0.781	0.772	0.933	0.848	0.843	0.387	0.356	0.821	0.84	0.751	0.82	0.744	0.75	0.738	1.164	0.833	0.955	0.272
	1 day, 20:05:03	30.1	0.627	0.641	0.616	0.771	0.614	0.677	0.657	0.649	0.649	0.682	0.362	0.275	0.617	0.581	0.57	0.572	0.588	0.6	0.578	0.603	0.861	0.607	0.306	0.248	0.79	0.786	0.775	0.753	0.954	0.788	0.779	0.942	0.855	0.851	0.386	0.334	0.829	0.849	0.755	0.829	0.748	0.751	0.747	1.17	0.843	0.964	0.27
	1 day, 21:05:03	30.1	0.637	0.653	0.619	0.779	0.625	0.682	0.67	0.655	0.663	0.691	0.371	0.295	0.623	0.59	0.58	0.583	0.598	0.611	0.586	0.606	0.868	0.615	0.315	0.276	0.801	0.795	0.78	0.761	0.971	0.793	0.782	0.962	0.884	0.855	0.397	0.375	0.839	0.859	0.759	0.835	0.749	0.751	0.749	1.18	0.877	0.972	0.284
	1 day, 22:05:03	30.1	0.642	0.658	0.622	0.789	0.631	0.688	0.675	0.657	0.667	0.701	0.363	0.286	0.624	0.595	0.584	0.587	0.604	0.618	0.589	0.608	0.874	0.62	0.308	0.261	0.811	0.803	0.79	0.766	0.982	0.799	0.788	0.97	0.888	0.86	0.394	0.361	0.847	0.865	0.763	0.846	0.751	0.751	0.756	1.183	0.885	0.984	0.284
	1 day, 23:05:03	30	0.641	0.661	0.627	0.794	0.632	0.691	0.674	0.652	0.663	0.705	0.363	0.283	0.624	0.599	0.584	0.586	0.601	0.615	0.589	0.609	0.872	0.623	0.304	0.244	0.819	0.814	0.798	0.776	0.99	0.811	0.799	0.963	0.878	0.871	0.391	0.346	0.851	0.87	0.771	0.857	0.761	0.762	0.764	1.186	0.876	1	0.28
	2 days, 0:05:03	30.1	0.647	0.669	0.633	0.8	0.64	0.698	0.686	0.659	0.675	0.714	0.362	0.268	0.626	0.605	0.59	0.592	0.608	0.62	0.597	0.612	0.874	0.631	0.304	0.246	0.828	0.822	0.806	0.784	1.004	0.818	0.803	0.975	0.896	0.877	0.395	0.352	0.86	0.878	0.776	0.865	0.765	0.768	0.772	1.181	0.886	1.009	0.278
	2 days, 1:05:03	30.1	0.653	0.677	0.638	0.811	0.647	0.707	0.692	0.666	0.682	0.718	0.385	0.333	0.628	0.613	0.598	0.598	0.612	0.625	0.602	0.619	0.881	0.637	0.335	0.298	0.841	0.834	0.816	0.793	1.025	0.829	0.816	1.002	0.91	0.892	0.411	0.435	0.87	0.889	0.788	0.879	0.778	0.78	0.789	1.187	0.911	1.024	0.322
	2 days, 2:05:03	30.1	0.66	0.686	0.643	0.816	0.653	0.715	0.7	0.673	0.69	0.727	0.361	0.286	0.631	0.62	0.602	0.604	0.617	0.63	0.608	0.622	0.888	0.64	0.3	0.252	0.849	0.842	0.822	0.799	1.037	0.834	0.818	1.004	0.917	0.892	0.404	0.385	0.877	0.898	0.795	0.884	0.783	0.78	0.79	1.184	0.924	1.029	0.295
	2 days, 3:05:03	30.1	0.663	0.688	0.647	0.817	0.659	0.717	0.707	0.678	0.695	0.734	0.358	0.278	0.636	0.625	0.61	0.61	0.621	0.636	0.611	0.62	0.901	0.643	0.302	0.243	0.86	0.853	0.829	0.804	1.045	0.838	0.823	1.011	0.921	0.898	0.407	0.405	0.882	0.905	0.802	0.893	0.788	0.784	0.795	1.181	0.931	1.036	0.298
	2 days, 4:05:03	30	0.663	0.689	0.649	0.818	0.658	0.719	0.707	0.678	0.693	0.735	0.343	0.256	0.634	0.623	0.607	0.608	0.62	0.634	0.611	0.616	0.909	0.643	0.287	0.227	0.864	0.859	0.834	0.811	1.053	0.844	0.83	1.007	0.922	0.901	0.399	0.381	0.887	0.907	0.808	0.901	0.795	0.789	0.802	1.181	0.928	1.043	0.279
	2 days, 5:05:03	30.1	0.664	0.691	0.646	0.819	0.654	0.717	0.706	0.677	0.694	0.735	0.349	0.267	0.629	0.624	0.605	0.606	0.617	0.634	0.609	0.611	0.92	0.645	0.284	0.238	0.872	0.862	0.839	0.815	1.065	0.852	0.837	1.012	0.916	0.904	0.405	0.402	0.894	0.916	0.815	0.905	0.801	0.796	0.809	1.179	0.925	1.051	0.29
	2 days, 6:05:03	30.1	0.67	0.699	0.65	0.821	0.661	0.724	0.711	0.683	0.701	0.742	0.346	0.258	0.628	0.625	0.61	0.611	0.621	0.64	0.615	0.617	0.926	0.651	0.276	0.228	0.882	0.87	0.849	0.826	1.078	0.862	0.848	1.022	0.926	0.912	0.408	0.392	0.899	0.925	0.823	0.916	0.811	0.805	0.819	1.178	0.935	1.06	0.287
	2 days, 7:05:03	30.1	0.675	0.704	0.655	0.822	0.67	0.727	0.721	0.692	0.712	0.749	0.352	0.275	0.634	0.629	0.616	0.616	0.627	0.646	0.622	0.62	0.925	0.658	0.279	0.244	0.89	0.879	0.856	0.833	1.09	0.868	0.855	1.033	0.943	0.92	0.414	0.422	0.905	0.933	0.832	0.928	0.82	0.814	0.825	1.177	0.948	1.071	0.301
	2 days, 8:05:03	30.1	0.682	0.716	0.664	0.833	0.68	0.733	0.735	0.703	0.727	0.762	0.344	0.267	0.639	0.639	0.627	0.624	0.637	0.654	0.631	0.624	0.919	0.662	0.272	0.236	0.904	0.886	0.862	0.839	1.106	0.874	0.858	1.049	0.961	0.92	0.414	0.439	0.916	0.943	0.837	0.931	0.824	0.815	0.827	1.167	0.966	1.078	0.3
	2 days, 9:05:03	30.1	0.68	0.719	0.664	0.834	0.681	0.735	0.733	0.702	0.725	0.76	0.331	0.239	0.64	0.642	0.63	0.624	0.635	0.655	0.631	0.626	0.911	0.662	0.255	0.212	0.911	0.895	0.871	0.849	1.113	0.884	0.87	1.037	0.95	0.926	0.414	0.402	0.922	0.947	0.848	0.944	0.834	0.824	0.838	1.162	0.964	1.084	0.291
	2 days, 10:05:03	30.1	0.689	0.727	0.669	0.841	0.688	0.741	0.743	0.709	0.734	0.767	0.325	0.244	0.642	0.648	0.638	0.63	0.643	0.662	0.637	0.629	0.905	0.672	0.255	0.213	0.92	0.905	0.88	0.859	1.129	0.895	0.881	1.055	0.961	0.937	0.417	0.407	0.929	0.955	0.862	0.955	0.847	0.836	0.851	1.158	0.976	1.094	0.292
	2 days, 11:05:03	30	0.693	0.73	0.669	0.842	0.69	0.743	0.747	0.711	0.737	0.767	0.318	0.229	0.642	0.651	0.641	0.632	0.645	0.665	0.638	0.63	0.895	0.67	0.246	0.197	0.928	0.911	0.884	0.864	1.139	0.899	0.884	1.063	0.966	0.938	0.414	0.4	0.937	0.961	0.867	0.96	0.851	0.843	0.857	1.149	0.981	1.099	0.282
	2 days, 12:05:03	30	0.691	0.729	0.671	0.84	0.687	0.744	0.747	0.709	0.734	0.768	0.313	0.227	0.639	0.652	0.639	0.632	0.645	0.665	0.634	0.625	0.887	0.671	0.244	0.194	0.931	0.915	0.893	0.871	1.15	0.907	0.891	1.068	0.966	0.942	0.41	0.41	0.938	0.969	0.875	0.966	0.863	0.849	0.87	1.14	0.978	1.108	0.28
	2 days, 13:05:03	30	0.707	0.748	0.682	0.852	0.704	0.755	0.768	0.724	0.757	0.788	0.339	0.283	0.647	0.667	0.654	0.644	0.659	0.68	0.652	0.639	0.884	0.686	0.265	0.234	0.944	0.927	0.904	0.881	1.168	0.918	0.904	1.101	0.981	0.957	0.429	0.489	0.954	0.985	0.888	0.98	0.877	0.865	0.886	1.141	1.001	1.126	0.327
	2 days, 14:05:03	30.1	0.722	0.765	0.693	0.86	0.721	0.772	0.783	0.736	0.772	0.796	0.33	0.275	0.659	0.68	0.667	0.661	0.672	0.694	0.666	0.65	0.885	0.695	0.261	0.238	0.956	0.938	0.914	0.891	1.181	0.927	0.912	1.103	1.002	0.968	0.433	0.507	0.967	0.997	0.899	0.991	0.887	0.875	0.9	1.119	1.016	1.132	0.335
	2 days, 15:05:03	30.1	0.721	0.765	0.693	0.856	0.718	0.769	0.781	0.734	0.772	0.788	0.303	0.245	0.657	0.681	0.667	0.662	0.671	0.691	0.665	0.648	0.874	0.686	0.24	0.213	0.962	0.94	0.916	0.89	1.179	0.925	0.91	1.103	1.004	0.961	0.42	0.485	0.974	0.998	0.899	0.995	0.886	0.874	0.898	1.11	1.016	1.131	0.307
	2 days, 16:05:03	30.1	0.717	0.761	0.695	0.848	0.719	0.766	0.777	0.73	0.766	0.786	0.291	0.224	0.654	0.681	0.666	0.659	0.668	0.686	0.661	0.641	0.867	0.685	0.229	0.187	0.968	0.948	0.923	0.897	1.183	0.934	0.919	1.101	0.99	0.962	0.413	0.436	0.978	1.004	0.907	1	0.894	0.88	0.906	1.099	1.011	1.135	0.278
	2 days, 17:05:03	30.1	0.726	0.772	0.703	0.855	0.73	0.78	0.792	0.737	0.775	0.794	0.29	0.218	0.66	0.689	0.676	0.667	0.679	0.698	0.671	0.648	0.863	0.698	0.227	0.183	0.977	0.958	0.936	0.909	1.198	0.946	0.931	1.119	0.998	0.973	0.416	0.427	0.986	1.015	0.92	1.011	0.908	0.893	0.921	1.085	1.017	1.148	0.275
	2 days, 18:05:03	30.1	0.741	0.786	0.714	0.861	0.744	0.785	0.807	0.753	0.795	0.797	0.281	0.229	0.67	0.701	0.689	0.678	0.688	0.71	0.683	0.655	0.859	0.694	0.225	0.189	0.988	0.964	0.941	0.912	1.209	0.946	0.93	1.132	1.022	0.973	0.414	0.45	1	1.031	0.926	1.02	0.91	0.892	0.923	1.061	1.041	1.146	0.285
	2 days, 19:05:03	30.1	0.741	0.785	0.718	0.857	0.744	0.784	0.807	0.747	0.789	0.799	0.279	0.215	0.669	0.703	0.69	0.677	0.688	0.708	0.679	0.648	0.853	0.7	0.223	0.179	0.995	0.975	0.95	0.923	1.213	0.961	0.945	1.135	1.017	0.977	0.41	0.441	1.004	1.035	0.939	1.029	0.923	0.906	0.939	1.057	1.028	1.153	0.279
	2 days, 20:05:03	30.1	0.747	0.79	0.72	0.86	0.747	0.79	0.813	0.75	0.79	0.802	0.268	0.209	0.668	0.709	0.694	0.682	0.692	0.711	0.68	0.649	0.845	0.706	0.216	0.169	1.002	0.982	0.957	0.929	1.219	0.966	0.951	1.15	1.019	0.979	0.407	0.427	1.012	1.046	0.944	1.035	0.93	0.912	0.943	1.037	1.008	1.159	0.267
	2 days, 21:05:03	30.1	0.756	0.8	0.725	0.867	0.754	0.799	0.82	0.755	0.801	0.799	0.258	0.199	0.678	0.718	0.703	0.69	0.699	0.718	0.688	0.651	0.842	0.703	0.213	0.165	1.013	0.989	0.964	0.934	1.231	0.972	0.957	1.166	1.023	0.982	0.403	0.419	1.022	1.055	0.952	1.045	0.935	0.919	0.948	1.021	1.029	1.16	0.259
	2 days, 22:05:03	30.1	0.768	0.813	0.733	0.874	0.764	0.813	0.833	0.768	0.816	0.807	0.252	0.196	0.683	0.729	0.713	0.702	0.712	0.728	0.698	0.654	0.841	0.709	0.213	0.168	1.023	0.997	0.975	0.945	1.24	0.981	0.965	1.17	1.045	0.989	0.404	0.429	1.032	1.068	0.966	1.056	0.945	0.93	0.962	1	1.046	1.17	0.266
	2 days, 23:05:03	30.1	0.775	0.82	0.739	0.88	0.773	0.82	0.84	0.77	0.819	0.815	0.242	0.187	0.691	0.737	0.721	0.71	0.719	0.735	0.704	0.661	0.837	0.713	0.207	0.16	1.033	1.008	0.985	0.955	1.245	0.992	0.978	1.176	1.039	0.994	0.405	0.421	1.04	1.077	0.976	1.065	0.958	0.941	0.972	0.988	1.06	1.177	0.256
	3 days, 0:05:03	30.1	0.785	0.831	0.74	0.887	0.78	0.829	0.854	0.778	0.832	0.818	0.233	0.181	0.696	0.744	0.728	0.718	0.727	0.744	0.716	0.664	0.834	0.711	0.207	0.162	1.04	1.014	0.99	0.96	1.252	0.995	0.978	1.196	1.044	0.994	0.4	0.437	1.05	1.087	0.982	1.072	0.961	0.942	0.976	0.96	1.054	1.178	0.262
	3 days, 1:05:03	30	0.797	0.843	0.754	0.897	0.793	0.837	0.866	0.786	0.847	0.826	0.224	0.17	0.707	0.752	0.738	0.73	0.737	0.753	0.725	0.671	0.842	0.724	0.206	0.159	1.051	1.026	1.002	0.97	1.259	1.005	0.989	1.193	1.061	1	0.408	0.451	1.063	1.099	0.993	1.083	0.972	0.952	0.984	0.937	1.061	1.183	0.267
	3 days, 2:05:03	30.1	0.803	0.853	0.763	0.901	0.8	0.838	0.871	0.79	0.853	0.827	0.213	0.171	0.709	0.758	0.745	0.733	0.74	0.755	0.728	0.669	0.842	0.721	0.2	0.16	1.06	1.033	1.01	0.977	1.261	1.011	0.992	1.194	1.07	0.998	0.404	0.441	1.07	1.105	1.001	1.09	0.979	0.959	0.986	0.917	1.067	1.19	0.258
	3 days, 3:05:03	30.1	0.804	0.862	0.772	0.911	0.807	0.838	0.876	0.791	0.855	0.831	0.203	0.168	0.715	0.763	0.751	0.737	0.745	0.758	0.729	0.667	0.837	0.729	0.201	0.164	1.067	1.042	1.017	0.984	1.265	1.022	1	1.202	1.073	1.002	0.402	0.447	1.077	1.113	1.008	1.095	0.989	0.968	0.998	0.887	1.064	1.193	0.259
	3 days, 4:05:03	30.1	0.809	0.873	0.78	0.92	0.818	0.845	0.888	0.795	0.86	0.829	0.197	0.168	0.719	0.769	0.761	0.748	0.755	0.765	0.735	0.675	0.836	0.733	0.194	0.163	1.077	1.052	1.028	0.995	1.271	1.029	1.011	1.208	1.067	1.005	0.397	0.42	1.083	1.123	1.02	1.103	1	0.98	1.011	0.873	1.058	1.202	0.241
	3 days, 5:05:03	30.1	0.827	0.893	0.795	0.93	0.832	0.855	0.904	0.813	0.877	0.836	0.194	0.164	0.726	0.78	0.772	0.76	0.766	0.779	0.748	0.68	0.842	0.737	0.192	0.158	1.087	1.06	1.037	1.002	1.278	1.035	1.014	1.211	1.078	1.015	0.394	0.426	1.094	1.135	1.028	1.113	1.006	0.987	1.017	0.837	1.07	1.2	0.238
	3 days, 6:05:03	30.1	0.84	0.904	0.801	0.938	0.841	0.858	0.913	0.828	0.889	0.842	0.193	0.167	0.731	0.787	0.778	0.761	0.768	0.78	0.753	0.687	0.843	0.746	0.19	0.163	1.096	1.07	1.045	1.012	1.282	1.045	1.025	1.214	1.088	1.012	0.391	0.434	1.103	1.142	1.036	1.12	1.015	0.995	1.027	0.811	1.083	1.21	0.237
	3 days, 7:05:03	30.1	0.843	0.91	0.801	0.947	0.848	0.862	0.913	0.83	0.889	0.842	0.192	0.165	0.73	0.79	0.783	0.761	0.766	0.775	0.745	0.682	0.831	0.743	0.188	0.161	1.099	1.076	1.049	1.018	1.28	1.051	1.031	1.217	1.08	0.997	0.384	0.402	1.109	1.146	1.04	1.125	1.02	1.003	1.03	0.804	1.076	1.218	0.221
	3 days, 8:05:03	30.1	0.862	0.928	0.814	0.958	0.869	0.875	0.931	0.851	0.905	0.853	0.191	0.165	0.739	0.805	0.797	0.773	0.777	0.787	0.762	0.694	0.84	0.754	0.189	0.161	1.113	1.084	1.059	1.027	1.286	1.059	1.038	1.214	1.094	1.003	0.381	0.44	1.121	1.157	1.05	1.138	1.028	1.008	1.039	0.773	1.079	1.226	0.227
	3 days, 9:05:03	30.1	0.878	0.939	0.82	0.97	0.879	0.879	0.938	0.863	0.91	0.86	0.19	0.167	0.749	0.817	0.808	0.78	0.783	0.789	0.763	0.696	0.85	0.763	0.187	0.166	1.12	1.094	1.07	1.037	1.291	1.069	1.05	1.214	1.112	1.008	0.383	0.446	1.127	1.164	1.06	1.144	1.038	1.022	1.052	0.753	1.089	1.241	0.228
	3 days, 10:05:03	30.1	0.886	0.946	0.822	0.973	0.89	0.882	0.937	0.866	0.911	0.854	0.189	0.164	0.747	0.823	0.817	0.789	0.791	0.795	0.762	0.697	0.855	0.762	0.187	0.159	1.129	1.102	1.077	1.045	1.293	1.072	1.052	1.215	1.104	1.006	0.367	0.407	1.133	1.17	1.067	1.152	1.042	1.025	1.053	0.756	1.07	1.248	0.211
	3 days, 11:05:03	30.1	0.891	0.951	0.822	0.982	0.892	0.885	0.939	0.869	0.919	0.856	0.19	0.167	0.749	0.828	0.82	0.794	0.795	0.798	0.767	0.703	0.847	0.766	0.185	0.157	1.132	1.109	1.083	1.052	1.295	1.084	1.064	1.222	1.102	1.015	0.361	0.38	1.142	1.177	1.073	1.157	1.053	1.037	1.061	0.746	1.075	1.27	0.204
	3 days, 12:05:03	30.1	0.907	0.963	0.831	0.99	0.908	0.895	0.942	0.881	0.934	0.865	0.188	0.166	0.758	0.839	0.829	0.803	0.807	0.808	0.774	0.705	0.844	0.774	0.186	0.161	1.142	1.114	1.088	1.056	1.3	1.085	1.064	1.214	1.098	0.999	0.357	0.415	1.15	1.186	1.077	1.168	1.056	1.039	1.064	0.742	1.075	1.28	0.201
	3 days, 13:05:03	30.1	0.916	0.969	0.835	1.002	0.915	0.9	0.951	0.886	0.941	0.864	0.188	0.163	0.762	0.846	0.839	0.811	0.816	0.813	0.774	0.714	0.839	0.773	0.184	0.158	1.148	1.121	1.098	1.066	1.3	1.095	1.074	1.219	1.106	1.007	0.349	0.381	1.156	1.19	1.084	1.172	1.066	1.048	1.073	0.714	1.08	1.292	0.189
	3 days, 14:05:03	30	0.926	0.971	0.838	1.005	0.92	0.903	0.955	0.892	0.952	0.874	0.187	0.166	0.766	0.849	0.843	0.817	0.823	0.823	0.784	0.722	0.828	0.781	0.183	0.16	1.153	1.128	1.102	1.07	1.301	1.102	1.08	1.225	1.11	1.014	0.345	0.395	1.161	1.196	1.09	1.18	1.073	1.053	1.078	0.699	1.087	1.304	0.187
	3 days, 15:05:03	30	0.954	0.988	0.862	1.027	0.944	0.919	0.967	0.919	0.966	0.902	0.186	0.165	0.789	0.87	0.867	0.846	0.848	0.845	0.809	0.745	0.844	0.813	0.183	0.163	1.168	1.143	1.122	1.089	1.308	1.119	1.102	1.19	1.144	1.082	0.356	0.442	1.179	1.214	1.105	1.2	1.083	1.072	1.101	0.701	1.112	1.339	0.183
	3 days, 16:05:03	30.1	0.96	0.992	0.857	1.026	0.943	0.916	0.954	0.907	0.964	0.865	0.184	0.16	0.786	0.873	0.869	0.84	0.842	0.837	0.802	0.739	0.874	0.786	0.182	0.159	1.173	1.143	1.117	1.087	1.3	1.114	1.094	1.185	1.144	1.065	0.325	0.357	1.181	1.214	1.102	1.2	1.081	1.065	1.094	0.662	1.091	1.321	0.176
	3 days, 17:05:03	30.1	0.964	0.99	0.851	1.03	0.948	0.913	0.974	0.911	0.972	0.884	0.185	0.164	0.789	0.877	0.867	0.842	0.844	0.841	0.807	0.739	0.885	0.799	0.183	0.162	1.17	1.143	1.121	1.091	1.296	1.122	1.103	1.209	1.148	1.073	0.327	0.36	1.183	1.211	1.106	1.202	1.087	1.075	1.103	0.646	1.102	1.326	0.178
	3 days, 18:05:03	30.1	0.985	1.004	0.873	1.045	0.964	0.927	0.975	0.926	0.982	0.889	0.185	0.161	0.808	0.892	0.89	0.856	0.863	0.86	0.822	0.756	0.838	0.807	0.18	0.159	1.184	1.159	1.134	1.105	1.301	1.133	1.115	1.208	1.156	1.073	0.319	0.349	1.194	1.225	1.117	1.213	1.097	1.086	1.117	0.644	1.126	1.329	0.176
	3 days, 19:05:03	30.1	0.996	1.013	0.877	1.052	0.976	0.93	0.988	0.932	0.993	0.898	0.185	0.162	0.812	0.897	0.896	0.869	0.875	0.868	0.829	0.768	0.748	0.821	0.182	0.162	1.187	1.164	1.143	1.113	1.306	1.144	1.126	1.213	1.162	1.091	0.318	0.35	1.199	1.229	1.125	1.218	1.105	1.102	1.129	0.644	1.128	1.322	0.176
	3 days, 20:05:03	30	1.008	1.022	0.882	1.057	0.983	0.936	0.986	0.938	1	0.889	0.183	0.161	0.818	0.904	0.905	0.876	0.883	0.877	0.826	0.767	0.636	0.813	0.179	0.162	1.196	1.169	1.148	1.115	1.304	1.142	1.122	1.181	1.161	1.059	0.302	0.331	1.205	1.235	1.127	1.226	1.105	1.095	1.133	0.631	1.138	1.294	0.175
	3 days, 21:05:03	30.1	1.017	1.029	0.884	1.068	0.987	0.936	0.997	0.941	1.009	0.894	0.182	0.161	0.824	0.915	0.914	0.885	0.891	0.879	0.838	0.771	0.595	0.825	0.181	0.164	1.203	1.174	1.156	1.123	1.308	1.154	1.132	1.176	1.171	1.067	0.297	0.324	1.212	1.242	1.132	1.233	1.111	1.102	1.138	0.63	1.159	1.275	0.174
	3 days, 22:05:03	30.1	1.027	1.036	0.889	1.078	0.988	0.939	0.995	0.941	1.014	0.903	0.182	0.162	0.832	0.928	0.924	0.891	0.901	0.883	0.848	0.775	0.612	0.841	0.178	0.16	1.209	1.179	1.16	1.127	1.307	1.157	1.137	1.155	1.168	1.038	0.291	0.311	1.22	1.252	1.136	1.24	1.115	1.105	1.142	0.63	1.169	1.244	0.174
	3 days, 23:05:03	30.1	1.037	1.041	0.889	1.078	0.998	0.942	1.01	0.953	1.021	0.914	0.182	0.161	0.844	0.94	0.926	0.904	0.914	0.89	0.855	0.789	0.648	0.848	0.18	0.159	1.212	1.185	1.17	1.139	1.308	1.172	1.153	1.181	1.187	1.056	0.291	0.283	1.224	1.25	1.142	1.242	1.126	1.121	1.152	0.621	1.174	1.226	0.173
	4 days, 0:05:03	30.1	1.052	1.045	0.907	1.083	1.004	0.959	1.004	0.956	1.029	0.935	0.18	0.16	0.857	0.952	0.946	0.919	0.934	0.914	0.865	0.821	0.734	0.877	0.178	0.161	1.224	1.193	1.177	1.148	1.307	1.178	1.16	1.125	1.218	1.039	0.289	0.249	1.232	1.262	1.144	1.254	1.128	1.127	1.166	0.626	1.195	1.207	0.172
	4 days, 1:05:03	30.1	1.056	1.047	0.906	1.084	1.01	0.956	1.006	0.958	1.041	0.936	0.18	0.16	0.865	0.959	0.952	0.919	0.942	0.916	0.886	0.827	0.788	0.89	0.179	0.164	1.229	1.2	1.182	1.154	1.304	1.19	1.172	1.102	1.237	1.036	0.281	0.237	1.237	1.265	1.146	1.261	1.133	1.139	1.175	0.623	1.2	1.168	0.173
	4 days, 2:05:03	30.1	1.055	1.044	0.895	1.083	1.017	0.946	1.014	0.952	1.038	0.906	0.18	0.162	0.864	0.953	0.947	0.92	0.941	0.909	0.885	0.821	0.729	0.861	0.177	0.16	1.233	1.201	1.183	1.153	1.296	1.186	1.166	1.128	1.226	0.99	0.26	0.234	1.239	1.262	1.149	1.26	1.135	1.133	1.173	0.614	1.2	1.133	0.172
	4 days, 3:05:03	30.1	1.063	1.059	0.892	1.084	1.026	0.948	1.024	0.968	1.045	0.911	0.18	0.158	0.872	0.963	0.954	0.927	0.943	0.916	0.88	0.828	0.69	0.871	0.177	0.159	1.233	1.204	1.187	1.162	1.293	1.193	1.178	1.157	1.226	0.998	0.256	0.235	1.239	1.265	1.151	1.263	1.137	1.141	1.18	0.611	1.209	1.119	0.172
	4 days, 4:05:03	30	1.072	1.066	0.899	1.089	1.029	0.958	1.02	0.965	1.052	0.905	0.178	0.159	0.878	0.973	0.965	0.941	0.954	0.925	0.891	0.834	0.67	0.863	0.177	0.162	1.238	1.206	1.191	1.162	1.289	1.194	1.177	1.126	1.225	0.966	0.245	0.234	1.245	1.268	1.154	1.266	1.139	1.141	1.181	0.607	1.221	1.091	0.171
	4 days, 5:05:03	30.1	1.079	1.059	0.911	1.088	1.024	0.968	1.013	0.96	1.058	0.909	0.177	0.159	0.884	0.982	0.977	0.952	0.962	0.927	0.9	0.842	0.621	0.869	0.175	0.161	1.247	1.214	1.194	1.168	1.276	1.195	1.176	1.07	1.226	0.952	0.235	0.232	1.252	1.272	1.158	1.276	1.141	1.142	1.184	0.61	1.228	1.051	0.171
	4 days, 6:05:03	30	1.086	1.061	0.901	1.085	1.034	0.953	1.018	0.965	1.069	0.905	0.177	0.159	0.889	0.984	0.979	0.952	0.969	0.927	0.895	0.841	0.583	0.853	0.176	0.158	1.246	1.214	1.197	1.173	1.267	1.203	1.182	1.082	1.227	0.938	0.226	0.233	1.251	1.272	1.16	1.276	1.145	1.147	1.183	0.603	1.23	1.034	0.17
	4 days, 7:05:03	30.1	1.089	1.051	0.916	1.073	1.033	0.97	1.017	0.96	1.07	0.906	0.176	0.158	0.899	0.994	0.997	0.969	0.986	0.94	0.912	0.862	0.566	0.891	0.174	0.16	1.257	1.222	1.204	1.181	1.258	1.212	1.191	1.026	1.248	0.918	0.222	0.232	1.256	1.278	1.164	1.284	1.148	1.155	1.194	0.601	1.252	0.994	0.169
	4 days, 8:05:03	30.1	1.094	1.052	0.915	1.062	1.042	0.969	1.015	0.949	1.072	0.899	0.176	0.159	0.906	1.001	1.003	0.975	0.99	0.935	0.922	0.865	0.437	0.884	0.175	0.16	1.257	1.224	1.207	1.186	1.249	1.217	1.197	1.017	1.261	0.943	0.22	0.231	1.256	1.275	1.164	1.287	1.152	1.161	1.2	0.598	1.258	0.965	0.168
	4 days, 9:05:03	30.1	1.096	1.053	0.906	1.06	1.051	0.957	1.024	0.955	1.081	0.885	0.175	0.159	0.903	1.005	1.006	0.974	0.991	0.929	0.923	0.87	0.426	0.862	0.174	0.158	1.26	1.226	1.21	1.19	1.239	1.219	1.201	0.996	1.259	0.906	0.218	0.232	1.258	1.274	1.169	1.288	1.155	1.162	1.197	0.594	1.264	0.976	0.169
	4 days, 10:05:03	30.1	1.1	1.057	0.918	1.041	1.052	0.977	1.012	0.945	1.078	0.876	0.175	0.157	0.912	1.011	1.015	0.992	1.004	0.94	0.942	0.884	0.428	0.901	0.172	0.164	1.265	1.232	1.217	1.195	1.229	1.225	1.206	0.98	1.287	0.888	0.219	0.23	1.263	1.276	1.169	1.293	1.157	1.168	1.209	0.591	1.279	0.949	0.168
	4 days, 11:05:03	30.1	1.104	1.06	0.906	1.039	1.05	0.969	1.015	0.944	1.076	0.869	0.174	0.156	0.912	1.015	1.012	0.994	1.002	0.932	0.941	0.875	0.422	0.875	0.174	0.155	1.266	1.234	1.216	1.198	1.225	1.229	1.211	0.984	1.28	0.889	0.217	0.231	1.261	1.275	1.169	1.293	1.161	1.171	1.205	0.588	1.282	0.922	0.167
	4 days, 12:05:03	30.1	1.108	1.078	0.905	1.02	1.063	0.969	1.01	0.947	1.087	0.854	0.174	0.158	0.911	1.023	1.01	1.001	1.005	0.932	0.946	0.881	0.423	0.875	0.172	0.163	1.269	1.234	1.219	1.199	1.211	1.23	1.211	0.966	1.274	0.801	0.216	0.23	1.263	1.274	1.173	1.298	1.162	1.173	1.21	0.586	1.282	0.883	0.167
	4 days, 13:05:03	30.1	1.107	1.053	0.916	0.99	1.053	0.982	1.002	0.946	1.082	0.845	0.174	0.156	0.917	1.027	1.016	1.009	1.01	0.932	0.957	0.882	0.424	0.878	0.171	0.156	1.275	1.238	1.223	1.203	1.198	1.235	1.216	0.945	1.291	0.657	0.217	0.23	1.265	1.273	1.172	1.297	1.164	1.175	1.211	0.582	1.292	0.836	0.166
	4 days, 14:05:03	30	1.099	1.057	0.929	0.943	1.035	0.989	0.979	0.938	1.034	0.824	0.172	0.159	0.922	1.028	1.018	1.018	1.01	0.925	0.964	0.887	0.422	0.888	0.171	0.161	1.279	1.241	1.224	1.208	1.177	1.24	1.223	0.893	1.31	0.622	0.215	0.228	1.265	1.271	1.173	1.302	1.167	1.179	1.217	0.578	1.308	0.773	0.165
	4 days, 15:05:03	30.1	1.1	1.046	0.922	0.924	1.05	0.967	0.97	0.918	1.023	0.799	0.172	0.158	0.918	1.022	1.014	1.017	1.006	0.915	0.963	0.878	0.416	0.876	0.172	0.16	1.281	1.241	1.223	1.207	1.154	1.24	1.222	0.865	1.304	0.546	0.215	0.228	1.263	1.268	1.175	1.302	1.168	1.178	1.217	0.576	1.315	0.729	0.165
	4 days, 16:05:03	30.1	1.102	1.06	0.911	0.916	1.062	0.948	0.953	0.935	1.023	0.782	0.172	0.156	0.917	1.031	1.015	1.023	1.009	0.912	0.966	0.877	0.417	0.86	0.17	0.154	1.282	1.244	1.227	1.216	1.144	1.247	1.229	0.87	1.296	0.6	0.213	0.229	1.267	1.269	1.179	1.305	1.174	1.185	1.218	0.57	1.313	0.689	0.165
	4 days, 17:05:03	30.1	1.093	1.043	0.935	0.882	1.048	0.984	0.913	0.923	1.025	0.757	0.171	0.156	0.921	1.027	1.006	1.033	1.004	0.898	0.976	0.88	0.418	0.876	0.168	0.161	1.287	1.247	1.23	1.216	1.11	1.248	1.231	0.795	1.31	0.474	0.212	0.228	1.269	1.268	1.179	1.309	1.174	1.185	1.221	0.568	1.325	0.607	0.164
	4 days, 18:05:03	30.1	1.104	1.015	0.917	0.866	1.054	0.962	0.907	0.927	1.012	0.738	0.171	0.156	0.919	1.031	1.005	1.03	1.007	0.885	0.978	0.874	0.407	0.844	0.169	0.161	1.289	1.248	1.233	1.224	1.082	1.254	1.238	0.775	1.312	0.37	0.212	0.227	1.273	1.276	1.18	1.311	1.178	1.196	1.224	0.564	1.33	0.551	0.165
	4 days, 19:05:03	30.1	1.091	1.015	0.944	0.811	1.053	0.97	0.907	0.921	0.99	0.684	0.17	0.157	0.92	1.021	0.988	1.04	0.978	0.868	0.981	0.873	0.418	0.859	0.17	0.157	1.297	1.252	1.239	1.227	1.045	1.259	1.242	0.686	1.313	0.447	0.211	0.227	1.273	1.27	1.182	1.313	1.179	1.194	1.223	0.561	1.34	0.449	0.163
	4 days, 20:05:03	30.1	1.107	1.032	0.93	0.774	1.063	0.957	0.902	0.919	0.986	0.671	0.17	0.154	0.92	1.029	0.983	1.046	0.994	0.852	0.982	0.871	0.379	0.836	0.168	0.158	1.297	1.252	1.238	1.231	1.009	1.262	1.248	0.68	1.325	0.485	0.211	0.227	1.276	1.272	1.183	1.317	1.18	1.204	1.228	0.557	1.34	0.451	0.163
	4 days, 21:05:03	30.1	1.096	0.922	0.963	0.721	1.052	0.971	0.906	0.906	0.991	0.619	0.169	0.155	0.911	1.013	0.957	1.038	0.968	0.817	0.984	0.869	0.404	0.845	0.167	0.157	1.3	1.253	1.234	1.233	0.957	1.262	1.245	0.631	1.321	0.482	0.21	0.225	1.273	1.261	1.181	1.316	1.183	1.196	1.227	0.552	1.355	0.44	0.162
	4 days, 22:05:03	30.1	1.106	0.983	0.956	0.704	1.061	0.968	0.905	0.911	0.968	0.616	0.169	0.155	0.907	1.019	0.967	1.042	0.975	0.818	0.984	0.862	0.405	0.823	0.168	0.156	1.303	1.256	1.235	1.236	0.929	1.264	1.246	0.616	1.326	0.458	0.21	0.228	1.277	1.266	1.184	1.317	1.184	1.203	1.23	0.551	1.347	0.436	0.162
	4 days, 23:05:03	30.1	1.1	0.899	0.977	0.685	1.05	0.97	0.908	0.908	0.975	0.617	0.169	0.155	0.91	1.025	0.958	1.051	0.962	0.79	0.987	0.863	0.369	0.81	0.168	0.156	1.308	1.259	1.238	1.24	0.89	1.27	1.252	0.531	1.35	0.5	0.209	0.226	1.28	1.265	1.186	1.317	1.188	1.212	1.236	0.547	1.359	0.431	0.161
	5 days, 0:05:03	30.1	1.097	0.894	0.998	0.674	1.035	0.985	0.908	0.885	0.962	0.562	0.168	0.155	0.902	1.015	0.94	1.048	0.959	0.777	0.988	0.856	0.406	0.822	0.168	0.161	1.309	1.256	1.239	1.242	0.858	1.272	1.253	0.544	1.341	0.465	0.209	0.225	1.279	1.257	1.185	1.32	1.188	1.208	1.233	0.542	1.371	0.432	0.161
[truncated: 1 more columns]

## Sheet: FIG1.Gen.1_PJCL growth
			14d.PRE Exudate																										14d.N-PRE Exudate
		Time (h)	PJCL 1	PJCL 2	PJCL 3	PJCL 4	PJCL 5	PJCL 6	PJCL 7	PJCL 8	PsJN	JMP134	CH34	LMG194242	PJCL X													Time (h)	PJCL 1	PJCL 2	PJCL 3	PJCL 4	PJCL 5	PJCL 6	PJCL 7	PJCL 8	PsJN	JMP134	CH34	LMG194242	PJCL X
		0	0.133	0.132	0.139	0.14	0.135	0.134	0.131	0.131	0.135	0.138	0.138	0.14	0.134375													0	0.133	0.132	0.129	0.134	0.136	0.142	0.133	0.139	0.133	0.139	0.138	0.146	0.13475
		1	0.149	0.149	0.156	0.156	0.15	0.148	0.147	0.146	0.149	0.148	0.154	0.149	0.150125													1	0.145	0.142	0.141	0.145	0.148	0.152	0.145	0.149	0.143	0.145	0.149	0.153	0.145875
		2	0.173	0.173	0.179	0.179	0.169	0.17	0.166	0.167	0.169	0.161	0.164	0.165	0.172													2	0.166	0.158	0.16	0.162	0.164	0.168	0.163	0.164	0.16	0.156	0.159	0.155	0.163125
		3	0.201	0.2	0.203	0.2	0.184	0.19	0.183	0.183	0.189	0.176	0.169	0.172	0.193													3	0.184	0.174	0.178	0.178	0.178	0.182	0.176	0.18	0.181	0.182	0.16	0.155	0.17875
		4	0.221	0.221	0.227	0.214	0.195	0.206	0.193	0.191	0.21	0.201	0.17	0.173	0.2085													4	0.203	0.194	0.2	0.196	0.195	0.196	0.191	0.202	0.203	0.195	0.163	0.151	0.197125
		5	0.25	0.249	0.251	0.235	0.211	0.222	0.203	0.2	0.23	0.221	0.168	0.171	0.227625													5	0.228	0.219	0.217	0.221	0.213	0.214	0.203	0.217	0.223	0.209	0.17	0.148	0.2165
		6	0.273	0.283	0.277	0.253	0.228	0.239	0.221	0.216	0.263	0.236	0.173	0.171	0.24875													6	0.227	0.225	0.232	0.221	0.221	0.218	0.212	0.247	0.253	0.221	0.174	0.146	0.225375
		7	0.305	0.312	0.304	0.275	0.239	0.263	0.237	0.232	0.294	0.247	0.178	0.174	0.270875													7	0.234	0.236	0.243	0.228	0.231	0.228	0.217	0.265	0.275	0.234	0.172	0.145	0.23525
		8	0.333	0.332	0.331	0.302	0.265	0.285	0.258	0.252	0.334	0.255	0.18	0.171	0.29475													8	0.245	0.236	0.262	0.24	0.235	0.232	0.222	0.288	0.297	0.251	0.171	0.145	0.245
		9	0.362	0.355	0.355	0.327	0.302	0.323	0.295	0.294	0.364	0.264	0.182	0.171	0.326625													9	0.259	0.244	0.279	0.25	0.249	0.244	0.231	0.331	0.321	0.27	0.171	0.144	0.260875
		10	0.383	0.384	0.372	0.353	0.343	0.351	0.329	0.346	0.404	0.293	0.191	0.191	0.357625													10	0.28	0.268	0.298	0.263	0.266	0.261	0.252	0.416	0.345	0.299	0.173	0.146	0.288
		11	0.399	0.401	0.388	0.371	0.362	0.371	0.343	0.356	0.444	0.32	0.193	0.18	0.373875													11	0.307	0.286	0.322	0.288	0.287	0.272	0.263	0.436	0.375	0.32	0.174	0.143	0.307625
		12	0.42	0.418	0.41	0.401	0.39	0.396	0.375	0.368	0.475	0.34	0.196	0.178	0.39725													12	0.328	0.32	0.338	0.311	0.31	0.291	0.276	0.474	0.411	0.343	0.176	0.143	0.331
		13	0.433	0.435	0.426	0.422	0.42	0.422	0.41	0.408	0.497	0.375	0.208	0.177	0.422													13	0.372	0.355	0.371	0.34	0.338	0.314	0.312	0.528	0.432	0.373	0.179	0.144	0.36625
		14	0.447	0.444	0.444	0.444	0.441	0.446	0.432	0.436	0.525	0.412	0.225	0.199	0.44175													14	0.41	0.399	0.402	0.384	0.382	0.351	0.363	0.585	0.461	0.416	0.182	0.147	0.4095
		15	0.463	0.454	0.455	0.458	0.455	0.459	0.461	0.465	0.542	0.436	0.233	0.19	0.45875													15	0.44	0.436	0.436	0.424	0.43	0.382	0.405	0.642	0.491	0.449	0.182	0.146	0.449375
		16	0.478	0.464	0.464	0.47	0.472	0.471	0.476	0.479	0.576	0.454	0.229	0.178	0.47175													16	0.47	0.466	0.482	0.46	0.484	0.421	0.442	0.692	0.51	0.485	0.18	0.146	0.489625
		17	0.494	0.473	0.471	0.48	0.481	0.486	0.49	0.505	0.602	0.467	0.235	0.17	0.485													17	0.498	0.5	0.511	0.495	0.529	0.468	0.492	0.744	0.534	0.53	0.179	0.147	0.529625
		18	0.505	0.482	0.474	0.487	0.489	0.49	0.497	0.521	0.637	0.476	0.242	0.173	0.493125													18	0.53	0.536	0.545	0.531	0.56	0.515	0.541	0.785	0.553	0.565	0.181	0.147	0.567875
		19	0.519	0.49	0.48	0.492	0.503	0.501	0.507	0.54	0.66	0.495	0.247	0.169	0.504													19	0.553	0.561	0.569	0.562	0.584	0.557	0.565	0.821	0.57	0.597	0.18	0.15	0.5965
		20	0.529	0.498	0.489	0.5	0.511	0.512	0.517	0.554	0.682	0.501	0.261	0.175	0.51375													20	0.569	0.586	0.586	0.584	0.6	0.584	0.585	0.858	0.588	0.626	0.19	0.153	0.619
		21	0.536	0.504	0.493	0.503	0.515	0.514	0.519	0.563	0.689	0.519	0.28	0.192	0.518375													21	0.58	0.604	0.597	0.6	0.61	0.606	0.6	0.88	0.596	0.656	0.191	0.161	0.634625
		22	0.547	0.513	0.503	0.509	0.526	0.525	0.527	0.576	0.703	0.527	0.31	0.228	0.52825													22	0.598	0.624	0.613	0.622	0.621	0.622	0.615	0.909	0.617	0.683	0.199	0.18	0.653
		23	0.554	0.52	0.507	0.512	0.53	0.532	0.532	0.582	0.713	0.531	0.302	0.232	0.533625				MAX OD	MIN OD								23	0.613	0.642	0.618	0.639	0.627	0.634	0.632	0.928	0.625	0.705	0.194	0.18	0.666625
		24	0.563	0.529	0.515	0.52	0.54	0.541	0.541	0.592	0.726	0.53	0.298	0.231	0.542625			PJCL X	0.9715	0.134375								24	0.628	0.659	0.632	0.655	0.639	0.645	0.644	0.956	0.643	0.718	0.187	0.168	0.68225
		25	0.569	0.535	0.522	0.525	0.542	0.544	0.545	0.594	0.737	0.545	0.326	0.263	0.547			PsJN	0.926	0.135								25	0.642	0.676	0.65	0.67	0.65	0.661	0.659	0.98	0.663	0.748	0.213	0.197	0.6985
		26	0.575	0.538	0.526	0.529	0.545	0.549	0.546	0.596	0.737	0.54	0.296	0.21	0.5505			J MP134	0.901	0.138								26	0.655	0.691	0.656	0.679	0.658	0.669	0.662	0.986	0.668	0.765	0.19	0.182	0.707
		27	0.579	0.541	0.529	0.534	0.55	0.554	0.551	0.603	0.749	0.549	0.322	0.234	0.555125			CH34	0.342	0.138								27	0.667	0.705	0.671	0.694	0.668	0.676	0.66	1.007	0.686	0.782	0.198	0.202	0.7185
		28	0.584	0.543	0.53	0.537	0.552	0.557	0.553	0.602	0.76	0.549	0.307	0.229	0.55725			LMG19424	0.298	0.14								28	0.679	0.719	0.68	0.708	0.679	0.687	0.673	1.013	0.694	0.799	0.207	0.201	0.72975
		29	0.587	0.545	0.533	0.54	0.555	0.56	0.557	0.607	0.769	0.552	0.313	0.252	0.5605													29	0.695	0.732	0.689	0.722	0.689	0.692	0.681	1.02	0.711	0.812	0.211	0.218	0.74				MAX OD	MIN OD
		30	0.592	0.551	0.538	0.543	0.558	0.562	0.558	0.606	0.789	0.56	0.337	0.285	0.5635													30	0.71	0.746	0.701	0.738	0.704	0.709	0.7	1.037	0.728	0.84	0.235	0.264	0.755625			PJCL X	1.15387	0.13475
		31	0.593	0.55	0.536	0.541	0.556	0.561	0.554	0.6	0.785	0.558	0.308	0.233	0.561375													31	0.718	0.757	0.709	0.742	0.711	0.717	0.707	1.033	0.724	0.852	0.224	0.248	0.76175			PsJN	1.371	0.133
		32	0.595	0.555	0.54	0.546	0.562	0.569	0.559	0.602	0.801	0.56	0.309	0.223	0.566													32	0.732	0.763	0.715	0.746	0.715	0.72	0.708	1.049	0.742	0.861	0.219	0.243	0.7685			J MP134	1.339	0.139
		33	0.599	0.558	0.541	0.548	0.564	0.571	0.558	0.601	0.816	0.569	0.332	0.253	0.5675													33	0.739	0.775	0.719	0.753	0.724	0.734	0.714	1.052	0.753	0.875	0.24	0.277	0.77625			CH34	0.335	0.138
		34	0.601	0.557	0.539	0.548	0.565	0.57	0.555	0.599	0.816	0.56	0.32	0.245	0.56675				0.922									34	0.753	0.782	0.722	0.756	0.728	0.734	0.707	1.055	0.755	0.883	0.222	0.256	0.779625			LMG19424	0.359	0.135
		35	0.606	0.56	0.546	0.553	0.57	0.577	0.56	0.601	0.838	0.576	0.342	0.286	0.571625				1.031									35	0.763	0.791	0.732	0.773	0.735	0.74	0.718	1.066	0.777	0.897	0.251	0.289	0.78975
		36	0.605	0.56	0.544	0.55	0.569	0.573	0.56	0.598	0.835	0.573	0.305	0.225	0.569875				1.018									36	0.773	0.796	0.736	0.774	0.728	0.737	0.712	1.072	0.772	0.891	0.224	0.249	0.791
		37	0.603	0.556	0.543	0.549	0.569	0.572	0.558	0.597	0.834	0.578	0.309	0.218	0.568375				1.051									37	0.781	0.801	0.737	0.781	0.737	0.741	0.716	1.084	0.773	0.9	0.237	0.254	0.79725
		38	0.605	0.559	0.545	0.553	0.572	0.575	0.564	0.596	0.841	0.58	0.305	0.221	0.571125				1.01									38	0.788	0.808	0.735	0.788	0.737	0.743	0.715	1.099	0.788	0.904	0.235	0.251	0.801625
		39	0.608	0.564	0.551	0.561	0.574	0.582	0.566	0.597	0.855	0.583	0.316	0.251	0.575375				0.94									39	0.795	0.817	0.735	0.79	0.733	0.744	0.717	1.111	0.808	0.911	0.252	0.277	0.80525
		40	0.603	0.562	0.547	0.553	0.569	0.579	0.561	0.593	0.841	0.59	0.311	0.237	0.570875				0.988									40	0.801	0.82	0.738	0.798	0.729	0.75	0.721	1.122	0.794	0.922	0.245	0.263	0.809875
		41	0.605	0.565	0.55	0.556	0.572	0.582	0.565	0.594	0.844	0.596	0.311	0.248	0.573625				0.887									41	0.805	0.823	0.743	0.804	0.734	0.748	0.728	1.137	0.803	0.933	0.255	0.265	0.81525		1.28	1.278	1.186	1.32	1.188	1.212	1.236
		42	0.61	0.571	0.559	0.564	0.58	0.591	0.573	0.598	0.852	0.601	0.324	0.268	0.58075				0.980875	0.0581339								42	0.812	0.833	0.747	0.811	0.738	0.746	0.731	1.15	0.828	0.945	0.274	0.293	0.821
		43	0.617	0.577	0.565	0.567	0.583	0.594	0.575	0.6	0.86	0.601	0.314	0.266	0.58475													43	0.821	0.84	0.751	0.82	0.744	0.75	0.738	1.164	0.833	0.955	0.272	0.296	0.8285		1.23587
		44	0.617	0.581	0.57	0.572	0.588	0.6	0.578	0.603	0.861	0.607	0.306	0.248	0.588625													44	0.829	0.849	0.755	0.829	0.748	0.751	0.747	1.17	0.843	0.964	0.27	0.291	0.83475		0.0514599
		45	0.623	0.59	0.58	0.583	0.598	0.611	0.586	0.606	0.868	0.615	0.315	0.276	0.597125													45	0.839	0.859	0.759	0.835	0.749	0.751	0.749	1.18	0.877	0.972	0.284	0.317	0.840125
		46	0.624	0.595	0.584	0.587	0.604	0.618	0.589	0.608	0.874	0.62	0.308	0.261	0.601125													46	0.847	0.865	0.763	0.846	0.751	0.751	0.756	1.183	0.885	0.984	0.284	0.306	0.84525
		47	0.624	0.599	0.584	0.586	0.601	0.615	0.589	0.609	0.872	0.623	0.304	0.244	0.600875													47	0.851	0.87	0.771	0.857	0.761	0.762	0.764	1.186	0.876	1	0.28	0.297	0.85275
		48	0.626	0.605	0.59	0.592	0.608	0.62	0.597	0.612	0.874	0.631	0.304	0.246	0.60625													48	0.86	0.878	0.776	0.865	0.765	0.768	0.772	1.181	0.886	1.009	0.278	0.292	0.858125
		49	0.628	0.613	0.598	0.598	0.612	0.625	0.602	0.619	0.881	0.637	0.335	0.298	0.611875													49	0.87	0.889	0.788	0.879	0.778	0.78	0.789	1.187	0.911	1.024	0.322	0.359	0.87
		50	0.631	0.62	0.602	0.604	0.617	0.63	0.608	0.622	0.888	0.64	0.3	0.252	0.61675													50	0.877	0.898	0.795	0.884	0.783	0.78	0.79	1.184	0.924	1.029	0.295	0.311	0.873875
		51	0.636	0.625	0.61	0.61	0.621	0.636	0.611	0.62	0.901	0.643	0.302	0.243	0.621125													51	0.882	0.905	0.802	0.893	0.788	0.784	0.795	1.181	0.931	1.036	0.298	0.314	0.87875
		52	0.634	0.623	0.607	0.608	0.62	0.634	0.611	0.616	0.909	0.643	0.287	0.227	0.619125													52	0.887	0.907	0.808	0.901	0.795	0.789	0.802	1.181	0.928	1.043	0.279	0.295	0.88375
		53	0.629	0.624	0.605	0.606	0.617	0.634	0.609	0.611	0.92	0.645	0.284	0.238	0.616875													53	0.894	0.916	0.815	0.905	0.801	0.796	0.809	1.179	0.925	1.051	0.29	0.301	0.889375
		54	0.628	0.625	0.61	0.611	0.621	0.64	0.615	0.617	0.926	0.651	0.276	0.228	0.620875													54	0.899	0.925	0.823	0.916	0.811	0.805	0.819	1.178	0.935	1.06	0.287	0.292	0.897
		55	0.634	0.629	0.616	0.616	0.627	0.646	0.622	0.62	0.925	0.658	0.279	0.244	0.62625													55	0.905	0.933	0.832	0.928	0.82	0.814	0.825	1.177	0.948	1.071	0.301	0.31	0.90425
		56	0.639	0.639	0.627	0.624	0.637	0.654	0.631	0.624	0.919	0.662	0.272	0.236	0.634375													56	0.916	0.943	0.837	0.931	0.824	0.815	0.827	1.167	0.966	1.078	0.3	0.302	0.9075
		57	0.64	0.642	0.63	0.624	0.635	0.655	0.631	0.626	0.911	0.662	0.255	0.212	0.635375													57	0.922	0.947	0.848	0.944	0.834	0.824	0.838	1.162	0.964	1.084	0.291	0.281	0.914875
		58	0.642	0.648	0.638	0.63	0.643	0.662	0.637	0.629	0.905	0.672	0.255	0.213	0.641125													58	0.929	0.955	0.862	0.955	0.847	0.836	0.851	1.158	0.976	1.094	0.292	0.282	0.924125
		59	0.642	0.651	0.641	0.632	0.645	0.665	0.638	0.63	0.895	0.67	0.246	0.197	0.643													59	0.937	0.961	0.867	0.96	0.851	0.843	0.857	1.149	0.981	1.099	0.282	0.274	0.928125
		60	0.639	0.652	0.639	0.632	0.645	0.665	0.634	0.625	0.887	0.671	0.244	0.194	0.641375													60	0.938	0.969	0.875	0.966	0.863	0.849	0.87	1.14	0.978	1.108	0.28	0.28	0.93375
		61	0.647	0.667	0.654	0.644	0.659	0.68	0.652	0.639	0.884	0.686	0.265	0.234	0.65525													61	0.954	0.985	0.888	0.98	0.877	0.865	0.886	1.141	1.001	1.126	0.327	0.314	0.947
		62	0.659	0.68	0.667	0.661	0.672	0.694	0.666	0.65	0.885	0.695	0.261	0.238	0.668625													62	0.967	0.997	0.899	0.991	0.887	0.875	0.9	1.119	1.016	1.132	0.335	0.296	0.954375
		63	0.657	0.681	0.667	0.662	0.671	0.691	0.665	0.648	0.874	0.686	0.24	0.213	0.66775													63	0.974	0.998	0.899	0.995	0.886	0.874	0.898	1.11	1.016	1.131	0.307	0.264	0.95425
		64	0.654	0.681	0.666	0.659	0.668	0.686	0.661	0.641	0.867	0.685	0.229	0.187	0.6645													64	0.978	1.004	0.907	1	0.894	0.88	0.906	1.099	1.011	1.135	0.278	0.246	0.9585
		65	0.66	0.689	0.676	0.667	0.679	0.698	0.671	0.648	0.863	0.698	0.227	0.183	0.6735													65	0.986	1.015	0.92	1.011	0.908	0.893	0.921	1.085	1.017	1.148	0.275	0.225	0.967375
		66	0.67	0.701	0.689	0.678	0.688	0.71	0.683	0.655	0.859	0.694	0.225	0.189	0.68425													66	1	1.031	0.926	1.02	0.91	0.892	0.923	1.061	1.041	1.146	0.285	0.203	0.970375
		67	0.669	0.703	0.69	0.677	0.688	0.708	0.679	0.648	0.853	0.7	0.223	0.179	0.68275													67	1.004	1.035	0.939	1.029	0.923	0.906	0.939	1.057	1.028	1.153	0.279	0.201	0.979
		68	0.668	0.709	0.694	0.682	0.692	0.711	0.68	0.649	0.845	0.706	0.216	0.169	0.685625													68	1.012	1.046	0.944	1.035	0.93	0.912	0.943	1.037	1.008	1.159	0.267	0.202	0.982375
		69	0.678	0.718	0.703	0.69	0.699	0.718	0.688	0.651	0.842	0.703	0.213	0.165	0.693125													69	1.022	1.055	0.952	1.045	0.935	0.919	0.948	1.021	1.029	1.16	0.259	0.2	0.987125
		70	0.683	0.729	0.713	0.702	0.712	0.728	0.698	0.654	0.841	0.709	0.213	0.168	0.702375													70	1.032	1.068	0.966	1.056	0.945	0.93	0.962	1	1.046	1.17	0.266	0.201	0.994875
		71	0.691	0.737	0.721	0.71	0.719	0.735	0.704	0.661	0.837	0.713	0.207	0.16	0.70975													71	1.04	1.077	0.976	1.065	0.958	0.941	0.972	0.988	1.06	1.177	0.256	0.201	1.00212
		72	0.696	0.744	0.728	0.718	0.727	0.744	0.716	0.664	0.834	0.711	0.207	0.162	0.717125													72	1.05	1.087	0.982	1.072	0.961	0.942	0.976	0.96	1.054	1.178	0.262	0.203	1.00375
		73	0.707	0.752	0.738	0.73	0.737	0.753	0.725	0.671	0.842	0.724	0.206	0.159	0.726625													73	1.063	1.099	0.993	1.083	0.972	0.952	0.984	0.937	1.061	1.183	0.267	0.202	1.01037
		74	0.709	0.758	0.745	0.733	0.74	0.755	0.728	0.669	0.842	0.721	0.2	0.16	0.729625													74	1.07	1.105	1.001	1.09	0.979	0.959	0.986	0.917	1.067	1.19	0.258	0.203	1.01337
		75	0.715	0.763	0.751	0.737	0.745	0.758	0.729	0.667	0.837	0.729	0.201	0.164	0.733125													75	1.077	1.113	1.008	1.095	0.989	0.968	0.998	0.887	1.064	1.193	0.259	0.204	1.01687
		76	0.719	0.769	0.761	0.748	0.755	0.765	0.735	0.675	0.836	0.733	0.194	0.163	0.740875													76	1.083	1.123	1.02	1.103	1	0.98	1.011	0.873	1.058	1.202	0.241	0.203	1.02412
		77	0.726	0.78	0.772	0.76	0.766	0.779	0.748	0.68	0.842	0.737	0.192	0.158	0.751375													77	1.094	1.135	1.028	1.113	1.006	0.987	1.017	0.837	1.07	1.2	0.238	0.204	1.02713
		78	0.731	0.787	0.778	0.761	0.768	0.78	0.753	0.687	0.843	0.746	0.19	0.163	0.755625													78	1.103	1.142	1.036	1.12	1.015	0.995	1.027	0.811	1.083	1.21	0.237	0.204	1.03113
		79	0.73	0.79	0.783	0.761	0.766	0.775	0.745	0.682	0.831	0.743	0.188	0.161	0.754													79	1.109	1.146	1.04	1.125	1.02	1.003	1.03	0.804	1.076	1.218	0.221	0.204	1.03462
		80	0.739	0.805	0.797	0.773	0.777	0.787	0.762	0.694	0.84	0.754	0.189	0.161	0.76675													80	1.121	1.157	1.05	1.138	1.028	1.008	1.039	0.773	1.079	1.226	0.227	0.205	1.03925
		81	0.749	0.817	0.808	0.78	0.783	0.789	0.763	0.696	0.85	0.763	0.187	0.166	0.773125													81	1.127	1.164	1.06	1.144	1.038	1.022	1.052	0.753	1.089	1.241	0.228	0.207	1.045
		82	0.747	0.823	0.817	0.789	0.791	0.795	0.762	0.697	0.855	0.762	0.187	0.159	0.777625													82	1.133	1.17	1.067	1.152	1.042	1.025	1.053	0.756	1.07	1.248	0.211	0.205	1.04975
		83	0.749	0.828	0.82	0.794	0.795	0.798	0.767	0.703	0.847	0.766	0.185	0.157	0.78175													83	1.142	1.177	1.073	1.157	1.053	1.037	1.061	0.746	1.075	1.27	0.204	0.205	1.05575
		84	0.758	0.839	0.829	0.803	0.807	0.808	0.774	0.705	0.844	0.774	0.186	0.161	0.790375													84	1.15	1.186	1.077	1.168	1.056	1.039	1.064	0.742	1.075	1.28	0.201	0.206	1.06025
		85	0.762	0.846	0.839	0.811	0.816	0.813	0.774	0.714	0.839	0.773	0.184	0.158	0.796875													85	1.156	1.19	1.084	1.172	1.066	1.048	1.073	0.714	1.08	1.292	0.189	0.205	1.06288
		86	0.766	0.849	0.843	0.817	0.823	0.823	0.784	0.722	0.828	0.781	0.183	0.16	0.803375													86	1.161	1.196	1.09	1.18	1.073	1.053	1.078	0.699	1.087	1.304	0.187	0.206	1.06625
		87	0.789	0.87	0.867	0.846	0.848	0.845	0.809	0.745	0.844	0.813	0.183	0.163	0.827375													87	1.179	1.214	1.105	1.2	1.083	1.072	1.101	0.701	1.112	1.339	0.183	0.206	1.08187
		88	0.786	0.873	0.869	0.84	0.842	0.837	0.802	0.739	0.874	0.786	0.182	0.159	0.8235													88	1.181	1.214	1.102	1.2	1.081	1.065	1.094	0.662	1.091	1.321	0.176	0.205	1.07488
		89	0.789	0.877	0.867	0.842	0.844	0.841	0.807	0.739	0.885	0.799	0.183	0.162	0.82575													89	1.183	1.211	1.106	1.202	1.087	1.075	1.103	0.646	1.102	1.326	0.178	0.205	1.07662
		90	0.808	0.892	0.89	0.856	0.863	0.86	0.822	0.756	0.838	0.807	0.18	0.159	0.843375													90	1.194	1.225	1.117	1.213	1.097	1.086	1.117	0.644	1.126	1.329	0.176	0.204	1.08662
		91	0.812	0.897	0.896	0.869	0.875	0.868	0.829	0.768	0.748	0.821	0.182	0.162	0.85175													91	1.199	1.229	1.125	1.218	1.105	1.102	1.129	0.644	1.128	1.322	0.176	0.205	1.09387
		92	0.818	0.904	0.905	0.876	0.883	0.877	0.826	0.767	0.636	0.813	0.179	0.162	0.857													92	1.205	1.235	1.127	1.226	1.105	1.095	1.133	0.631	1.138	1.294	0.175	0.204	1.09462
		93	0.824	0.915	0.914	0.885	0.891	0.879	0.838	0.771	0.595	0.825	0.181	0.164	0.864625													93	1.212	1.242	1.132	1.233	1.111	1.102	1.138	0.63	1.159	1.275	0.174	0.204	1.1
		94	0.832	0.928	0.924	0.891	0.901	0.883	0.848	0.775	0.612	0.841	0.178	0.16	0.87275													94	1.22	1.252	1.136	1.24	1.115	1.105	1.142	0.63	1.169	1.244	0.174	0.204	1.105
		95	0.844	0.94	0.926	0.904	0.914	0.89	0.855	0.789	0.648	0.848	0.18	0.159	0.88275													95	1.224	1.25	1.142	1.242	1.126	1.121	1.152	0.621	1.174	1.226	0.173	0.204	1.10975
		96	0.857	0.952	0.946	0.919	0.934	0.914	0.865	0.821	0.734	0.877	0.178	0.161	0.901													96	1.232	1.262	1.144	1.254	1.128	1.127	1.166	0.626	1.195	1.207	0.172	0.205	1.11737
		97	0.865	0.959	0.952	0.919	0.942	0.916	0.886	0.827	0.788	0.89	0.179	0.164	0.90825													97	1.237	1.265	1.146	1.261	1.133	1.139	1.175	0.623	1.2	1.168	0.173	0.204	1.12237
		98	0.864	0.953	0.947	0.92	0.941	0.909	0.885	0.821	0.729	0.861	0.177	0.16	0.905													98	1.239	1.262	1.149	1.26	1.135	1.133	1.173	0.614	1.2	1.133	0.172	0.205	1.12062
		99	0.872	0.963	0.954	0.927	0.943	0.916	0.88	0.828	0.69	0.871	0.177	0.159	0.910375													99	1.239	1.265	1.151	1.263	1.137	1.141	1.18	0.611	1.209	1.119	0.172	0.203	1.12338
		100	0.878	0.973	0.965	0.941	0.954	0.925	0.891	0.834	0.67	0.863	0.177	0.162	0.920125													100	1.245	1.268	1.154	1.266	1.139	1.141	1.181	0.607	1.221	1.091	0.171	0.203	1.12512
		101	0.884	0.982	0.977	0.952	0.962	0.927	0.9	0.842	0.621	0.869	0.175	0.161	0.92825													101	1.252	1.272	1.158	1.276	1.141	1.142	1.184	0.61	1.228	1.051	0.171	0.203	1.12937
		102	0.889	0.984	0.979	0.952	0.969	0.927	0.895	0.841	0.583	0.853	0.176	0.158	0.9295													102	1.251	1.272	1.16	1.276	1.145	1.147	1.183	0.603	1.23	1.034	0.17	0.204	1.12962
		103	0.899	0.994	0.997	0.969	0.986	0.94	0.912	0.862	0.566	0.891	0.174	0.16	0.944875													103	1.256	1.278	1.164	1.284	1.148	1.155	1.194	0.601	1.252	0.994	0.169	0.203	1.135
		104	0.906	1.001	1.003	0.975	0.99	0.935	0.922	0.865	0.437	0.884	0.175	0.16	0.949625													104	1.256	1.275	1.164	1.287	1.152	1.161	1.2	0.598	1.258	0.965	0.168	0.203	1.13662
		105	0.903	1.005	1.006	0.974	0.991	0.929	0.923	0.87	0.426	0.862	0.174	0.158	0.950125													105	1.258	1.274	1.169	1.288	1.155	1.162	1.197	0.594	1.264	0.976	0.169	0.204	1.13712
		106	0.912	1.011	1.015	0.992	1.004	0.94	0.942	0.884	0.428	0.901	0.172	0.164	0.9625													106	1.263	1.276	1.169	1.293	1.157	1.168	1.209	0.591	1.279	0.949	0.168	0.203	1.14075
		107	0.912	1.015	1.012	0.994	1.002	0.932	0.941	0.875	0.422	0.875	0.174	0.155	0.960375													107	1.261	1.275	1.169	1.293	1.161	1.171	1.205	0.588	1.282	0.922	0.167	0.203	1.14037
		108	0.911	1.023	1.01	1.001	1.005	0.932	0.946	0.881	0.423	0.875	0.172	0.163	0.963625													108	1.263	1.274	1.173	1.298	1.162	1.173	1.21	0.586	1.282	0.883	0.167	0.203	1.14238
		109	0.917	1.027	1.016	1.009	1.01	0.932	0.957	0.882	0.424	0.878	0.171	0.156	0.96875													109	1.265	1.273	1.172	1.297	1.164	1.175	1.211	0.582	1.292	0.836	0.166	0.202	1.14237
		110	0.922	1.028	1.018	1.018	1.01	0.925	0.964	0.887	0.422	0.888	0.171	0.161	0.9715													110	1.265	1.271	1.173	1.302	1.167	1.179	1.217	0.578	1.308	0.773	0.165	0.203	1.144
		111	0.918	1.022	1.014	1.017	1.006	0.915	0.963	0.878	0.416	0.876	0.172	0.16	0.966625													111	1.263	1.268	1.175	1.302	1.168	1.178	1.217	0.576	1.315	0.729	0.165	0.203	1.14338
		112	0.917	1.031	1.015	1.023	1.009	0.912	0.966	0.877	0.417	0.86	0.17	0.154	0.96875													112	1.267	1.269	1.179	1.305	1.174	1.185	1.218	0.57	1.313	0.689	0.165	0.202	1.14587
		113	0.921	1.027	1.006	1.033	1.004	0.898	0.976	0.88	0.418	0.876	0.168	0.161	0.968125													113	1.269	1.268	1.179	1.309	1.174	1.185	1.221	0.568	1.325	0.607	0.164	0.202	1.14663
		114	0.919	1.031	1.005	1.03	1.007	0.885	0.978	0.874	0.407	0.844	0.169	0.161	0.966125													114	1.273	1.276	1.18	1.311	1.178	1.196	1.224	0.564	1.33	0.551	0.165	0.202	1.15025
		115	0.92	1.021	0.988	1.04	0.978	0.868	0.981	0.873	0.418	0.859	0.17	0.157	0.958625													115	1.273	1.27	1.182	1.313	1.179	1.194	1.223	0.561	1.34	0.449	0.163	0.202	1.14938
		116	0.92	1.029	0.983	1.046	0.994	0.852	0.982	0.871	0.379	0.836	0.168	0.158	0.959625													116	1.276	1.272	1.183	1.317	1.18	1.204	1.228	0.557	1.34	0.451	0.163	0.201	1.15213
		117	0.911	1.013	0.957	1.038	0.968	0.817	0.984	0.869	0.404	0.845	0.167	0.157	0.944625													117	1.273	1.261	1.181	1.316	1.183	1.196	1.227	0.552	1.355	0.44	0.162	0.2	1.14862
		118	0.907	1.019	0.967	1.042	0.975	0.818	0.984	0.862	0.405	0.823	0.168	0.156	0.94675													118	1.277	1.266	1.184	1.317	1.184	1.203	1.23	0.551	1.347	0.436	0.162	0.2	1.1515
		119	0.91	1.025	0.958	1.051	0.962	0.79	0.987	0.863	0.369	0.81	0.168	0.156	0.94325													119	1.28	1.265	1.186	1.317	1.188	1.212	1.236	0.547	1.359	0.431	0.161	0.199	1.15387
		120	0.902	1.015	0.94	1.048	0.959	0.777	0.988	0.856	0.406	0.822	0.168	0.161	0.935625													120	1.279	1.257	1.185	1.32	1.188	1.208	1.233	0.542	1.371	0.432	0.161	0.199	1.1515
			21d.PRE Exudate																										21d.N-PRE Exudate
		Time (h)	PJCL 1	PJCL 2	PJCL 3	PJCL 4	PJCL 5	PJCL 6	PJCL 7	PJCL 8	PsJN	JMP134	CH34	LMG194242	PJCL X													Time (h)	PJCL 1	PJCL 2	PJCL 3	PJCL 4	PJCL 5	PJCL 6	PJCL 7	PJCL 8	PsJN	JMP134	CH34	LMG194242	PJCL X
		0	0.134	0.14	0.136	0.139	0.143	0.136	0.137	0.133	0.135	0.135	0.143	0.142	0.13725													0	0.131	0.128	0.133	0.137	0.136	0.136	0.141	0.137	0.134	0.133	0.141	0.135	0.134875
		1	0.15	0.156	0.151	0.156	0.158	0.151	0.152	0.149	0.148	0.145	0.159	0.152	0.152875													1	0.144	0.144	0.147	0.15	0.149	0.149	0.154	0.151	0.145	0.141	0.153	0.143	0.1485
		2	0.169	0.178	0.171	0.179	0.179	0.171	0.169	0.17	0.162	0.157	0.169	0.167	0.17325													2	0.163	0.167	0.165	0.17	0.171	0.169	0.172	0.173	0.162	0.15	0.166	0.148	0.16875
		3	0.192	0.202	0.196	0.208	0.204	0.199	0.188	0.197	0.174	0.171	0.172	0.175	0.19825													3	0.181	0.187	0.186	0.19	0.204	0.19	0.19	0.207	0.18	0.174	0.168	0.15	0.191875
		4	0.206	0.215	0.209	0.234	0.223	0.211	0.196	0.21	0.19	0.196	0.171	0.186	0.213													4	0.197	0.214	0.207	0.207	0.237	0.21	0.205	0.24	0.195	0.201	0.171	0.148	0.214625
		5	0.23	0.242	0.239	0.272	0.258	0.235	0.211	0.239	0.208	0.214	0.172	0.195	0.24075													5	0.228	0.246	0.237	0.236	0.27	0.233	0.231	0.284	0.206	0.226	0.174	0.146	0.245625
		6	0.252	0.271	0.258	0.311	0.29	0.272	0.229	0.264	0.223	0.235	0.172	0.203	0.268375													6	0.258	0.282	0.264	0.265	0.303	0.258	0.256	0.33	0.22	0.236	0.185	0.142	0.277
		7	0.271	0.291	0.29	0.349	0.318	0.301	0.247	0.295	0.238	0.253	0.174	0.206	0.29525													7	0.284	0.318	0.294	0.295	0.344	0.287	0.284	0.371	0.243	0.246	0.199	0.14	0.309625
		8	0.295	0.333	0.321	0.38	0.355	0.338	0.279	0.322	0.255	0.265	0.176	0.206	0.327875													8	0.322	0.364	0.33	0.33	0.368	0.321	0.316	0.4	0.276	0.257	0.215	0.137	0.343875
		9	0.331	0.378	0.351	0.417	0.392	0.375	0.327	0.363	0.27	0.28	0.183	0.217	0.36675													9	0.343	0.396	0.354	0.354	0.397	0.346	0.337	0.435	0.324	0.272	0.222	0.136	0.37025
		10	0.36	0.411	0.381	0.45	0.409	0.414	0.381	0.397	0.284	0.308	0.204	0.246	0.400375													10	0.371	0.428	0.381	0.385	0.434	0.383	0.371	0.466	0.383	0.3	0.225	0.141	0.402375
		11	0.378	0.422	0.4	0.482	0.424	0.435	0.394	0.42	0.3	0.322	0.209	0.217	0.419375													11	0.395	0.447	0.408	0.409	0.473	0.41	0.393	0.494	0.446	0.318	0.226	0.137	0.428625
		12	0.4	0.435	0.43	0.505	0.438	0.46	0.414	0.437	0.319	0.34	0.21	0.207	0.439875													12	0.433	0.473	0.434	0.436	0.507	0.434	0.422	0.528	0.486	0.338	0.228	0.135	0.458375
		13	0.431	0.466	0.452	0.503	0.459	0.477	0.46	0.464	0.337	0.379	0.223	0.224	0.464													13	0.468	0.489	0.458	0.463	0.545	0.469	0.457	0.562	0.522	0.375	0.243	0.137	0.488875
		14	0.461	0.486	0.478	0.523	0.472	0.491	0.477	0.488	0.356	0.415	0.248	0.251	0.4845													14	0.497	0.514	0.485	0.491	0.579	0.507	0.5	0.591	0.548	0.422	0.267	0.143	0.5205
		15	0.477	0.501	0.496	0.548	0.475	0.507	0.503	0.502	0.376	0.441	0.259	0.252	0.501125													15	0.518	0.524	0.512	0.524	0.618	0.544	0.537	0.621	0.568	0.459	0.267	0.142	0.54975
		16	0.484	0.51	0.504	0.567	0.481	0.519	0.513	0.509	0.397	0.465	0.255	0.226	0.510875													16	0.539	0.554	0.528	0.546	0.643	0.575	0.565	0.651	0.576	0.49	0.264	0.139	0.575125
		17	0.501	0.521	0.515	0.578	0.49	0.532	0.529	0.522	0.422	0.486	0.266	0.234	0.5235													17	0.562	0.579	0.56	0.57	0.665	0.598	0.599	0.678	0.592	0.528	0.274	0.14	0.601375
		18	0.513	0.528	0.524	0.585	0.493	0.546	0.536	0.526	0.446	0.504	0.275	0.256	0.531375													18	0.574	0.595	0.577	0.583	0.68	0.614	0.615	0.697	0.598	0.555	0.283	0.143	0.616875
		19	0.521	0.538	0.536	0.604	0.506	0.563	0.553	0.536	0.469	0.524	0.281	0.269	0.544625													19	0.587	0.608	0.594	0.596	0.7	0.627	0.631	0.713	0.609	0.581	0.292	0.145	0.632
		20	0.53	0.545	0.547	0.615	0.513	0.573	0.562	0.544	0.496	0.539	0.296	0.273	0.553625													20	0.6	0.621	0.606	0.607	0.718	0.64	0.642	0.728	0.622	0.606	0.298	0.148	0.64525
		21	0.534	0.55	0.552	0.623	0.513	0.571	0.563	0.541	0.524	0.546	0.316	0.278	0.555875													21	0.607	0.625	0.613	0.612	0.726	0.644	0.646	0.733	0.625	0.632	0.324	0.155	0.65075
		22	0.544	0.56	0.565	0.634	0.52	0.594	0.577	0.555	0.552	0.556	0.342	0.303	0.568625													22	0.617	0.63	0.626	0.619	0.747	0.653	0.654	0.75	0.641	0.653	0.339	0.183	0.662
		23	0.548	0.564	0.57	0.642	0.522	0.6	0.578	0.555	0.593	0.561	0.341	0.291	0.572375													23	0.623	0.637	0.631	0.62	0.757	0.658	0.664	0.763	0.649	0.677	0.338	0.184	0.669125
		24	0.559	0.574	0.586	0.653	0.533	0.615	0.593	0.576	0.629	0.566	0.325	0.274	0.586125													24	0.635	0.647	0.635	0.628	0.768	0.667	0.67	0.782	0.664	0.675	0.326	0.189	0.679
		25	0.567	0.582	0.595	0.668	0.54	0.618	0.597	0.577	0.692	0.571	0.361	0.324	0.593				MAX OD	MIN OD								25	0.647	0.658	0.646	0.641	0.773	0.674	0.686	0.793	0.682	0.703	0.349	0.235	0.68975
		26	0.572	0.583	0.598	0.676	0.542	0.623	0.597	0.583	0.765	0.579	0.335	0.27	0.59675			PJCL X	1.01362	0.13725								26	0.658	0.668	0.655	0.65	0.777	0.682	0.691	0.799	0.689	0.717	0.333	0.201	0.6975				MAX OD	MIN OD
		27	0.577	0.591	0.606	0.68	0.547	0.632	0.602	0.593	0.829	0.586	0.359	0.307	0.6035			PsJN	1.11	0.135								27	0.666	0.673	0.659	0.657	0.783	0.688	0.695	0.806	0.702	0.72	0.353	0.215	0.703375			PJCL X	1.20087	0.134875
		28	0.582	0.596	0.609	0.686	0.551	0.636	0.605	0.592	0.883	0.591	0.348	0.301	0.607125			JMP134	0.936	0.135								28	0.674	0.685	0.67	0.664	0.791	0.692	0.7	0.817	0.714	0.729	0.351	0.209	0.711625			PsJN	1.35	0.134
		29	0.586	0.598	0.612	0.692	0.557	0.638	0.608	0.599	0.938	0.593	0.357	0.308	0.61125			CH34	0.385	0.143								29	0.683	0.694	0.68	0.67	0.797	0.7	0.706	0.827	0.729	0.74	0.357	0.219	0.719625			JMP134	1.091	0.133
		30	0.591	0.601	0.614	0.705	0.563	0.639	0.611	0.604	0.987	0.6	0.38	0.344	0.616			LMG19424	0.344	0.142								30	0.69	0.704	0.69	0.681	0.809	0.711	0.717	0.841	0.75	0.76	0.372	0.276	0.730375			CH34	0.433	0.141
		31	0.589	0.595	0.613	0.706	0.564	0.635	0.606	0.602	0.969	0.605	0.364	0.299	0.61375													31	0.696	0.706	0.694	0.683	0.811	0.713	0.72	0.835	0.743	0.766	0.36	0.237	0.73225			LMG19424	0.507	0.135
		32	0.594	0.6	0.615	0.714	0.571	0.644	0.614	0.611	1.007	0.611	0.359	0.293	0.620375													32	0.707	0.71	0.698	0.691	0.82	0.719	0.722	0.845	0.758	0.775	0.36	0.232	0.739
		33	0.598	0.602	0.615	0.724	0.572	0.649	0.614	0.614	1.023	0.617	0.378	0.318	0.6235													33	0.712	0.716	0.706	0.697	0.831	0.727	0.731	0.857	0.77	0.785	0.377	0.262	0.747125
		34	0.596	0.601	0.609	0.725	0.57	0.649	0.616	0.617	1.022	0.617	0.362	0.309	0.622875													34	0.717	0.722	0.71	0.699	0.837	0.73	0.73	0.855	0.77	0.789	0.37	0.257	0.75
		35	0.605	0.608	0.618	0.739	0.58	0.655	0.622	0.625	1.035	0.625	0.382	0.344	0.6315													35	0.725	0.732	0.716	0.707	0.854	0.74	0.741	0.877	0.798	0.799	0.387	0.314	0.7615
		36	0.603	0.608	0.615	0.739	0.581	0.654	0.622	0.624	1.042	0.635	0.351	0.293	0.63075													36	0.728	0.732	0.722	0.71	0.859	0.739	0.74	0.874	0.794	0.798	0.374	0.254	0.763
		37	0.599	0.608	0.609	0.741	0.58	0.654	0.624	0.622	1.043	0.645	0.364	0.28	0.629625		1.108	1.078	0.998	1.089	1.063	0.989	1.024	0.968				37	0.734	0.739	0.729	0.716	0.872	0.744	0.746	0.883	0.788	0.808	0.375	0.254	0.770375
		38	0.605	0.615	0.609	0.742	0.587	0.66	0.629	0.629	1.053	0.647	0.357	0.261	0.6345		1.03963											38	0.74	0.742	0.734	0.719	0.88	0.744	0.745	0.891	0.808	0.81	0.376	0.271	0.774375
		39	0.607	0.622	0.608	0.751	0.595	0.665	0.636	0.637	1.068	0.654	0.363	0.286	0.640125		0.0518265											39	0.749	0.751	0.739	0.725	0.895	0.747	0.737	0.904	0.828	0.815	0.383	0.325	0.780875
		40	0.604	0.619	0.605	0.749	0.588	0.66	0.63	0.629	1.065	0.655	0.364	0.284	0.6355													40	0.753	0.759	0.746	0.732	0.904	0.758	0.745	0.899	0.81	0.824	0.377	0.32	0.787
		41	0.609	0.623	0.606	0.754	0.594	0.663	0.634	0.631	1.078	0.659	0.364	0.279	0.63925													41	0.761	0.764	0.75	0.734	0.915	0.765	0.756	0.908	0.82	0.826	0.381	0.321	0.794125		1.309	1.259	1.239	1.242	1.308	1.272	1.253
		42	0.615	0.629	0.61	0.76	0.601	0.671	0.645	0.641	1.084	0.672	0.373	0.298	0.6465													42	0.771	0.768	0.757	0.74	0.928	0.769	0.762	0.926	0.845	0.833	0.39	0.359	0.802625		1.26337
		43	0.62	0.635	0.612	0.766	0.607	0.671	0.652	0.644	1.096	0.674	0.368	0.292	0.650875													43	0.782	0.78	0.768	0.747	0.94	0.781	0.772	0.933	0.848	0.843	0.387	0.356	0.812875		0.0311629
		44	0.627	0.641	0.616	0.771	0.614	0.677	0.657	0.649	1.099	0.682	0.362	0.275	0.6565													44	0.79	0.786	0.775	0.753	0.954	0.788	0.779	0.942	0.855	0.851	0.386	0.334	0.820875
		45	0.637	0.653	0.619	0.779	0.625	0.682	0.67	0.655	1.11	0.691	0.371	0.295	0.665													45	0.801	0.795	0.78	0.761	0.971	0.793	0.782	0.962	0.884	0.855	0.397	0.375	0.830625
		46	0.642	0.658	0.622	0.789	0.631	0.688	0.675	0.657	1.107	0.701	0.363	0.286	0.67025													46	0.811	0.803	0.79	0.766	0.982	0.799	0.788	0.97	0.888	0.86	0.394	0.361	0.838625
		47	0.641	0.661	0.627	0.794	0.632	0.691	0.674	0.652	1.098	0.705	0.363	0.283	0.6715													47	0.819	0.814	0.798	0.776	0.99	0.811	0.799	0.963	0.878	0.871	0.391	0.346	0.84625
		48	0.647	0.669	0.633	0.8	0.64	0.698	0.686	0.659	1.091	0.714	0.362	0.268	0.679													48	0.828	0.822	0.806	0.784	1.004	0.818	0.803	0.975	0.896	0.877	0.395	0.352	0.855
		49	0.653	0.677	0.638	0.811	0.647	0.707	0.692	0.666	1.093	0.718	0.385	0.333	0.686375													49	0.841	0.834	0.816	0.793	1.025	0.829	0.816	1.002	0.91	0.892	0.411	0.435	0.8695
		50	0.66	0.686	0.643	0.816	0.653	0.715	0.7	0.673	1.094	0.727	0.361	0.286	0.69325													50	0.849	0.842	0.822	0.799	1.037	0.834	0.818	1.004	0.917	0.892	0.404	0.385	0.875625
		51	0.663	0.688	0.647	0.817	0.659	0.717	0.707	0.678	1.093	0.734	0.358	0.278	0.697													51	0.86	0.853	0.829	0.804	1.045	0.838	0.823	1.011	0.921	0.898	0.407	0.405	0.882875
		52	0.663	0.689	0.649	0.818	0.658	0.719	0.707	0.678	1.089	0.735	0.343	0.256	0.697625													52	0.864	0.859	0.834	0.811	1.053	0.844	0.83	1.007	0.922	0.901	0.399	0.381	0.88775
		53	0.664	0.691	0.646	0.819	0.654	0.717	0.706	0.677	1.093	0.735	0.349	0.267	0.69675													53	0.872	0.862	0.839	0.815	1.065	0.852	0.837	1.012	0.916	0.904	0.405	0.402	0.89425
		54	0.67	0.699	0.65	0.821	0.661	0.724	0.711	0.683	1.089	0.742	0.346	0.258	0.702375													54	0.882	0.87	0.849	0.826	1.078	0.862	0.848	1.022	0.926	0.912	0.408	0.392	0.904625
		55	0.675	0.704	0.655	0.822	0.67	0.727	0.721	0.692	1.091	0.749	0.352	0.275	0.70825													55	0.89	0.879	0.856	0.833	1.09	0.868	0.855	1.033	0.943	0.92	0.414	0.422	0.913
		56	0.682	0.716	0.664	0.833	0.68	0.733	0.735	0.703	1.074	0.762	0.344	0.267	0.71825													56	0.904	0.886	0.862	0.839	1.106	0.874	0.858	1.049	0.961	0.92	0.414	0.439	0.92225
		57	0.68	0.719	0.664	0.834	0.681	0.735	0.733	0.702	1.071	0.76	0.331	0.239	0.7185													57	0.911	0.895	0.871	0.849	1.113	0.884	0.87	1.037	0.95	0.926	0.414	0.402	0.92875
		58	0.689	0.727	0.669	0.841	0.688	0.741	0.743	0.709	1.064	0.767	0.325	0.244	0.725875													58	0.92	0.905	0.88	0.859	1.129	0.895	0.881	1.055	0.961	0.937	0.417	0.407	0.9405
		59	0.693	0.73	0.669	0.842	0.69	0.743	0.747	0.711	1.067	0.767	0.318	0.229	0.728125													59	0.928	0.911	0.884	0.864	1.139	0.899	0.884	1.063	0.966	0.938	0.414	0.4	0.9465
		60	0.691	0.729	0.671	0.84	0.687	0.744	0.747	0.709	1.061	0.768	0.313	0.227	0.72725													60	0.931	0.915	0.893	0.871	1.15	0.907	0.891	1.068	0.966	0.942	0.41	0.41	0.95325
		61	0.707	0.748	0.682	0.852	0.704	0.755	0.768	0.724	1.045	0.788	0.339	0.283	0.7425													61	0.944	0.927	0.904	0.881	1.168	0.918	0.904	1.101	0.981	0.957	0.429	0.489	0.968375
		62	0.722	0.765	0.693	0.86	0.721	0.772	0.783	0.736	0.904	0.796	0.33	0.275	0.7565													62	0.956	0.938	0.914	0.891	1.181	0.927	0.912	1.103	1.002	0.968	0.433	0.507	0.97775
		63	0.721	0.765	0.693	0.856	0.718	0.769	0.781	0.734	0.96	0.788	0.303	0.245	0.754625													63	0.962	0.94	0.916	0.89	1.179	0.925	0.91	1.103	1.004	0.961	0.42	0.485	0.978125
		64	0.717	0.761	0.695	0.848	0.719	0.766	0.777	0.73	0.919	0.786	0.291	0.224	0.751625													64	0.968	0.948	0.923	0.897	1.183	0.934	0.919	1.101	0.99	0.962	0.413	0.436	0.984125
		65	0.726	0.772	0.703	0.855	0.73	0.78	0.792	0.737	0.887	0.794	0.29	0.218	0.761875													65	0.977	0.958	0.936	0.909	1.198	0.946	0.931	1.119	0.998	0.973	0.416	0.427	0.99675
		66	0.741	0.786	0.714	0.861	0.744	0.785	0.807	0.753	0.937	0.797	0.281	0.229	0.773875													66	0.988	0.964	0.941	0.912	1.209	0.946	0.93	1.132	1.022	0.973	0.414	0.45	1.00275
		67	0.741	0.785	0.718	0.857	0.744	0.784	0.807	0.747	0.903	0.799	0.279	0.215	0.772875													67	0.995	0.975	0.95	0.923	1.213	0.961	0.945	1.135	1.017	0.977	0.41	0.441	1.01213
		68	0.747	0.79	0.72	0.86	0.747	0.79	0.813	0.75	0.863	0.802	0.268	0.209	0.777125													68	1.002	0.982	0.957	0.929	1.219	0.966	0.951	1.15	1.019	0.979	0.407	0.427	1.0195
		69	0.756	0.8	0.725	0.867	0.754	0.799	0.82	0.755	0.869	0.799	0.258	0.199	0.7845													69	1.013	0.989	0.964	0.934	1.231	0.972	0.957	1.166	1.023	0.982	0.403	0.419	1.02825
		70	0.768	0.813	0.733	0.874	0.764	0.813	0.833	0.768	0.86	0.807	0.252	0.196	0.79575													70	1.023	0.997	0.975	0.945	1.24	0.981	0.965	1.17	1.045	0.989	0.404	0.429	1.037
		71	0.775	0.82	0.739	0.88	0.773	0.82	0.84	0.77	0.819	0.815	0.242	0.187	0.802125													71	1.033	1.008	0.985	0.955	1.245	0.992	0.978	1.176	1.039	0.994	0.405	0.421	1.0465
		72	0.785	0.831	0.74	0.887	0.78	0.829	0.854	0.778	0.881	0.818	0.233	0.181	0.8105													72	1.04	1.014	0.99	0.96	1.252	0.995	0.978	1.196	1.044	0.994	0.4	0.437	1.05313
		73	0.797	0.843	0.754	0.897	0.793	0.837	0.866	0.786	0.856	0.826	0.224	0.17	0.821625													73	1.051	1.026	1.002	0.97	1.259	1.005	0.989	1.193	1.061	1	0.408	0.451	1.06187
		74	0.803	0.853	0.763	0.901	0.8	0.838	0.871	0.79	0.88	0.827	0.213	0.171	0.827375													74	1.06	1.033	1.01	0.977	1.261	1.011	0.992	1.194	1.07	0.998	0.404	0.441	1.06725
		75	0.804	0.862	0.772	0.911	0.807	0.838	0.876	0.791	0.843	0.831	0.203	0.168	0.832625													75	1.067	1.042	1.017	0.984	1.265	1.022	1	1.202	1.073	1.002	0.402	0.447	1.07488
		76	0.809	0.873	0.78	0.92	0.818	0.845	0.888	0.795	0.864	0.829	0.197	0.168	0.841													76	1.077	1.052	1.028	0.995	1.271	1.029	1.011	1.208	1.067	1.005	0.397	0.42	1.08387
		77	0.827	0.893	0.795	0.93	0.832	0.855	0.904	0.813	0.883	0.836	0.194	0.164	0.856125													77	1.087	1.06	1.037	1.002	1.278	1.035	1.014	1.211	1.078	1.015	0.394	0.426	1.0905
		78	0.84	0.904	0.801	0.938	0.841	0.858	0.913	0.828	0.875	0.842	0.193	0.167	0.865375													78	1.096	1.07	1.045	1.012	1.282	1.045	1.025	1.214	1.088	1.012	0.391	0.434	1.09863
		79	0.843	0.91	0.801	0.947	0.848	0.862	0.913	0.83	0.859	0.842	0.192	0.165	0.86925													79	1.099	1.076	1.049	1.018	1.28	1.051	1.031	1.217	1.08	0.997	0.384	0.402	1.10262
		80	0.862	0.928	0.814	0.958	0.869	0.875	0.931	0.851	0.855	0.853	0.191	0.165	0.886													80	1.113	1.084	1.059	1.027	1.286	1.059	1.038	1.214	1.094	1.003	0.381	0.44	1.11
		81	0.878	0.939	0.82	0.97	0.879	0.879	0.938	0.863	0.827	0.86	0.19	0.167	0.89575													81	1.12	1.094	1.07	1.037	1.291	1.069	1.05	1.214	1.112	1.008	0.383	0.446	1.11813
		82	0.886	0.946	0.822	0.973	0.89	0.882	0.937	0.866	0.814	0.854	0.189	0.164	0.90025													82	1.129	1.102	1.077	1.045	1.293	1.072	1.052	1.215	1.104	1.006	0.367	0.407	1.12312
		83	0.891	0.951	0.822	0.982	0.892	0.885	0.939	0.869	0.907	0.856	0.19	0.167	0.903875													83	1.132	1.109	1.083	1.052	1.295	1.084	1.064	1.222	1.102	1.015	0.361	0.38	1.13012
		84	0.907	0.963	0.831	0.99	0.908	0.895	0.942	0.881	0.872	0.865	0.188	0.166	0.914625													84	1.142	1.114	1.088	1.056	1.3	1.085	1.064	1.214	1.098	0.999	0.357	0.415	1.13288
		85	0.916	0.969	0.835	1.002	0.915	0.9	0.951	0.886	0.742	0.864	0.188	0.163	0.92175													85	1.148	1.121	1.098	1.066	1.3	1.095	1.074	1.219	1.106	1.007	0.349	0.381	1.14012
		86	0.926	0.971	0.838	1.005	0.92	0.903	0.955	0.892	0.763	0.874	0.187	0.166	0.92625													86	1.153	1.128	1.102	1.07	1.301	1.102	1.08	1.225	1.11	1.014	0.345	0.395	1.14513
		87	0.954	0.988	0.862	1.027	0.944	0.919	0.967	0.919	0.795	0.902	0.186	0.165	0.9475													87	1.168	1.143	1.122	1.089	1.308	1.119	1.102	1.19	1.144	1.082	0.356	0.442	1.15512
		88	0.96	0.992	0.857	1.026	0.943	0.916	0.954	0.907	0.756	0.865	0.184	0.16	0.944375													88	1.173	1.143	1.117	1.087	1.3	1.114	1.094	1.185	1.144	1.065	0.325	0.357	1.15162
		89	0.964	0.99	0.851	1.03	0.948	0.913	0.974	0.911	0.852	0.884	0.185	0.164	0.947625													89	1.17	1.143	1.121	1.091	1.296	1.122	1.103	1.209	1.148	1.073	0.327	0.36	1.15687
		90	0.985	1.004	0.873	1.045	0.964	0.927	0.975	0.926	0.815	0.889	0.185	0.161	0.962375													90	1.184	1.159	1.134	1.105	1.301	1.133	1.115	1.208	1.156	1.073	0.319	0.349	1.16738
		91	0.996	1.013	0.877	1.052	0.976	0.93	0.988	0.932	0.781	0.898	0.185	0.162	0.9705													91	1.187	1.164	1.143	1.113	1.306	1.144	1.126	1.213	1.162	1.091	0.318	0.35	1.1745
		92	1.008	1.022	0.882	1.057	0.983	0.936	0.986	0.938	0.796	0.889	0.183	0.161	0.9765													92	1.196	1.169	1.148	1.115	1.304	1.142	1.122	1.181	1.161	1.059	0.302	0.331	1.17212
		93	1.017	1.029	0.884	1.068	0.987	0.936	0.997	0.941	0.783	0.894	0.182	0.161	0.982375													93	1.203	1.174	1.156	1.123	1.308	1.154	1.132	1.176	1.171	1.067	0.297	0.324	1.17825
		94	1.027	1.036	0.889	1.078	0.988	0.939	0.995	0.941	0.81	0.903	0.182	0.162	0.986625													94	1.209	1.179	1.16	1.127	1.307	1.157	1.137	1.155	1.168	1.038	0.291	0.311	1.17887
		95	1.037	1.041	0.889	1.078	0.998	0.942	1.01	0.953	0.848	0.914	0.182	0.161	0.9935													95	1.212	1.185	1.17	1.139	1.308	1.172	1.153	1.181	1.187	1.056	0.291	0.283	1.19
		96	1.052	1.045	0.907	1.083	1.004	0.959	1.004	0.956	0.793	0.935	0.18	0.16	1.00125													96	1.224	1.193	1.177	1.148	1.307	1.178	1.16	1.125	1.218	1.039	0.289	0.249	1.189
		97	1.056	1.047	0.906	1.084	1.01	0.956	1.006	0.958	0.751	0.936	0.18	0.16	1.00287													97	1.229	1.2	1.182	1.154	1.304	1.19	1.172	1.102	1.237	1.036	0.281	0.237	1.19163
		98	1.055	1.044	0.895	1.083	1.017	0.946	1.014	0.952	0.841	0.906	0.18	0.162	1.00075													98	1.233	1.201	1.183	1.153	1.296	1.186	1.166	1.128	1.226	0.99	0.26	0.234	1.19325
		99	1.063	1.059	0.892	1.084	1.026	0.948	1.024	0.968	0.765	0.911	0.18	0.158	1.008													99	1.233	1.204	1.187	1.162	1.293	1.193	1.178	1.157	1.226	0.998	0.256	0.235	1.20087
		100	1.072	1.066	0.899	1.089	1.029	0.958	1.02	0.965	0.793	0.905	0.178	0.159	1.01225													100	1.238	1.206	1.191	1.162	1.289	1.194	1.177	1.126	1.225	0.966	0.245	0.234	1.19787
		101	1.079	1.059	0.911	1.088	1.024	0.968	1.013	0.96	0.779	0.909	0.177	0.159	1.01275													101	1.247	1.214	1.194	1.168	1.276	1.195	1.176	1.07	1.226	0.952	0.235	0.232	1.1925
		102	1.086	1.061	0.901	1.085	1.034	0.953	1.018	0.965	0.739	0.905	0.177	0.159	1.01287													102	1.246	1.214	1.197	1.173	1.267	1.203	1.182	1.082	1.227	0.938	0.226	0.233	1.1955
		103	1.089	1.051	0.916	1.073	1.033	0.97	1.017	0.96	0.776	0.906	0.176	0.158	1.01362													103	1.257	1.222	1.204	1.181	1.258	1.212	1.191	1.026	1.248	0.918	0.222	0.232	1.19388
		104	1.094	1.052	0.915	1.062	1.042	0.969	1.015	0.949	0.766	0.899	0.176	0.159	1.01225													104	1.257	1.224	1.207	1.186	1.249	1.217	1.197	1.017	1.261	0.943	0.22	0.231	1.19425
		105	1.096	1.053	0.906	1.06	1.051	0.957	1.024	0.955	0.724	0.885	0.175	0.159	1.01275													105	1.26	1.226	1.21	1.19	1.239	1.219	1.201	0.996	1.259	0.906	0.218	0.232	1.19263
		106	1.1	1.057	0.918	1.041	1.052	0.977	1.012	0.945	0.753	0.876	0.175	0.157	1.01275													106	1.265	1.232	1.217	1.195	1.229	1.225	1.206	0.98	1.287	0.888	0.219	0.23	1.19362
		107	1.104	1.06	0.906	1.039	1.05	0.969	1.015	0.944	0.79	0.869	0.174	0.156	1.01087													107	1.266	1.234	1.216	1.198	1.225	1.229	1.211	0.984	1.28	0.889	0.217	0.231	1.19537
		108	1.108	1.078	0.905	1.02	1.063	0.969	1.01	0.947	0.786	0.854	0.174	0.158	1.0125													108	1.269	1.234	1.219	1.199	1.211	1.23	1.211	0.966	1.274	0.801	0.216	0.23	1.19237
		109	1.107	1.053	0.916	0.99	1.053	0.982	1.002	0.946	0.768	0.845	0.174	0.156	1.00612													109	1.275	1.238	1.223	1.203	1.198	1.235	1.216	0.945	1.291	0.657	0.217	0.23	1.19163
		110	1.099	1.057	0.929	0.943	1.035	0.989	0.979	0.938	0.5	0.824	0.172	0.159	0.996125													110	1.279	1.241	1.224	1.208	1.177	1.24	1.223	0.893	1.31	0.622	0.215	0.228	1.18563
		111	1.1	1.046	0.922	0.924	1.05	0.967	0.97	0.918	0.505	0.799	0.172	0.158	0.987125													111	1.281	1.241	1.223	1.207	1.154	1.24	1.222	0.865	1.304	0.546	0.215	0.228	1.17912
		112	1.102	1.06	0.911	0.916	1.062	0.948	0.953	0.935	0.519	0.782	0.172	0.156	0.985875													112	1.282	1.244	1.227	1.216	1.144	1.247	1.229	0.87	1.296	0.6	0.213	0.229	1.18237
		113	1.093	1.043	0.935	0.882	1.048	0.984	0.913	0.923	0.525	0.757	0.171	0.156	0.977625													113	1.287	1.247	1.23	1.216	1.11	1.248	1.231	0.795	1.31	0.474	0.212	0.228	1.1705
		114	1.104	1.015	0.917	0.866	1.054	0.962	0.907	0.927	0.529	0.738	0.171	0.156	0.969													114	1.289	1.248	1.233	1.224	1.082	1.254	1.238	0.775	1.312	0.37	0.212	0.227	1.16787
		115	1.091	1.015	0.944	0.811	1.053	0.97	0.907	0.921	0.534	0.684	0.17	0.157	0.964													115	1.297	1.252	1.239	1.227	1.045	1.259	1.242	0.686	1.313	0.447	0.211	0.227	1.15587
		116	1.107	1.032	0.93	0.774	1.063	0.957	0.902	0.919	0.551	0.671	0.17	0.154	0.9605													116	1.297	1.252	1.238	1.231	1.009	1.262	1.248	0.68	1.325	0.485	0.211	0.227	1.15212
		117	1.096	0.922	0.963	0.721	1.052	0.971	0.906	0.906	0.565	0.619	0.169	0.155	0.942125													117	1.3	1.253	1.234	1.233	0.957	1.262	1.245	0.631	1.321	0.482	0.21	0.225	1.13937
		118	1.106	0.983	0.956	0.704	1.061	0.968	0.905	0.911	0.59	0.616	0.169	0.155	0.94925													118	1.303	1.256	1.235	1.236	0.929	1.264	1.246	0.616	1.326	0.458	0.21	0.228	1.13563
		119	1.1	0.899	0.977	0.685	1.05	0.97	0.908	0.908	0.613	0.617	0.169	0.155	0.937125													119	1.308	1.259	1.238	1.24	0.89	1.27	1.252	0.531	1.35	0.5	0.209	0.226	1.1235
		120	1.097	0.894	0.998	0.674	1.035	0.985	0.908	0.885	0.638	0.562	0.168	0.155	0.9345													120	1.309	1.256	1.239	1.242	0.858	1.272	1.253	0.544	1.341	0.465	0.209	0.225	1.12163
																			Max Growth OD600nm						Individual Growth AVG		PRE vs N-PRE		14d vs 21d			PJCL		PRE vs N-PRE		14d vs 21d
																			PsJN	JMP134	CH34	LMG19424	PJCL		14d.PRE	0.61675	14d	1.37981	PRE	1.12485		14d.PRE	0.9715	14d	1.18773	PRE	1.04336
																		14d.PRE	0.926	0.901	0.342	0.298	0.9715		21d.PRE	0.69375						21d.PRE	1.01362
																		21d.PRE	1.11	0.936	0.385	0.344	1.01362		14d.N-PRE	0.851	21d	1.21838	N-PRE	0.993243		14d.N-PRE	1.15387	21d	1.18473	N-PRE	1.04073
																		14d.N-PRE	1.371	1.339	0.335	0.359	1.15387		21dN-PRE	0.84525						21dN-PRE	1.20087
																		21dN-PRE	1.35	1.091	0.433	0.507	1.20087
[truncated: 1 more columns]

## Sheet: FIG1.GEN.1_Growth Analysis
			14d.PRE Average OD600nm																			14d.N-PRE Average OD600nm
		Time (h)	PJCL	PsJN	JMP134	CH34	LMG19424														Time (h)	PJCL	PsJN	JMP134	CH34	LMG19424
		0	0.134375	0.135	0.138	0.138	0.14														0	0.13475	0.133	0.139	0.138	0.146
		1	0.150125	0.149	0.148	0.154	0.149														1	0.145875	0.143	0.145	0.149	0.153
		2	0.172	0.169	0.161	0.164	0.165														2	0.163125	0.16	0.156	0.159	0.155
		3	0.193	0.189	0.176	0.169	0.172														3	0.17875	0.181	0.182	0.16	0.155
		4	0.2085	0.21	0.201	0.17	0.173														4	0.197125	0.203	0.195	0.163	0.151
		5	0.227625	0.23	0.221	0.168	0.171														5	0.2165	0.223	0.209	0.17	0.148
		6	0.24875	0.263	0.236	0.173	0.171														6	0.225375	0.253	0.221	0.174	0.146
		7	0.270875	0.294	0.247	0.178	0.174														7	0.23525	0.275	0.234	0.172	0.145
		8	0.29475	0.334	0.255	0.18	0.171														8	0.245	0.297	0.251	0.171	0.145
		9	0.326625	0.364	0.264	0.182	0.171														9	0.260875	0.321	0.27	0.171	0.144
		10	0.357625	0.404	0.293	0.191	0.191														10	0.288	0.345	0.299	0.173	0.146
		11	0.373875	0.444	0.32	0.193	0.18														11	0.307625	0.375	0.32	0.174	0.143
		12	0.39725	0.475	0.34	0.196	0.178														12	0.331	0.411	0.343	0.176	0.143
		13	0.422	0.497	0.375	0.208	0.177														13	0.36625	0.432	0.373	0.179	0.144
		14	0.44175	0.525	0.412	0.225	0.199														14	0.4095	0.461	0.416	0.182	0.147
		15	0.45875	0.542	0.436	0.233	0.19														15	0.449375	0.491	0.449	0.182	0.146
		16	0.47175	0.576	0.454	0.229	0.178														16	0.489625	0.51	0.485	0.18	0.146
		17	0.485	0.602	0.467	0.235	0.17														17	0.529625	0.534	0.53	0.179	0.147
		18	0.493125	0.637	0.476	0.242	0.173														18	0.567875	0.553	0.565	0.181	0.147
		19	0.504	0.66	0.495	0.247	0.169														19	0.5965	0.57	0.597	0.18	0.15
		20	0.51375	0.682	0.501	0.261	0.175														20	0.619	0.588	0.626	0.19	0.153
		21	0.518375	0.689	0.519	0.28	0.192														21	0.634625	0.596	0.656	0.191	0.161
		22	0.52825	0.703	0.527	0.31	0.228														22	0.653	0.617	0.683	0.199	0.18
		23	0.533625	0.713	0.531	0.302	0.232														23	0.666625	0.625	0.705	0.194	0.18
		24	0.542625	0.726	0.53	0.298	0.231														24	0.68225	0.643	0.718	0.187	0.168
		25	0.547	0.737	0.545	0.326	0.263														25	0.6985	0.663	0.748	0.213	0.197
		26	0.5505	0.737	0.54	0.296	0.21														26	0.707	0.668	0.765	0.19	0.182
		27	0.555125	0.749	0.549	0.322	0.234														27	0.7185	0.686	0.782	0.198	0.202
		28	0.55725	0.76	0.549	0.307	0.229														28	0.72975	0.694	0.799	0.207	0.201
		29	0.5605	0.769	0.552	0.313	0.252														29	0.74	0.711	0.812	0.211	0.218
		30	0.5635	0.789	0.56	0.337	0.285														30	0.755625	0.728	0.84	0.235	0.264
		31	0.561375	0.785	0.558	0.308	0.233														31	0.76175	0.724	0.852	0.224	0.248
		32	0.566	0.801	0.56	0.309	0.223														32	0.7685	0.742	0.861	0.219	0.243
		33	0.5675	0.816	0.569	0.332	0.253														33	0.77625	0.753	0.875	0.24	0.277
		34	0.56675	0.816	0.56	0.32	0.245														34	0.779625	0.755	0.883	0.222	0.256
		35	0.571625	0.838	0.576	0.342	0.286														35	0.78975	0.777	0.897	0.251	0.289
		36	0.569875	0.835	0.573	0.305	0.225														36	0.791	0.772	0.891	0.224	0.249
		37	0.568375	0.834	0.578	0.309	0.218														37	0.79725	0.773	0.9	0.237	0.254
		38	0.571125	0.841	0.58	0.305	0.221														38	0.801625	0.788	0.904	0.235	0.251
		39	0.575375	0.855	0.583	0.316	0.251														39	0.80525	0.808	0.911	0.252	0.277
		40	0.570875	0.841	0.59	0.311	0.237														40	0.809875	0.794	0.922	0.245	0.263
		41	0.573625	0.844	0.596	0.311	0.248														41	0.81525	0.803	0.933	0.255	0.265
		42	0.58075	0.852	0.601	0.324	0.268														42	0.821	0.828	0.945	0.274	0.293
		43	0.58475	0.86	0.601	0.314	0.266														43	0.8285	0.833	0.955	0.272	0.296
		44	0.588625	0.861	0.607	0.306	0.248														44	0.83475	0.843	0.964	0.27	0.291
		45	0.597125	0.868	0.615	0.315	0.276														45	0.840125	0.877	0.972	0.284	0.317
		46	0.601125	0.874	0.62	0.308	0.261														46	0.84525	0.885	0.984	0.284	0.306
		47	0.600875	0.872	0.623	0.304	0.244														47	0.85275	0.876	1	0.28	0.297
		48	0.60625	0.874	0.631	0.304	0.246														48	0.858125	0.886	1.009	0.278	0.292
		49	0.611875	0.881	0.637	0.335	0.298														49	0.87	0.911	1.024	0.322	0.359
		50	0.61675	0.888	0.64	0.3	0.252														50	0.873875	0.924	1.029	0.295	0.311
		51	0.621125	0.901	0.643	0.302	0.243														51	0.87875	0.931	1.036	0.298	0.314
		52	0.619125	0.909	0.643	0.287	0.227														52	0.88375	0.928	1.043	0.279	0.295
		53	0.616875	0.92	0.645	0.284	0.238														53	0.889375	0.925	1.051	0.29	0.301
		54	0.620875	0.926	0.651	0.276	0.228														54	0.897	0.935	1.06	0.287	0.292
		55	0.62625	0.925	0.658	0.279	0.244														55	0.90425	0.948	1.071	0.301	0.31
		56	0.634375	0.919	0.662	0.272	0.236														56	0.9075	0.966	1.078	0.3	0.302
		57	0.635375	0.911	0.662	0.255	0.212														57	0.914875	0.964	1.084	0.291	0.281
		58	0.641125	0.905	0.672	0.255	0.213														58	0.924125	0.976	1.094	0.292	0.282
		59	0.643	0.895	0.67	0.246	0.197														59	0.928125	0.981	1.099	0.282	0.274
		60	0.641375	0.887	0.671	0.244	0.194														60	0.93375	0.978	1.108	0.28	0.28
		61	0.65525	0.884	0.686	0.265	0.234														61	0.947	1.001	1.126	0.327	0.314
		62	0.668625	0.885	0.695	0.261	0.238														62	0.954375	1.016	1.132	0.335	0.296
		63	0.66775	0.874	0.686	0.24	0.213														63	0.95425	1.016	1.131	0.307	0.264
		64	0.6645	0.867	0.685	0.229	0.187														64	0.9585	1.011	1.135	0.278	0.246
		65	0.6735	0.863	0.698	0.227	0.183														65	0.967375	1.017	1.148	0.275	0.225
		66	0.68425	0.859	0.694	0.225	0.189														66	0.970375	1.041	1.146	0.285	0.203
		67	0.68275	0.853	0.7	0.223	0.179														67	0.979	1.028	1.153	0.279	0.201
		68	0.685625	0.845	0.706	0.216	0.169														68	0.982375	1.008	1.159	0.267	0.202
		69	0.693125	0.842	0.703	0.213	0.165														69	0.987125	1.029	1.16	0.259	0.2
		70	0.702375	0.841	0.709	0.213	0.168														70	0.994875	1.046	1.17	0.266	0.201
		71	0.70975	0.837	0.713	0.207	0.16														71	1.00212	1.06	1.177	0.256	0.201
		72	0.717125	0.834	0.711	0.207	0.162														72	1.00375	1.054	1.178	0.262	0.203
		73	0.726625	0.842	0.724	0.206	0.159														73	1.01037	1.061	1.183	0.267	0.202
		74	0.729625	0.842	0.721	0.2	0.16														74	1.01337	1.067	1.19	0.258	0.203
		75	0.733125	0.837	0.729	0.201	0.164														75	1.01687	1.064	1.193	0.259	0.204
		76	0.740875	0.836	0.733	0.194	0.163														76	1.02412	1.058	1.202	0.241	0.203
		77	0.751375	0.842	0.737	0.192	0.158														77	1.02713	1.07	1.2	0.238	0.204
		78	0.755625	0.843	0.746	0.19	0.163														78	1.03113	1.083	1.21	0.237	0.204
		79	0.754	0.831	0.743	0.188	0.161														79	1.03462	1.076	1.218	0.221	0.204
		80	0.76675	0.84	0.754	0.189	0.161														80	1.03925	1.079	1.226	0.227	0.205
		81	0.773125	0.85	0.763	0.187	0.166														81	1.045	1.089	1.241	0.228	0.207
		82	0.777625	0.855	0.762	0.187	0.159														82	1.04975	1.07	1.248	0.211	0.205
		83	0.78175	0.847	0.766	0.185	0.157														83	1.05575	1.075	1.27	0.204	0.205
		84	0.790375	0.844	0.774	0.186	0.161														84	1.06025	1.075	1.28	0.201	0.206
		85	0.796875	0.839	0.773	0.184	0.158														85	1.06288	1.08	1.292	0.189	0.205
		86	0.803375	0.828	0.781	0.183	0.16														86	1.06625	1.087	1.304	0.187	0.206
		87	0.827375	0.844	0.813	0.183	0.163														87	1.08187	1.112	1.339	0.183	0.206
		88	0.8235	0.874	0.786	0.182	0.159														88	1.07488	1.091	1.321	0.176	0.205
		89	0.82575	0.885	0.799	0.183	0.162														89	1.07662	1.102	1.326	0.178	0.205
		90	0.843375	0.838	0.807	0.18	0.159														90	1.08662	1.126	1.329	0.176	0.204
		91	0.85175	0.748	0.821	0.182	0.162														91	1.09387	1.128	1.322	0.176	0.205
		92	0.857	0.636	0.813	0.179	0.162														92	1.09462	1.138	1.294	0.175	0.204
		93	0.864625	0.595	0.825	0.181	0.164														93	1.1	1.159	1.275	0.174	0.204			consortium	PsjN	JMP134	CH34	LMG19424
		94	0.87275	0.612	0.841	0.178	0.16														94	1.105	1.169	1.244	0.174	0.204		B	0.077	0.0953	0.0781	0.0159	0.0275
		95	0.88275	0.648	0.848	0.18	0.159			PJCL	PsjN	JMP134	CH34	LMG19424							95	1.10975	1.174	1.226	0.173	0.204		g	9.00191	7.27332	8.87512	43.5942	25.2054
		96	0.901	0.734	0.877	0.178	0.161		B	0.0879	0.1099	0.0747	0.0286	0.0115							96	1.11737	1.195	1.207	0.172	0.205		Log Phase (h)	18	12	15	28	30
		97	0.90825	0.788	0.89	0.179	0.164		g	7.88563	6.30707	9.27908	24.2359	60.2737							97	1.12237	1.2	1.168	0.173	0.204		Lag phase (h)				18	15
		98	0.905	0.729	0.861	0.177	0.16		Log Phase (h)	13	11	15	30	10							98	1.12062	1.2	1.133	0.172	0.205
		99	0.910375	0.69	0.871	0.177	0.159		Lag phase (h)				0								99	1.12338	1.209	1.119	0.172	0.203			8.07422	100	4.26044
		100	0.920125	0.67	0.863	0.177	0.162														100	1.12512	1.221	1.091	0.171	0.203			34.3998	x
		101	0.92825	0.621	0.869	0.175	0.161			7.79308	100	5.42209									101	1.12937	1.228	1.051	0.171	0.203
		102	0.9295	0.583	0.853	0.176	0.158			42.2548	x										102	1.12962	1.23	1.034	0.17	0.204				PsjN and JMP134 grew 4,26 time faster than CH34 and LMG19424
		103	0.944875	0.566	0.891	0.174	0.16														103	1.135	1.252	0.994	0.169	0.203			p Value T Test
		104	0.949625	0.437	0.884	0.175	0.16				PsjN and JMP134 grew 5.42 time faster than CH34 and LMG19424 at 21d.PRE					at 21d.Pre					104	1.13662	1.258	0.965	0.168	0.203			0.0520356
		105	0.950125	0.426	0.862	0.174	0.158			p Value T Test											105	1.13712	1.264	0.976	0.169	0.204
		106	0.9625	0.428	0.901	0.172	0.164			0.0984548											106	1.14075	1.279	0.949	0.168	0.203
		107	0.960375	0.422	0.875	0.174	0.155														107	1.14037	1.282	0.922	0.167	0.203
		108	0.963625	0.423	0.875	0.172	0.163														108	1.14238	1.282	0.883	0.167	0.203
		109	0.96875	0.424	0.878	0.171	0.156														109	1.14237	1.292	0.836	0.166	0.202
		110	0.9715	0.422	0.888	0.171	0.161														110	1.144	1.308	0.773	0.165	0.203
		111	0.966625	0.416	0.876	0.172	0.16														111	1.14338	1.315	0.729	0.165	0.203
		112	0.96875	0.417	0.86	0.17	0.154														112	1.14587	1.313	0.689	0.165	0.202
		113	0.968125	0.418	0.876	0.168	0.161														113	1.14663	1.325	0.607	0.164	0.202
		114	0.966125	0.407	0.844	0.169	0.161														114	1.15025	1.33	0.551	0.165	0.202
		115	0.958625	0.418	0.859	0.17	0.157														115	1.14938	1.34	0.449	0.163	0.202
		116	0.959625	0.379	0.836	0.168	0.158														116	1.15213	1.34	0.451	0.163	0.201
		117	0.944625	0.404	0.845	0.167	0.157														117	1.14862	1.355	0.44	0.162	0.2
		118	0.94675	0.405	0.823	0.168	0.156														118	1.1515	1.347	0.436	0.162	0.2
		119	0.94325	0.369	0.81	0.168	0.156														119	1.15387	1.359	0.431	0.161	0.199
		120	0.935625	0.406	0.822	0.168	0.161														120	1.1515	1.371	0.432	0.161	0.199
			21d.PRE Average OD600nm																			21d.N-PRE Average OD600nm
		Time (h)	PJCL	PsJN	JMP134	CH34	LMG19424														Time	PJCL	PsJN	JMP134	CH34	LMG19424
		0	0.13725	0.135	0.135	0.143	0.142														0	0.134875	0.134	0.133	0.141	0.135
		1	0.152875	0.148	0.145	0.159	0.152														1	0.1485	0.145	0.141	0.153	0.143
		2	0.17325	0.162	0.157	0.169	0.167														2	0.16875	0.162	0.15	0.166	0.148
		3	0.19825	0.174	0.171	0.172	0.175														3	0.191875	0.18	0.174	0.168	0.15
		4	0.213	0.19	0.196	0.171	0.186														4	0.214625	0.195	0.201	0.171	0.148
		5	0.24075	0.208	0.214	0.172	0.195														5	0.245625	0.206	0.226	0.174	0.146
		6	0.268375	0.223	0.235	0.172	0.203														6	0.277	0.22	0.236	0.185	0.142
		7	0.29525	0.238	0.253	0.174	0.206														7	0.309625	0.243	0.246	0.199	0.14
		8	0.327875	0.255	0.265	0.176	0.206														8	0.343875	0.276	0.257	0.215	0.137
		9	0.36675	0.27	0.28	0.183	0.217														9	0.37025	0.324	0.272	0.222	0.136
		10	0.400375	0.284	0.308	0.204	0.246														10	0.402375	0.383	0.3	0.225	0.141
		11	0.419375	0.3	0.322	0.209	0.217														11	0.428625	0.446	0.318	0.226	0.137
		12	0.439875	0.319	0.34	0.21	0.207														12	0.458375	0.486	0.338	0.228	0.135
		13	0.464	0.337	0.379	0.223	0.224														13	0.488875	0.522	0.375	0.243	0.137
		14	0.4845	0.356	0.415	0.248	0.251														14	0.5205	0.548	0.422	0.267	0.143
		15	0.501125	0.356	0.441	0.259	0.252														15	0.54975	0.568	0.459	0.267	0.142
		16	0.510875	0.397	0.465	0.255	0.226														16	0.575125	0.576	0.49	0.264	0.139
		17	0.5235	0.422	0.486	0.266	0.234														17	0.601375	0.592	0.528	0.274	0.14
		18	0.531375	0.446	0.504	0.275	0.256														18	0.616875	0.598	0.555	0.283	0.143
		19	0.544625	0.469	0.524	0.281	0.269														19	0.632	0.609	0.581	0.292	0.145
		20	0.553625	0.496	0.539	0.296	0.273														20	0.64525	0.622	0.606	0.298	0.148
		21	0.555875	0.524	0.546	0.316	0.278														21	0.65075	0.625	0.632	0.324	0.155
		22	0.568625	0.552	0.556	0.342	0.303														22	0.662	0.641	0.653	0.339	0.183
		23	0.572375	0.593	0.561	0.341	0.291														23	0.669125	0.649	0.677	0.338	0.184
		24	0.586125	0.629	0.566	0.325	0.274														24	0.679	0.664	0.675	0.326	0.189
		25	0.593	0.692	0.571	0.361	0.324														25	0.68975	0.682	0.703	0.349	0.235
		26	0.59675	0.765	0.579	0.335	0.27														26	0.6975	0.689	0.717	0.333	0.201
		27	0.6035	0.829	0.586	0.359	0.307														27	0.703375	0.702	0.72	0.353	0.215
		28	0.607125	0.883	0.591	0.348	0.301														28	0.711625	0.714	0.729	0.351	0.209
		29	0.61125	0.938	0.593	0.357	0.308														29	0.719625	0.729	0.74	0.357	0.219
		30	0.616	0.987	0.6	0.38	0.344														30	0.730375	0.75	0.76	0.372	0.276
		31	0.61375	0.969	0.605	0.364	0.299														31	0.73225	0.743	0.766	0.36	0.237
		32	0.620375	1.007	0.611	0.359	0.293														32	0.739	0.758	0.775	0.36	0.232
		33	0.6235	1.023	0.617	0.378	0.318														33	0.747125	0.77	0.785	0.377	0.262
		34	0.622875	1.022	0.617	0.362	0.309														34	0.75	0.77	0.789	0.37	0.257
		35	0.6315	1.035	0.625	0.382	0.344														35	0.7615	0.798	0.799	0.387	0.314
		36	0.63075	1.042	0.635	0.351	0.293														36	0.763	0.794	0.798	0.374	0.254
		37	0.629625	1.043	0.645	0.364	0.28														37	0.770375	0.788	0.808	0.375	0.254
		38	0.6345	1.053	0.647	0.357	0.261														38	0.774375	0.808	0.81	0.376	0.271
		39	0.640125	1.068	0.654	0.363	0.286														39	0.780875	0.828	0.815	0.383	0.325
		40	0.6355	1.065	0.655	0.364	0.284														40	0.787	0.81	0.824	0.377	0.32
		41	0.63925	1.078	0.659	0.364	0.279														41	0.794125	0.82	0.826	0.381	0.321
		42	0.6465	1.084	0.672	0.373	0.298														42	0.802625	0.845	0.833	0.39	0.359
		43	0.650875	1.096	0.674	0.368	0.292														43	0.812875	0.848	0.843	0.387	0.356
		44	0.6565	1.099	0.682	0.362	0.275														44	0.820875	0.855	0.851	0.386	0.334
		45	0.665	1.11	0.691	0.371	0.295														45	0.830625	0.884	0.855	0.397	0.375
		46	0.67025	1.107	0.701	0.363	0.286														46	0.838625	0.888	0.86	0.394	0.361
		47	0.6715	1.098	0.705	0.363	0.283														47	0.84625	0.878	0.871	0.391	0.346
		48	0.679	1.091	0.714	0.362	0.268														48	0.855	0.896	0.877	0.395	0.352
		49	0.686375	1.093	0.718	0.385	0.333														49	0.8695	0.91	0.892	0.411	0.435
		50	0.69325	1.094	0.727	0.361	0.286														50	0.875625	0.917	0.892	0.404	0.385
		51	0.697	1.093	0.734	0.358	0.278														51	0.882875	0.921	0.898	0.407	0.405
		52	0.697625	1.089	0.735	0.343	0.256														52	0.88775	0.922	0.901	0.399	0.381
		53	0.69675	1.093	0.735	0.349	0.267														53	0.89425	0.916	0.904	0.405	0.402
		54	0.702375	1.089	0.742	0.346	0.258														54	0.904625	0.926	0.912	0.408	0.392
		55	0.70825	1.091	0.749	0.352	0.275														55	0.913	0.943	0.92	0.414	0.422
		56	0.71825	1.074	0.762	0.344	0.267														56	0.92225	0.961	0.92	0.414	0.439
		57	0.7185	1.071	0.76	0.331	0.239														57	0.92875	0.95	0.926	0.414	0.402
		58	0.725875	1.064	0.767	0.325	0.244														58	0.9405	0.961	0.937	0.417	0.407
		59	0.728125	1.067	0.767	0.318	0.229														59	0.9465	0.966	0.938	0.414	0.4
		60	0.72725	1.061	0.768	0.313	0.227														60	0.95325	0.966	0.942	0.41	0.41
		61	0.7425	1.045	0.788	0.339	0.283														61	0.968375	0.981	0.957	0.429	0.489
		62	0.7565	0.904	0.796	0.33	0.275														62	0.97775	1.002	0.968	0.433	0.507
		63	0.754625	0.96	0.788	0.303	0.245														63	0.978125	1.004	0.961	0.42	0.485
		64	0.751625	0.919	0.786	0.291	0.224														64	0.984125	0.99	0.962	0.413	0.436
		65	0.761875	0.887	0.794	0.29	0.218														65	0.99675	0.998	0.973	0.416	0.427
		66	0.773875	0.937	0.797	0.281	0.229														66	1.00275	1.022	0.973	0.414	0.45
		67	0.772875	0.903	0.799	0.279	0.215														67	1.01213	1.017	0.977	0.41	0.441
		68	0.777125	0.863	0.802	0.268	0.209														68	1.0195	1.019	0.979	0.407	0.427
		69	0.7845	0.869	0.799	0.258	0.199														69	1.02825	1.023	0.982	0.403	0.419
		70	0.79575	0.86	0.807	0.252	0.196														70	1.037	1.045	0.989	0.404	0.429
		71	0.802125	0.819	0.815	0.242	0.187														71	1.0465	1.039	0.994	0.405	0.421
		72	0.8105	0.881	0.818	0.233	0.181														72	1.05313	1.044	0.994	0.4	0.437
		73	0.821625	0.856	0.826	0.224	0.17														73	1.06187	1.061	1	0.408	0.451
		74	0.827375	0.88	0.827	0.213	0.171														74	1.06725	1.07	0.998	0.404	0.441
		75	0.832625	0.843	0.831	0.203	0.168														75	1.07488	1.073	1.002	0.402	0.447
		76	0.841	0.864	0.829	0.197	0.168														76	1.08387	1.067	1.005	0.397	0.42
		77	0.856125	0.883	0.836	0.194	0.164														77	1.0905	1.078	1.015	0.394	0.426
		78	0.865375	0.875	0.842	0.193	0.167														78	1.09863	1.088	1.012	0.391	0.434
		79	0.86925	0.859	0.842	0.192	0.165														79	1.10262	1.08	0.997	0.384	0.402
		80	0.886	0.855	0.853	0.191	0.165														80	1.11	1.094	1.003	0.381	0.44
		81	0.89575	0.827	0.86	0.19	0.167														81	1.11813	1.112	1.008	0.383	0.446
		82	0.90025	0.814	0.854	0.189	0.164														82	1.12312	1.104	1.006	0.367	0.407
		83	0.903875	0.907	0.856	0.19	0.167														83	1.13012	1.102	1.015	0.361	0.38
		84	0.914625	0.872	0.865	0.188	0.166														84	1.13288	1.098	0.999	0.357	0.415
		85	0.92175	0.742	0.864	0.188	0.163														85	1.14012	1.106	1.007	0.349	0.381
		86	0.92625	0.763	0.874	0.187	0.166														86	1.14513	1.11	1.014	0.345	0.395
		87	0.9475	0.795	0.902	0.186	0.165														87	1.15512	1.144	1.082	0.356	0.442
		88	0.944375	0.756	0.865	0.184	0.16														88	1.15162	1.144	1.065	0.325	0.357
		89	0.947625	0.852	0.884	0.185	0.164														89	1.15687	1.148	1.073	0.327	0.36
		90	0.962375	0.815	0.889	0.185	0.161														90	1.16738	1.156	1.073	0.319	0.349
		91	0.9705	0.781	0.898	0.185	0.162														91	1.1745	1.162	1.091	0.318	0.35
		92	0.9765	0.796	0.889	0.183	0.161														92	1.17212	1.161	1.059	0.302	0.331
		93	0.982375	0.783	0.894	0.182	0.161														93	1.17825	1.171	1.067	0.297	0.324
		94	0.986625	0.81	0.903	0.182	0.162														94	1.17887	1.168	1.038	0.291	0.311			consortium	PsjN	JMP134	CH34	LMG19424
		95	0.9935	0.848	0.914	0.182	0.161														95	1.19	1.187	1.056	0.291	0.283		B	0.1095	0.1065	0.0794	0.0365	0.0252
		96	1.00125	0.793	0.935	0.18	0.16														96	1.189	1.218	1.039	0.289	0.249		g	6.33011	6.50842	8.72981	18.9903	27.5058
		97	1.00287	0.751	0.936	0.18	0.16														97	1.19163	1.237	1.036	0.281	0.237		Log Phase (h)	8	14	17	22	10
		98	1.00075	0.841	0.906	0.18	0.162														98	1.19325	1.226	0.99	0.26	0.234		Lag phase (h)					22
		99	1.008	0.765	0.911	0.18	0.158														99	1.20087	1.226	0.998	0.256	0.235
		100	1.01225	0.793	0.905	0.178	0.159														100	1.19787	1.225	0.966	0.245	0.234			7.61912	100	3.05128
		101	1.01275	0.779	0.909	0.177	0.159														101	1.1925	1.226	0.952	0.235	0.232			23.2481	x
		102	1.01287	0.739	0.905	0.177	0.159			consortium	PsjN	JMP134	CH34	LMG19424							102	1.1955	1.227	0.938	0.226	0.233
		103	1.01362	0.776	0.906	0.176	0.158		B	0.0969	0.0629	0.0782	0.041	0.047							103	1.19388	1.248	0.918	0.222	0.232				PsjN and JMP134 grew 3,05 time faster than CH34 and LMG19424 at 21.dPRE
		104	1.01225	0.766	0.899	0.176	0.159		g	7.15322	11.0198	8.86377	16.906	14.7478							104	1.19425	1.261	0.943	0.22	0.231
		105	1.01275	0.724	0.885	0.175	0.159		Log Phase (h)	13	30	15	22	10							105	1.19263	1.259	0.906	0.218	0.232
		106	1.01275	0.753	0.876	0.175	0.157		Lag phase (h)				10								106	1.19362	1.287	0.888	0.219	0.23			p Value T Test
		107	1.01087	0.79	0.869	0.174	0.156														107	1.19537	1.28	0.889	0.217	0.231			0.035468
		108	1.0125	0.786	0.854	0.174	0.158			9.9418	100	1.59196									108	1.19237	1.274	0.801	0.216	0.23
		109	1.00612	0.768	0.845	0.174	0.156			15.8269	x										109	1.19163	1.291	0.657	0.217	0.23
		110	0.996125	0.5	0.824	0.172	0.159														110	1.18563	1.31	0.622	0.215	0.228
		111	0.987125	0.505	0.799	0.172	0.158				PsjN and JMP134 grew 1,59 time faster than CH34 and LMG19424										111	1.17912	1.304	0.546	0.215	0.228
		112	0.985875	0.519	0.782	0.172	0.156														112	1.18237	1.296	0.6	0.213	0.229
		113	0.977625	0.525	0.757	0.171	0.156			p Value T Test											113	1.1705	1.31	0.474	0.212	0.228
		114	0.969	0.529	0.738	0.171	0.156			0.0305428											114	1.16787	1.312	0.37	0.212	0.227
		115	0.964	0.534	0.684	0.17	0.157														115	1.15587	1.313	0.447	0.211	0.227
		116	0.9605	0.551	0.671	0.17	0.154														116	1.15212	1.325	0.485	0.211	0.227
		117	0.942125	0.565	0.619	0.169	0.155														117	1.13937	1.321	0.482	0.21	0.225
		118	0.94925	0.59	0.616	0.169	0.155														118	1.13563	1.326	0.458	0.21	0.228
		119	0.937125	0.613	0.617	0.169	0.155														119	1.1235	1.35	0.5	0.209	0.226
		120	0.9345	0.638	0.562	0.168	0.155														120	1.12163	1.341	0.465	0.209	0.225

## Sheet: TABLE1.GEN.1_CFU 
			INITIAL									FINAL									NET GROWTH							Relative growth per culture well FINAL - INITIAL (CFU/mL)																		Percentage of Variation growth
	Selective media	PRE Type	PRE TYPE	COLONY NUMBERS	DILUTION	CFU/mL	LOG	X LOG PRE TYPE		Selective media	PRE Type	PRE TYPE	COLONY NUMBERS	DILUTION	CFU/mL	LOG	X LOG PRE TYPE		Selective media	PRE Type	PRE TYPE	Change Ratio	CFU/ML	LOG10CFU/ML				PSJN	JMP134	CH34	LMG19424	SUM	X SUM	% PSJN	% JM'P134	% CH34	% LMG19424									PSJN	JMP134	CH34	LMG19424
	DORN + 2.4-D (JMP13 Selective Media)	21 days PRE	PJCL.01	21	4	8400000	6.92428			DORN + 2.4-D (JMP13 Selective Media)	21 days PRE	PJCL.01	36	7	1440000000000	12.1584			DORN + 2.4-D (JMP13 Selective Media)	21 days PRE	PJCL.01	0.755903	1439991600000	5.23408		21 days PRE	PJCL.01	35993200000	1439991600000	753200000	35991600000	1512729600000	1201065400000	2.37935	95.1916	0.0497908	2.37925							21 days PRE	PJCL.01	0.545011	0.76	0.299788	0.524534
			PJCL.02	24	4	9600000	6.98227					PJCL.02	35	7	1400000000000	12.1461					PJCL.02	0.739567	1399990400000	5.16386			PJCL.02	87994400000	1399990400000	1032800000	87992400000	1577010000000		5.57983	88.775	0.065491	5.5797								PJCL.02	0.62184	0.74	0.314948	0.59058
			PJCL.03	14	4	5600000	6.74819					PJCL.03	20	7	800000000000	11.9031					PJCL.03	0.763894	799994400000	5.1549			PJCL.03	79995600000	799994400000	910000000	79994400000	960894400000		8.32512	83.2552	0.0947034	8.32499								PJCL.03	0.641178	0.76	0.280541	0.615706
			PJCL.04	31	4	12400000	7.09342					PJCL.04	21	7	840000000000	11.9243					PJCL.04	0.681033	839987600000	4.83086			PJCL.04	31989600000	839987600000	1186800000	31988800000	905152800000		3.53417	92.8006	0.131116	3.53408								PJCL.04	0.497093	0.68	0.275063	0.490257
			PJCL.05	24	4	9600000	6.98227					PJCL.05	27	7	1080000000000	12.0334					PJCL.05	0.723425	1079990400000	5.05115			PJCL.05	111993200000	1079990400000	1144800000	111988400000	1305116800000		8.58109	82.7505	0.0877163	8.58072								PJCL.05	0.617154	0.72	0.262135	0.564057
			PJCL.06	34	4	13600000	7.13354					PJCL.06	13	7	520000000000	11.716					PJCL.06	0.642383	519986400000	4.58246			PJCL.06	47994000000	519986400000	1022400000	47992800000	616995600000		7.77866	84.2772	0.165706	7.77847								PJCL.06	0.575834	0.64	0.244499	0.557638
			PJCL.07	18	4	7200000	6.85733					PJCL.07	29	7	1160000000000	12.0645					PJCL.07	0.759351	1159992800000	5.20713			PJCL.07	71994400000	1159992800000	1075200000	71995600000	1305058000000		5.51657	88.8844	0.0823871	5.51666								PJCL.07	0.608926	0.76	0.352058	0.634291
			PJCL.08	26	4	10400000	7.01703	6.96729				PJCL.08	31	7	1240000000000	12.0934	12.0049				PJCL.08	0.723438	1239989600000	5.07639			PJCL.08	91994000000	1239989600000	1590400000	91992000000	1425566000000		6.45316	86.9823	0.111563	6.45302								PJCL.08	0.617519	0.72	0.318213	0.588244
			JMP34	35	4	14000000	7.14613	7.14613				JMP34	31	6	124000000000	11.0934	11.0934				JMP34	0.552368	123986000000	3.94729			PSJN	307600000				307600000	576200000	100											SUMARY	0.590569	0.7225	0.293406	0.570663
		14 days PRE	PJCL.01	22	4	8800000	6.94448				14 days PRE	PJCL.01	9	4	360000000	8.5563				14 days PRE	PJCL.01	0.232101	351200000	1.61182			JMP134		14000000			14000000			100										PSJN	0.199019
			PJCL.02	24	4	9600000	6.98227					PJCL.02	20	4	800000000	8.90309					PJCL.02	0.275099	790400000	1.92082			CH34			1667200000		1667200000				100									JMP134		0.640264
			PJCL.03	21	4	8400000	6.92428					PJCL.03	22	4	880000000	8.94448					PJCL.03	0.291756	871600000	2.0202			LMG19424				316000000	316000000					100								CH34			0.298021
			PJCL.04	19	4	7600000	6.88081					PJCL.04	20	4	800000000	8.90309					PJCL.04	0.293901	792400000	2.02228				PSJN	JMP134	CH34	LMG19424	SUM	X SUM	% PSJN	% JM'P134	% CH34	% LMG19424								LMG19424				0.288257
			PJCL.05	29	4	11600000	7.06446					PJCL.05	29	4	1160000000	9.06446					PJCL.05	0.283107	1148400000	2		14 days PRE	PJCL.01	114800000	351200000	36800000	112400000	615200000	1305850000	18.6606	57.0871	5.98179	18.2705									PSJN	JMP134	CH34	LMG19424
			PJCL.06	29	4	11600000	7.06446					PJCL.06	42	4	1680000000	9.22531					PJCL.06	0.305876	1668400000	2.16085			PJCL.02	272800000	790400000	73200000	272000000	1408400000		19.3695	56.1204	5.19739	19.3127							21 days PRE	PJCL.01	0.202975	0.232101	0.114639	0.174161
			PJCL.07	23	4	9200000	6.96379					PJCL.07	27	4	1080000000	9.03342					PJCL.07	0.2972	1070800000	2.06964			PJCL.03	74800000	871600000	150800000	72800000	1170000000		6.39316	74.4957	12.8889	6.22222								PJCL.02	0.231843	0.275099	0.156689	0.223678
			PJCL.08	27	4	10800000	7.03342	6.98225				PJCL.08	9	4	360000000	8.5563	8.89831				PJCL.08	0.21652	349200000	1.52288			PJCL.04	76000000	792400000	193200000	73600000	1135200000		6.69486	69.8027	17.019	6.48344								PJCL.03	0.176755	0.291756	0.178112	0.152502
			JMP34	33	4	13200000	7.12057	7.12057				JMP34	66	5	26400000000	10.4216	10.4216				JMP34	0.46359	26386800000	3.30103			PJCL.05	236800000	1148400000	266400000	231600000	1883200000		12.5743	60.9813	14.1461	12.2982								PJCL.04	0.197064	0.293901	0.214931	0.161164
		21 days N-PRE	PJCL.01	18	4	7200000	6.85733				21 days N-PRE	PJCL.01	24	7	960000000000	11.9823				21 days N-PRE	PJCL.01	0.747366	959992800000	5.12494			PJCL.06	156000000	1668400000	71600000	155200000	2051200000		7.6053	81.3378	3.49064	7.5663								PJCL.05	0.288243	0.283107	0.184147	0.210265
			PJCL.02	18	4	7200000	6.85733					PJCL.02	35	7	1400000000000	12.1461					PJCL.02	0.771261	1399992800000	5.2888			PJCL.07	117200000	1070800000	189200000	113600000	1490800000		7.86155	71.8272	12.6912	7.62007								PJCL.06	0.242661	0.305876	0.141359	0.227934
			PJCL.03	12	4	4800000	6.68124					PJCL.03	29	7	1160000000000	12.0645					PJCL.03	0.805721	1159995200000	5.38322			PJCL.08	116800000	349200000	114000000	112800000	692800000		16.8591	50.4042	16.455	16.2818								PJCL.07	0.253138	0.2972	0.180226	0.187036
			PJCL.04	26	4	10400000	7.01703					PJCL.04	42	7	1680000000000	12.2253					PJCL.04	0.742233	1679989600000	5.20828			PSJN	34800000				34800000	6720300000	100											PJCL.08	0.241967	0.21652	0.191945	0.178181
			PJCL.05	22	4	8800000	6.94448					PJCL.05	NA	NA	NA	NA					PJCL.05	0.827573	NA	#VALUE!			JMP134		26386800000			26386800000			100										SUMARY	0.229331	0.274445	0.170256	0.189365
			PJCL.06	22	4	8800000	6.94448					PJCL.06	37	7	1480000000000	12.1703					PJCL.06	0.752508	1479991200000	5.22578			CH34			423600000		423600000				100									PSJN	0.131932
			PJCL.07	22	4	8800000	6.94448					PJCL.07	66	7	2640000000000	12.4216					PJCL.07	0.788701	2639991200000	5.47712			LMG19424				36000000	36000000					100								JMP134		0.46359
			PJCL.08	19	4	7600000	6.88081	6.8909				PJCL.08	16	7	640000000000	11.8062	12.1166				PJCL.08	0.715812	639992400000	4.92537				PSJN	JMP134	CH34	LMG19424	SUM	X SUM	% PSJN	% JM'P134	% CH34	% LMG19424								CH34			0.19801
			JMP34	32	4	12800000	7.10721	7.10721				JMP34	72	7	2880000000000	12.4594	12.4594				JMP34	0.753064	2879987200000	5.35218		21 days N-PRE	PJCL.01	34800000	959992800000	753200000	1079994400000	2040775200000	3425730200000	0.00170523	47.0406	0.0369075	52.9208								LMG19424				0.151468
		14 days N-PRE	PJCL.01	28	4	11200000	7.04922				14 days N-PRE	PJCL.01	15	7	600000000000	11.7782				14 days N-PRE	PJCL.01	0.670845	599988800000	4.72893			PJCL.02	1079992800000	1399992800000	995600000	1119992800000	3600974000000		29.9917	38.8782	0.0276481	31.1025									PSJN	JMP134	CH34	LMG19424
			PJCL.02	25	4	10000000	7					PJCL.02	11	7	440000000000	11.6435					PJCL.02	0.66335	439990000000	4.64345			PJCL.03	1119994400000	1159995200000	1078000000	799995200000	3081062800000		36.3509	37.6492	0.0349879	25.9649							21 days PRE	PJCL.01	0.754826	0.747366	0.299788	0.783208
			PJCL.03	25	4	10000000	7					PJCL.03	13	7	520000000000	11.716					PJCL.03	0.673715	519990000000	4.716			PJCL.04	799997600000	1679989600000	353600000	1159992000000	3640332800000		21.9759	46.1493	0.0097134	31.865								PJCL.02	0.785549	0.771261	0.354717	0.757129
			PJCL.04	13	4	5200000	6.716					PJCL.04	15	7	600000000000	11.7782					PJCL.04	0.753744	599994800000	5.06215			PJCL.05	1159994800000	3759992400000	593600000	559992000000	5480572800000		21.1656	68.6058	0.010831	10.2178								PJCL.03	0.865626	0.805721	0.433642	0.781569
			PJCL.05	18	4	7200000	6.85733					PJCL.05	11	7	440000000000	11.6435					PJCL.05	0.697957	439992800000	4.78612			PJCL.06	559996800000	1479991200000	275200000	919992000000	2960255200000		18.9172	49.9954	0.0092965	31.0781								PJCL.04	0.796375	0.742233	0.257137	0.74769
			PJCL.06	16	4	6400000	6.80618					PJCL.06	29	7	1160000000000	12.0645					PJCL.06	0.772574	1159993600000	5.25828			PJCL.07	919993600000	2639991200000	674000000	1119993600000	4680652400000		19.6552	56.4022	0.0143997	23.9282								PJCL.05	0.805983	0.83	0.289732	0.701874
			PJCL.07	12	4	4800000	6.68124					PJCL.07	30	7	1200000000000	12.0792					PJCL.07	0.807925	1199995200000	5.39794			PJCL.08	1119996400000	639992400000	1236800000	159990800000	1921216400000		58.2962	33.3118	0.0643759	8.32758								PJCL.06	0.757783	0.752508	0.26431	0.733106
			PJCL.08	29	4	11600000	7.06446	6.8968				PJCL.08	31	7	1240000000000	12.0934	11.8495				PJCL.08	0.711868	1239988400000	5.02896			PSJN	199994800000				199994800000	1179993600000	100	0	0	0								PJCL.07	0.837807	0.788701	0.303085	0.770335
			JMP34	10	4	4000000	6.60206	6.60206				JMP34	41	7	1640000000000	12.2148	12.2148				JMP34	0.850156	1639996000000	5.61278			JMP134		2879987200000			2879987200000		0	100	0	0								PJCL.08	0.676952	0.715812	0.39788	0.608912
																											CH34			1439996000000		1439996000000		0	0	100	0								SUMARY	0.785112	0.7692	0.325037	0.735478
	Selective media	PRE Type	PRE TYPE	COLONY NUMBERS	DILUTION	CFU/mL	LOG	X LOG PRE TYPE		Selective media	PRE Type	PRE TYPE	COLONY NUMBERS	DILUTION	CFU/mL	LOG	X LOG PRE TYPE		Selective media	PRE Type	PRE TYPE	Change Ratio	CFU/ML	LOG10CFU/ML			LMG19424				199996400000	199996400000		0	0	0	100								PSJN	0.682702
	Dorn + IAA (PsJN selective Media)	21 days PRE	PJCL.01	17	4	6800000	6.83251			Dorn + IAA (PsJN selective Media)	21 days PRE	PJCL.01	9	6	36000000000	10.5563			Dorn + IAA (PsJN selective Media)	21 days PRE	PJCL.01	0.545011	35993200000	3.72379				PSJN	JMP134	CH34	LMG19424	SUM	X SUM	% PSJN	% JM'P134	% CH34	% LMG19424								JMP134		0.753064
			PJCL.02	14	4	5600000	6.74819					PJCL.02	22	6	88000000000	10.9445					PJCL.02	0.62184	87994400000	4.19629		14 days N-PRE	PJCL.01	3193600000	599988800000	154000000	3196000000	606532400000	853694850000	0.526534	98.9211	0.0253902	0.52693								CH34			0.841601
			PJCL.03	11	4	4400000	6.64345					PJCL.03	20	6	80000000000	10.9031					PJCL.03	0.641178	79995600000	4.25964			PJCL.02	3595600000	439990000000	354400000	3590400000	447530400000		0.803431	98.3151	0.0791902	0.80227								LMG19424				0.72369
			PJCL.04	26	4	10400000	7.01703					PJCL.04	8	6	32000000000	10.5051					PJCL.04	0.497093	31989600000	3.48812			PJCL.03	1596000000	519990000000	434000000	1593600000	523613600000		0.304805	99.308	0.0828855	0.304347									PSJN	JMP134	CH34	LMG19424
			PJCL.05	17	4	6800000	6.83251					PJCL.05	28	6	112000000000	11.0492					PJCL.05	0.617154	111993200000	4.21671			PJCL.04	1595200000	599994800000	192000000	1594400000	603376400000		0.264379	99.4396	0.0318209	0.264246							21 days PRE	PJCL.01	0.396547	0.670845	0.210377	0.439725
			PJCL.06	15	4	6000000	6.77815					PJCL.06	12	6	48000000000	10.6812					PJCL.06	0.575834	47994000000	3.90309			PJCL.05	1196000000	439992800000	315200000	1192000000	442696000000		0.270163	99.3894	0.0712001	0.269259								PJCL.02	0.438454	0.66335	0.267941	0.368652
			PJCL.07	14	4	5600000	6.74819					PJCL.07	18	6	72000000000	10.8573					PJCL.07	0.608926	71994400000	4.10914			PJCL.06	3598800000	1159993600000	755200000	3593600000	1167941200000		0.308132	99.3195	0.0646608	0.307687								PJCL.03	0.394128	0.673715	0.275193	0.352318
			PJCL.08	15	4	6000000	6.77815	6.79727				PJCL.08	23	6	92000000000	10.9638	10.8076				PJCL.08	0.617519	91994000000	4.18564			PJCL.07	3597200000	1199995200000	319200000	3596800000	1207508400000		0.297903	99.3778	0.0264346	0.29787								PJCL.04	0.377606	0.753744	0.202509	0.363939
			PsJN	31	4	12400000	7.09342	7.09342				PsJN	8	4	320000000	8.50515	8.50515				PsJN	0.199019	307600000	1.41173			PJCL.08	15195200000	1239988400000	559991200000	15185600000	1830360400000		0.830175	67.7456	30.5946	0.829651								PJCL.05	0.375204	0.697957	0.27299	0.315234
		14 days PRE	PJCL.01	13	4	5200000	6.716				14 days PRE	PJCL.01	3	4	120000000	8.07918				14 days PRE	PJCL.01	0.202975	114800000	1.36318			PSJN	2397600000				2397600000	531194200000	100	0	0	0								PJCL.06	0.571972	0.772574	0.329216	0.404063
			PJCL.02	18	4	7200000	6.85733					PJCL.02	7	4	280000000	8.44716					PJCL.02	0.231843	272800000	1.58983			JMP134		1639996000000			1639996000000		0	100	0	0								PJCL.07	0.48225	0.807925	0.440796	0.469036
			PJCL.03	13	4	5200000	6.716					PJCL.03	2	4	80000000	7.90309					PJCL.03	0.176755	74800000	1.18709			CH34			479989200000		479989200000		0	0	100	0								PJCL.08	0.523945	0.711868	0.69173	0.42237
			PJCL.04	10	4	4000000	6.60206					PJCL.04	2	4	80000000	7.90309					PJCL.04	0.197064	76000000	1.30103			LMG19424				2394000000	2394000000		0	0	0	100								SUMARY	0.445013	0.718997	0.336344	0.391917
			PJCL.05	8	4	3200000	6.50515					PJCL.05	6	4	240000000	8.38021					PJCL.05	0.288243	236800000	1.87506																					PSJN	0.682702
			PJCL.06	10	4	4000000	6.60206					PJCL.06	4	4	160000000	8.20412					PJCL.06	0.242661	156000000	1.60206																					JMP134		0.753064
			PJCL.07	7	4	2800000	6.44716					PJCL.07	3	4	120000000	8.07918					PJCL.07	0.253138	117200000	1.63202				Relative growth per culture well INITIAL (CFU/mL)																	CH34			0.841601
			PJCL.08	8	4	3200000	6.50515	6.61886				PJCL.08	3	4	120000000	8.07918	8.1344				PJCL.08	0.241967	116800000	1.57403				PSJN	JMP134	CH34	LMG19424	SUM	X SUM	% PSJN	% JM'P134	% CH34	% LMG19424								LMG19424				0.72369
			PsJN	13	4	5200000	6.716	6.716				PsJN	1	4	40000000	7.60206	7.60206				PsJN	0.131932	34800000	0.886057		21 days PRE	PJCL.01	6800000	8400000	6800000	8400000	30400000	34600000	22.3684	27.6316	22.3684	27.6316
		21 days N-PRE	PJCL.01	18	4	7200000	6.85733				21 days N-PRE	PJCL.01	27	7	1080000000000	12.0334				21 days N-PRE	PJCL.01	0.754826	1079992800000	5.17609			PJCL.02	5600000	9600000	7200000	7600000	30000000		18.6667	32	24	25.3333
			PJCL.02	14	4	5600000	6.74819					PJCL.02	28	7	1120000000000	12.0492					PJCL.02	0.785549	1119994400000	5.30103			PJCL.03	4400000	5600000	10000000	5600000	25600000		17.1875	21.875	39.0625	21.875
			PJCL.03	6	4	2400000	6.38021					PJCL.03	20	7	800000000000	11.9031					PJCL.03	0.865626	799997600000	5.52288			PJCL.04	10400000	12400000	13200000	11200000	47200000		22.0339	26.2712	27.9661	23.7288									Dispersion
			PJCL.04	13	4	5200000	6.716					PJCL.04	29	7	1160000000000	12.0645					PJCL.04	0.796375	1159994800000	5.34845			PJCL.05	6800000	9600000	15200000	11600000	43200000		15.7407	22.2222	35.1852	26.8519									PSJN	JMP134	CH34	LMG19424
			PJCL.05	8	4	3200000	6.50515					PJCL.05	14	7	560000000000	11.7482					PJCL.05	0.805983	559996800000	5.24304			PJCL.06	6000000	13600000	17600000	7200000	44400000		13.5135	30.6306	39.6396	16.2162							21 days PRE	PJCL.01	-0.251273	0.153467	-0.127148	-0.251273
			PJCL.06	16	4	6400000	6.80618					PJCL.06	23	7	920000000000	11.9638					PJCL.06	0.757783	919993600000	5.15761			PJCL.07	5600000	7200000	4800000	4400000	22000000		25.4545	32.7273	21.8182	20								PJCL.02	0.136907	0.141232	0.00907176	0.136907
			PJCL.07	9	4	3600000	6.5563					PJCL.07	28	7	1120000000000	12.0492					PJCL.07	0.837807	1119996400000	5.49292			PJCL.08	6000000	10400000	9600000	8000000	34000000		17.6471	30.5882	28.2353	23.5294								PJCL.03	0.0955144	-0.101806	-0.0441738	0.0955144
			PJCL.08	12	4	4800000	6.68124	6.65633				PJCL.08	4	7	160000000000	11.2041	11.8769				PJCL.08	0.676952	159995200000	4.52288			PSJN	12400000				12400000	424100000	100											PJCL.04	-0.302426	-0.0806165	0.0712197	-0.302426
			PsJN	13	4	5200000	6.716	6.716				PsJN	5	7	200000000000	11.301	11.301				PsJN	0.682702	199994800000	4.58503			JMP134		1667200000			1667200000			100										PJCL.05	0.241642	0.0285279	0.0564964	0.241642
		14 days N-PRE	PJCL.01	16	4	6400000	6.80618				14 days N-PRE	PJCL.01	8	5	3200000000	9.50515				14 days N-PRE	PJCL.01	0.396547	3193600000	2.69897			CH34			12800000		12800000				100									PJCL.06	-0.126334	-0.288892	0.00907176	-0.126334
			PJCL.02	11	4	4400000	6.64345					PJCL.02	9	5	3600000000	9.5563					PJCL.02	0.438454	3595600000	2.91285			LMG19424				4000000	4000000					100								PJCL.07	0.0497569	0.0595622	0.0254622	0.0497569
			PJCL.03	10	4	4000000	6.60206					PJCL.03	4	5	1600000000	9.20412					PJCL.03	0.394128	1596000000	2.60206				PSJN	JMP134	CH34	LMG19424	SUM	X SUM	% PSJN	% JM'P134	% CH34	% LMG19424								PJCL.08	0.156212	0.0885259	0.196158	0.156212
			PJCL.04	12	4	4800000	6.68124					PJCL.04	4	5	1600000000	9.20412					PJCL.04	0.377606	1595200000	2.52288		14 days PRE	PJCL.01	5200000	8800000	7200000	7600000	28800000	29650000	18.0556	30.5556	25	26.3889									PSJN	JMP134	CH34	LMG19424
			PJCL.05	10	4	4000000	6.60206					PJCL.05	3	5	1200000000	9.07918					PJCL.05	0.375204	1196000000	2.47712			PJCL.02	7200000	9600000	6800000	8000000	31600000		22.7848	30.3797	21.519	25.3165							14 days PRE	PJCL.01	-0.0552204	-0.342005	-0.454316	-0.0552204
			PJCL.06	3	4	1200000	6.07918					PJCL.06	9	5	3600000000	9.5563					PJCL.06	0.571972	3598800000	3.47712			PJCL.03	5200000	8400000	9200000	7200000	30000000		17.3333	28	30.6667	24								PJCL.02	0.312756	0.00478265	-0.194679	0.312756
			PJCL.07	7	4	2800000	6.44716					PJCL.07	9	5	3600000000	9.5563					PJCL.07	0.48225	3597200000	3.10914			PJCL.04	4000000	7600000	6800000	6400000	24800000		16.129	30.6452	27.4194	25.8065								PJCL.03	-0.231312	0.0461753	0.106351	-0.231312
			PJCL.08	12	4	4800000	6.68124	6.56782				PJCL.08	38	5	15200000000	10.1818	9.48042				PJCL.08	0.523945	15195200000	3.5006			PJCL.05	3200000	11600000	13600000	8400000	36800000		8.69565	31.5217	36.9565	22.8261								PJCL.04	-0.231312	0.00478265	0.203261	-0.231312
			PsJN	6	4	2400000	6.38021	6.38021				PsJN	6	5	2400000000	9.38021	9.38021				PsJN	0.470204	2397600000	3			PJCL.06	4000000	11600000	8400000	4800000	28800000		13.8889	40.2778	29.1667	16.6667								PJCL.05	0.24581	0.166151	0.349389	0.24581
																											PJCL.07	2800000	9200000	10800000	6400000	29200000		9.58904	31.5068	36.9863	21.9178								PJCL.06	0.0697184	0.327002	-0.194679	0.0697184
	Selective media	PRE Type	PRE TYPE	COLONY NUMBERS	DILUTION	CFU/mL	LOG	X LOG PRE TYPE		Selective media	PRE Type	PRE TYPE	COLONY NUMBERS	DILUTION	CFU/mL	LOG	X LOG PRE TYPE		Selective media	PRE Type	PRE TYPE	Change Ratio	CFU/ML	LOG10CFU/ML			PJCL.08	3200000	10800000	6000000	7200000	27200000		11.7647	39.7059	22.0588	26.4706								PJCL.07	-0.0552204	0.135116	0.203261	-0.0552204
	R2A + km, (CH34 selective Media)	21 days PRE	PJCL.01	17	4	6800000	6.83251			R2A + km, (CH34 selective Media)	21 days PRE	PJCL.01	19	4	760000000	8.88081			R2A + km, (CH34 selective Media)	21 days PRE	PJCL.01	0.299788	753200000	2.0483			PSJN	5200000				5200000	10500000	100											PJCL.08	-0.0552204	-0.342005	-0.0185877	-0.0552204
			PJCL.02	18	4	7200000	6.85733					PJCL.02	26	4	1040000000	9.01703					PJCL.02	0.314948	1032800000	2.1597			JMP134		16400000			16400000			100											PSJN	JMP134	CH34	LMG19424
			PJCL.03	25	4	10000000	7					PJCL.03	23	4	920000000	8.96379					PJCL.03	0.280541	910000000	1.96379			CH34			16400000		16400000				100								21 days N-PRE	PJCL.01	0.156486	-0.134331	0.0530911	0.156486
			PJCL.04	33	4	13200000	7.12057					PJCL.04	30	4	1200000000	9.07918					PJCL.04	0.275063	1186800000	1.95861			LMG19424				4000000	4000000					100								PJCL.02	0.17228	0.0295263	0.172278	0.17228
			PJCL.05	38	4	15200000	7.18184					PJCL.05	29	4	1160000000	9.06446					PJCL.05	0.262135	1144800000	1.88261				PSJN	JMP134	CH34	LMG19424	SUM	X SUM	% PSJN	% JM'P134	% CH34	% LMG19424								PJCL.03	0.026152	-0.0521437	0.205701	0.026152
			PJCL.06	44	4	17600000	7.24551					PJCL.06	26	4	1040000000	9.01703					PJCL.06	0.244499	1022400000	1.77152		21 days N-PRE	PJCL.01	7200000	7200000	6800000	5600000	26800000	24900000	26.8657	26.8657	25.3731	20.8955								PJCL.04	0.18752	0.108708	-0.27142	0.18752
			PJCL.07	12	4	4800000	6.68124					PJCL.07	27	4	1080000000	9.03342					PJCL.07	0.352058	1075200000	2.35218			PJCL.02	5600000	7200000	4400000	7200000	24400000		22.9508	29.5082	18.0328	29.5082								PJCL.05	-0.12875	#VALUE!	-0.0495712	-0.12875
			PJCL.08	24	4	9600000	6.98227	6.98766				PJCL.08	40	4	1600000000	9.20412	9.03248				PJCL.08	0.318213	1590400000	2.22185			PJCL.03	2400000	4800000	2000000	4800000	14000000		17.1429	34.2857	14.2857	34.2857								PJCL.06	0.0868499	0.05366	-0.380564	0.0868499
			CH34	32	4	12800000	7.10721	7.10721				CH34	42	4	1680000000	9.22531	9.22531				CH34	0.298021	1667200000	2.1181			PJCL.04	5200000	10400000	6400000	8000000	30000000		17.3333	34.6667	21.3333	26.6667								PJCL.07	0.17228	0.305002	0.00478645	0.17228
		14 days PRE	PJCL.01	18	4	7200000	6.85733				14 days PRE	PJCL.01	11	3	44000000	7.64345				14 days PRE	PJCL.01	0.114639	36800000	0.78612			PJCL.05	3200000	8800000	6400000	8000000	26400000		12.1212	33.3333	24.2424	30.303								PJCL.08	-0.672818	-0.310422	0.265699	-0.672818
			PJCL.02	17	4	6800000	6.83251					PJCL.02	2	4	80000000	7.90309					PJCL.02	0.156689	73200000	1.07058			PJCL.06	6400000	8800000	4800000	8000000	28000000		22.8571	31.4286	17.1429	28.5714									PSJN	JMP134	CH34	LMG19424
			PJCL.03	23	4	9200000	6.96379					PJCL.03	4	4	160000000	8.20412					PJCL.03	0.178112	150800000	1.24033			PJCL.07	3600000	8800000	6000000	6400000	24800000		14.5161	35.4839	24.1935	25.8065							14 days N-PRE	PJCL.01	0.0247347	-0.0365417	-0.713906	0.0247347
			PJCL.04	17	4	6800000	6.83251					PJCL.04	5	4	200000000	8.30103					PJCL.04	0.214931	193200000	1.46852			PJCL.08	4800000	7600000	3200000	9200000	24800000		19.3548	30.6452	12.9032	37.0968								PJCL.02	0.0758872	-0.17124	-0.361723	0.0758872
			PJCL.05	34	4	13600000	7.13354					PJCL.05	7	4	280000000	8.44716					PJCL.05	0.184147	266400000	1.31362			PSJN	5200000				5200000	360002200000	100											PJCL.03	-0.276295	-0.0986896	-0.274573	-0.276295
			PJCL.06	21	4	8400000	6.92428					PJCL.06	2	4	80000000	7.90309					PJCL.06	0.141359	71600000	0.978811			JMP134		1439996000000			1439996000000			100										PJCL.04	-0.276295	-0.0365417	-0.616996	-0.276295
			PJCL.07	27	4	10800000	7.03342					PJCL.07	5	4	200000000	8.30103					PJCL.07	0.180226	189200000	1.26761			CH34			4000000		4000000				100									PJCL.05	-0.401234	-0.17124	-0.412876	-0.401234
			PJCL.08	15	4	6000000	6.77815	6.91944				PJCL.08	3	4	120000000	8.07918	8.09777				PJCL.08	0.191945	114000000	1.30103			LMG19424				3600000	3600000					100								PJCL.06	0.0758872	0.249765	-0.0372122	0.0758872
			CH34	41	4	16400000	7.21484	7.21484				CH34	11	4	440000000	8.64345	8.64345				CH34	0.19801	423600000	1.42861				PSJN	JMP134	CH34	LMG19424	SUM	X SUM	% PSJN	% JM'P134	% CH34	% LMG19424								PJCL.07	0.0758872	0.264488	-0.412876	0.0758872
		21 days N-PRE	PJCL.01	17	4	6800000	6.83251				21 days N-PRE	PJCL.01	19	4	760000000	8.88081				21 days N-PRE	PJCL.01	0.299788	753200000	2.0483		14 days N-PRE	PJCL.01	6400000	11200000	6000000	4000000	27600000	25150000	23.1884	40.5797	21.7391	14.4928								PJCL.08	0.701428	0.278729	2.83016	0.701428
			PJCL.02	11	4	4400000	6.64345					PJCL.02	25	4	1000000000	9					PJCL.02	0.354717	995600000	2.35655			PJCL.02	4400000	10000000	5600000	9600000	29600000		14.8649	33.7838	18.9189	32.4324
			PJCL.03	5	4	2000000	6.30103					PJCL.03	27	4	1080000000	9.03342					PJCL.03	0.433642	1078000000	2.73239			PJCL.03	4000000	10000000	6000000	6400000	26400000		15.1515	37.8788	22.7273	24.2424
			PJCL.04	16	4	6400000	6.80618					PJCL.04	9	4	360000000	8.5563					PJCL.04	0.257137	353600000	1.75012			PJCL.04	4800000	5200000	8000000	5600000	23600000		20.339	22.0339	33.8983	23.7288
			PJCL.05	16	4	6400000	6.80618					PJCL.05	15	4	600000000	8.77815					PJCL.05	0.289732	593600000	1.97197			PJCL.05	4000000	7200000	4800000	8000000	24000000		16.6667	30	20	33.3333
			PJCL.06	12	4	4800000	6.68124					PJCL.06	7	4	280000000	8.44716					PJCL.06	0.26431	275200000	1.76592			PJCL.06	1200000	6400000	4800000	6400000	18800000		6.38298	34.0426	25.5319	34.0426
			PJCL.07	15	4	6000000	6.77815					PJCL.07	17	4	680000000	8.83251					PJCL.07	0.303085	674000000	2.05436			PJCL.07	2800000	4800000	800000	3200000	11600000		24.1379	41.3793	6.89655	27.5862
			PJCL.08	8	4	3200000	6.50515	6.66924				PJCL.08	31	4	1240000000	9.09342	8.82772				PJCL.08	0.39788	1236800000	2.58827			PJCL.08	4800000	11600000	8800000	14400000	39600000		12.1212	29.2929	22.2222	36.3636
			CH34	10	4	4000000	6.60206	6.60206				CH34	36	7	1440000000000	12.1584	12.1584				CH34	0.841601	1439996000000	5.5563			PSJN	2400000				2400000	5800000	100
		14 days N-PRE	PJCL.01	15	4	6000000	6.77815				14 days N-PRE	PJCL.01	4	4	160000000	8.20412				14 days N-PRE	PJCL.01	0.210377	154000000	1.42597			JMP134		4000000			4000000			100
			PJCL.02	14	4	5600000	6.74819					PJCL.02	9	4	360000000	8.5563					PJCL.02	0.267941	354400000	1.80811			CH34			10800000		10800000				100
			PJCL.03	15	4	6000000	6.77815					PJCL.03	11	4	440000000	8.64345					PJCL.03	0.275193	434000000	1.8653			LMG19424				6000000	6000000					100
			PJCL.04	20	4	8000000	6.90309					PJCL.04	5	4	200000000	8.30103					PJCL.04	0.202509	192000000	1.39794
			PJCL.05	12	4	4800000	6.68124					PJCL.05	8	4	320000000	8.50515					PJCL.05	0.27299	315200000	1.82391
			PJCL.06	12	4	4800000	6.68124					PJCL.06	19	4	760000000	8.88081					PJCL.06	0.329216	755200000	2.19957				Relative growth per culture well FINAL (CFU/mL)
			PJCL.07	2	4	800000	5.90309					PJCL.07	8	4	320000000	8.50515					PJCL.07	0.440796	319200000	2.60206				PSJN	JMP134	CH34	LMG19424	SUM	X SUM	% PSJN	% JM'P134	% CH34	% LMG19424
			PJCL.08	22	4	8800000	6.94448	6.6772				PJCL.08	14	7	560000000000	11.7482	8.91803				PJCL.08	0.69173	559991200000	4.80371		21 days PRE	PJCL.01	35993200000	1440000000000	760000000	36000000000	1512753200000	1201093550000	2.37932	95.1907	0.0502395	2.37977
			CH34	27	4	10800000	7.03342	7.03342				CH34	12	7	480000000000	11.6812	11.6812				CH34	0.660819	479989200000	4.64782			PJCL.02	87994400000	1400000000000	1040000000	88000000000	1577034400000		5.57974	88.7742	0.0659466	5.58009
																											PJCL.03	79995600000	800000000000	920000000	80000000000	960915600000		8.32494	83.2539	0.095742	8.32539
	Selective media	PRE Type	PRE TYPE	COLONY NUMBERS	DILUTION	CFU/mL	LOG	X LOG PRE TYPE		Selective media	PRE Type	PRE TYPE	COLONY NUMBERS	DILUTION	CFU/mL	LOG	X LOG PRE TYPE		Selective media	PRE Type	PRE TYPE	Change Ratio	CFU/ML	LOG10CFU/ML			PJCL.04	31989600000	840000000000	1200000000	32000000000	905189600000		3.53402	92.7982	0.132569	3.53517
	Dorn + 3-HPA + Gm, (LMG19424 selective Media)	21 days PRE	PJCL.01	21	4	8400000	6.92428			Dorn + 3-HPA + Gm, (LMG19424 selective Media)	21 days PRE	PJCL.01	9	6	36000000000	10.5563			Dorn + 3-HPA + Gm, (LMG19424 selective Media)	21 days PRE	PJCL.01	0.524534	35991600000	3.63202			PJCL.05	111993200000	1080000000000	1160000000	112000000000	1305153200000		8.58085	82.7489	0.0888785	8.58137
			PJCL.02	19	4	7600000	6.88081					PJCL.02	22	6	88000000000	10.9445					PJCL.02	0.59058	87992400000	4.06367			PJCL.06	47994000000	520000000000	1040000000	48000000000	617034000000		7.77818	84.2741	0.168548	7.77915
			PJCL.03	14	4	5600000	6.74819					PJCL.03	20	6	80000000000	10.9031					PJCL.03	0.615706	79994400000	4.1549			PJCL.07	71994400000	1160000000000	1080000000	72000000000	1305074400000		5.5165	88.8838	0.0827539	5.51693
			PJCL.04	28	4	11200000	7.04922					PJCL.04	8	6	32000000000	10.5051					PJCL.04	0.490257	31988800000	3.45593			PJCL.08	91994000000	1240000000000	1600000000	92000000000	1425594000000		6.45303	86.9813	0.112234	6.45345
			PJCL.05	29	4	11600000	7.06446					PJCL.05	28	6	112000000000	11.0492					PJCL.05	0.564057	111988400000	3.98476			PSJN	307600000				307600000	31576900000	100
			PJCL.06	18	4	7200000	6.85733					PJCL.06	12	6	48000000000	10.6812					PJCL.06	0.557638	47992800000	3.82391			JMP134		124000000000			124000000000			100
			PJCL.07	11	4	4400000	6.64345					PJCL.07	18	6	72000000000	10.8573					PJCL.07	0.634291	71995600000	4.21388			CH34			1680000000		1680000000				100
			PJCL.08	20	4	8000000	6.90309	6.88385				PJCL.08	23	6	92000000000	10.9638	10.8076				PJCL.08	0.588244	91992000000	4.0607			LMG19424				320000000	320000000					100
			LMG19424	10	4	4000000	6.60206	6.60206				LMG19424	8	4	320000000	8.50515	8.50515				LMG19424	0.288257	316000000	1.90309				PSJN	JMP134	CH34	LMG19424	SUM	X SUM	% PSJN	% JM'P134	% CH34	% LMG19424
		14 days PRE	PJCL.01	19	4	7600000	6.88081				14 days PRE	PJCL.01	3	4	120000000	8.07918				14 days PRE	PJCL.01	0.174161	112400000	1.19837		14 days PRE	PJCL.01	120000000	360000000	44000000	120000000	644000000	1335500000	18.6335	55.9006	6.8323	18.6335
			PJCL.02	20	4	8000000	6.90309					PJCL.02	7	4	280000000	8.44716					PJCL.02	0.223678	272000000	1.54407			PJCL.02	280000000	800000000	80000000	280000000	1440000000		19.4444	55.5556	5.55556	19.4444
			PJCL.03	18	4	7200000	6.85733					PJCL.03	2	4	80000000	7.90309					PJCL.03	0.152502	72800000	1.04576			PJCL.03	80000000	880000000	160000000	80000000	1200000000		6.66667	73.3333	13.3333	6.66667
			PJCL.04	16	4	6400000	6.80618					PJCL.04	2	4	80000000	7.90309					PJCL.04	0.161164	73600000	1.09691			PJCL.04	80000000	800000000	200000000	80000000	1160000000		6.89655	68.9655	17.2414	6.89655
			PJCL.05	21	4	8400000	6.92428					PJCL.05	6	4	240000000	8.38021					PJCL.05	0.210265	231600000	1.45593			PJCL.05	240000000	1160000000	280000000	240000000	1920000000		12.5	60.4167	14.5833	12.5
			PJCL.06	12	4	4800000	6.68124					PJCL.06	4	4	160000000	8.20412					PJCL.06	0.227934	155200000	1.52288			PJCL.06	160000000	1680000000	80000000	160000000	2080000000		7.69231	80.7692	3.84615	7.69231
			PJCL.07	16	4	6400000	6.80618					PJCL.07	3	4	120000000	8.07918					PJCL.07	0.187036	113600000	1.273			PJCL.07	120000000	1080000000	200000000	120000000	1520000000		7.89474	71.0526	13.1579	7.89474
			PJCL.08	18	4	7200000	6.85733	6.83956				PJCL.08	3	4	120000000	8.07918	8.1344				PJCL.08	0.178181	112800000	1.22185			PJCL.08	120000000	360000000	120000000	120000000	720000000		16.6667	50	16.6667	16.6667
			LMG19424	10	4	4000000	6.60206	6.60206				LMG19424	1	4	40000000	7.60206	7.60206				LMG19424	0.151468	36000000	1			PSJN	40000000				40000000	6730000000	100
		21 days N-PRE	PJCL.01	14	4	5600000	6.74819				21 days N-PRE	PJCL.01	27	7	1080000000000	12.0334				21 days N-PRE	PJCL.01	0.783208	1079994400000	5.28524			JMP134		26400000000			26400000000			100
			PJCL.02	18	4	7200000	6.85733					PJCL.02	28	7	1120000000000	12.0492					PJCL.02	0.757129	1119992800000	5.19189			CH34			440000000		440000000				100
			PJCL.03	12	4	4800000	6.68124					PJCL.03	20	7	800000000000	11.9031					PJCL.03	0.781569	799995200000	5.22185			LMG19424				40000000	40000000					100
			PJCL.04	20	4	8000000	6.90309					PJCL.04	29	7	1160000000000	12.0645					PJCL.04	0.74769	1159992000000	5.16137				PSJN	JMP134	CH34	LMG19424	SUM	X SUM	% PSJN	% JM'P134	% CH34	% LMG19424
			PJCL.05	20	4	8000000	6.90309					PJCL.05	14	7	560000000000	11.7482					PJCL.05	0.701874	559992000000	4.8451		21 days N-PRE	PJCL.01	1080000000000	960000000000	760000000	1080000000000	3120760000000	2975750000000	34.607	30.7617	0.024353	34.607
			PJCL.06	20	4	8000000	6.90309					PJCL.06	23	7	920000000000	11.9638					PJCL.06	0.733106	919992000000	5.0607			PJCL.02	1120000000000	1400000000000	1000000000	1120000000000	3641000000000		30.7608	38.451	0.027465	30.7608
			PJCL.07	16	4	6400000	6.80618					PJCL.07	28	7	1120000000000	12.0492					PJCL.07	0.770335	1119993600000	5.24304			PJCL.03	800000000000	1160000000000	1080000000	800000000000	2761080000000		28.9742	42.0125	0.0391151	28.9742
			PJCL.08	23	4	9200000	6.96379	6.84575				PJCL.08	4	7	160000000000	11.2041	11.8769				PJCL.08	0.608912	159990800000	4.24033			PJCL.04	1160000000000	1680000000000	360000000	1160000000000	4000360000000		28.9974	41.9962	0.00899919	28.9974
			LMG19424	9	4	3600000	6.5563	6.5563				LMG19424	5	7	200000000000	11.301	11.301				LMG19424	0.72369	199996400000	4.74473			PJCL.05	560000000000	NA	600000000	560000000000	1120600000000		49.9732	NA	0.0535427	49.9732
		14 days N-PRE	PJCL.01	10	4	4000000	6.60206				14 days N-PRE	PJCL.01	8	5	3200000000	9.50515				14 days N-PRE	PJCL.01	0.439725	3196000000	2.90309			PJCL.06	920000000000	1480000000000	280000000	920000000000	3320280000000		27.7085	44.5746	0.00843302	27.7085
			PJCL.02	24	4	9600000	6.98227					PJCL.02	9	5	3600000000	9.5563					PJCL.02	0.368652	3590400000	2.57403			PJCL.07	1120000000000	2640000000000	680000000	1120000000000	4880680000000		22.9476	54.0908	0.0139325	22.9476
			PJCL.03	16	4	6400000	6.80618					PJCL.03	4	5	1600000000	9.20412					PJCL.03	0.352318	1593600000	2.39794			PJCL.08	160000000000	640000000000	1240000000	160000000000	961240000000		16.6452	66.5807	0.129	16.6452
			PJCL.04	14	4	5600000	6.74819					PJCL.04	4	5	1600000000	9.20412					PJCL.04	0.363939	1594400000	2.45593			PSJN	200000000000				200000000000	1180000000000	100
			PJCL.05	20	4	8000000	6.90309					PJCL.05	3	5	1200000000	9.07918					PJCL.05	0.315234	1192000000	2.17609			JMP134		2880000000000			2880000000000			100
			PJCL.06	16	4	6400000	6.80618					PJCL.06	9	5	3600000000	9.5563					PJCL.06	0.404063	3593600000	2.75012			CH34			1440000000000		1440000000000				100
			PJCL.07	8	4	3200000	6.50515					PJCL.07	9	5	3600000000	9.5563					PJCL.07	0.469036	3596800000	3.05115			LMG19424				200000000000	200000000000					100
			PJCL.08	36	4	14400000	7.15836	6.81394				PJCL.08	38	5	15200000000	10.1818	9.48042				PJCL.08	0.42237	15185600000	3.02348				PSJN	JMP134	CH34	LMG19424	SUM	X SUM	% PSJN	% JM'P134	% CH34	% LMG19424
			LMG19424	15	4	6000000	6.77815	6.77815				LMG19424	6	5	2400000000	9.38021	9.38021				LMG19424	0.383889	2394000000	2.60206		14 days N-PRE	PJCL.01	3200000000	600000000000	160000000	3200000000	606560000000	853720000000	0.527565	98.9185	0.0263783	0.527565
																											PJCL.02	3600000000	440000000000	360000000	3600000000	447560000000		0.804361	98.3108	0.0804361	0.804361
	Selective media	PRE Type	PRE TYPE	COLONY NUMBERS	DILUTION	CFU/mL	LOG	X LOG PRE TYPE		Selective media	PRE Type	PRE TYPE	COLONY NUMBERS	DILUTION	CFU/mL	LOG	X LOG PRE TYPE		Selective media	PRE Type	PRE TYPE	Change Ratio	CFU/ML	LOG10CFU/ML			PJCL.03	1600000000	520000000000	440000000	1600000000	523640000000		0.305553	99.3049	0.0840272	0.305553
	R2A	21 days PRE	PJCL.01	26	4	10400000	7.01703			R2A	21 days PRE	PJCL.01	NA	NA	NA	NA			R2A	21 days PRE	PJCL.01	NA	NA	NA			PJCL.04	1600000000	600000000000	200000000	1600000000	603400000000		0.265164	99.4365	0.0331455	0.265164
			PJCL.02	24	4	9600000	6.98227					PJCL.02	NA	NA	NA	NA					PJCL.02	NA	NA	NA			PJCL.05	1200000000	440000000000	320000000	1200000000	442720000000		0.271052	99.3856	0.0722804	0.271052
			PJCL.03	21	4	8400000	6.92428					PJCL.03	NA	NA	NA	NA					PJCL.03	NA	NA	NA			PJCL.06	3600000000	1160000000000	760000000	3600000000	1167960000000		0.30823	99.3185	0.0650707	0.30823
			PJCL.04	32	4	12800000	7.10721					PJCL.04	NA	NA	NA	NA					PJCL.04	NA	NA	NA			PJCL.07	3600000000	1200000000000	320000000	3600000000	1207520000000		0.298132	99.3772	0.0265006	0.298132
			PJCL.05	30	4	12000000	7.07918					PJCL.05	NA	NA	NA	NA					PJCL.05	NA	NA	NA			PJCL.08	15200000000	1240000000000	560000000000	15200000000	1830400000000		0.83042	67.7448	30.5944	0.83042
			PJCL.06	32	4	12800000	7.10721					PJCL.06	NA	NA	NA	NA					PJCL.06	NA	NA	NA			PSJN	2400000000				2400000000	531200000000	100
			PJCL.07	27	4	10800000	7.03342					PJCL.07	NA	NA	NA	NA					PJCL.07	NA	NA	NA			JMP134		1640000000000			1640000000000			100
			PJCL.08	24	4	9600000	6.98227	7.02911				PJCL.08	NA	NA	NA	NA	#DIV/0!				PJCL.08	NA	NA	NA			CH34			480000000000		480000000000				100
			PSJN	24	4	9600000	6.98227	6.98227				PSJN	NA	NA	NA	NA	NA				PSJN	NA	NA	NA			LMG19424				2400000000	2400000000					100
			JMP134	30	4	12000000	7.07918	7.07918				JMP134	NA	NA	NA	NA	NA				JMP134	NA	NA	NA
			CH34	42	4	16800000	7.22531	7.22531				CH34	8	5	3200000000	9.50515	9.50515				CH34	0.315535	3183200000	2.27984
			LMG19424	22	4	8800000	6.94448	6.94448				LMG19424	2	5	800000000	8.90309	8.90309				LMG19424	0.282038	791200000	1.95861
		14 days PRE	PJCL.01	22	4	8800000	6.94448				14 days PRE	PJCL.01	9	3	36000000	7.5563				14 days PRE	PJCL.01	0.0881016	27200000	0.61182
			PJCL.02	27	4	10800000	7.03342					PJCL.02	29	4	1160000000	9.06446					PJCL.02	0.288769	1149200000	2.03103
			PJCL.03	21	4	8400000	6.92428					PJCL.03	36	4	1440000000	9.15836					PJCL.03	0.322645	1431600000	2.23408
			PJCL.04	24	4	9600000	6.98227					PJCL.04	49	5	19600000000	10.2923					PJCL.04	0.474056	19590400000	3.30998
			PJCL.05	16	4	6400000	6.80618					PJCL.05	26	5	10400000000	10.017					PJCL.05	0.471756	10393600000	3.21085
			PJCL.06	22	4	8800000	6.94448					PJCL.06	15	5	6000000000	9.77815					PJCL.06	0.408046	5991200000	2.83367
			PJCL.07	21	4	8400000	6.92428					PJCL.07	7	5	2800000000	9.44716					PJCL.07	0.364353	2791600000	2.52288
			PJCL.08	17	4	6800000	6.83251	6.92399				PJCL.08	11	4	440000000	8.64345	9.24465				PJCL.08	0.265048	433200000	1.81094
			PSJN	25	4	10000000	7	7				PSJN	10	8	4000000000000	12.6021	12.6021				PSJN	0.800294	3999990000000	5.60206
			JMP134	30	4	12000000	7.07918	7.07918				JMP134	NA	NA	NA	NA	NA				JMP134	NA	NA	NA
			CH34	38	4	15200000	7.18184	7.18184				CH34	3	5	1200000000	9.07918	9.07918				CH34	0.264185	1184800000	1.89734
			LMG19424	11	4	4400000	6.64345	6.64345				LMG19424	2	5	800000000	8.90309	8.90309				LMG19424	0.34013	795600000	2.25964
		21 days N-PRE	PJCL.01	25	4	10000000	7				21 days N-PRE	PJCL.01	18	7	720000000000	11.8573				21 days N-PRE	PJCL.01	0.693905	719990000000	4.85733
			PJCL.02	21	4	8400000	6.92428					PJCL.02	57	7	2280000000000	12.3579					PJCL.02	0.784725	2279991600000	5.43366
			PJCL.03	6	4	2400000	6.38021					PJCL.03	72	7	2880000000000	12.4594					PJCL.03	0.952818	2879997600000	6.07918
			PJCL.04	17	4	6800000	6.83251					PJCL.04	85	7	3400000000000	12.5315					PJCL.04	0.834096	3399993200000	5.69897
			PJCL.05	19	4	7600000	6.88081					PJCL.05	94	7	3760000000000	12.5752					PJCL.05	0.827573	3759992400000	5.69437
			PJCL.06	19	4	7600000	6.88081					PJCL.06	67	7	2680000000000	12.4281					PJCL.06	0.806201	2679992400000	5.54732
			PJCL.07	18	4	7200000	6.85733					PJCL.07	90	7	3600000000000	12.5563					PJCL.07	0.831077	3599992800000	5.69897
			PJCL.08	23	4	9200000	6.96379	6.83997				PJCL.08	14	7	560000000000	11.7482	12.3142				PJCL.08	0.68704	559990800000	4.7844
			PSJN	11	4	4400000	6.64345	6.64345				PSJN	NA	NA	NA	NA	NA				PSJN	NA	NA	NA
			JMP134	30	4	12000000	7.07918	7.07918				JMP134	65	8	26000000000000	13.415	13.415				JMP134	0.894989	25999988000000	6.33579
			CH34	35	4	14000000	7.14613	7.14613				CH34	14	8	5600000000000	12.7482	12.7482				CH34	0.783929	5599986000000	5.60206
			LMG19424	9	4	3600000	6.5563	6.5563				LMG19424	NA	NA	NA	NA	NA				LMG19424	NA	NA	NA
		14 days N-PRE	PJCL.01	30	4	12000000	7.07918				14 days N-PRE	PJCL.01	27	7	1080000000000	12.0334				14 days N-PRE	PJCL.01	0.699833	1079988000000	4.95424
			PJCL.02	27	4	10800000	7.03342					PJCL.02	18	7	720000000000	11.8573					PJCL.02	0.685855	719989200000	4.82391
			PJCL.03	23	4	9200000	6.96379					PJCL.03	18	7	720000000000	11.8573					PJCL.03	0.702713	719990800000	4.89354
			PJCL.04	21	4	8400000	6.92428					PJCL.04	13	7	520000000000	11.716					PJCL.04	0.692018	519991600000	4.79172
			PJCL.05	24	4	9600000	6.98227					PJCL.05	14	7	560000000000	11.7482					PJCL.05	0.682574	559990400000	4.76592
			PJCL.06	14	4	5600000	6.74819					PJCL.06	17	7	680000000000	11.8325					PJCL.06	0.753435	679994400000	5.08432
			PJCL.07	14	4	5600000	6.74819					PJCL.07	53	7	2120000000000	12.3263					PJCL.07	0.826614	2119994400000	5.57815
			PJCL.08	31	4	12400000	7.09342	6.94659				PJCL.08	29	7	1160000000000	12.0645	11.9294				PJCL.08	0.700795	1159987600000	4.97104
			PSJN	32	4	12800000	7.10721	7.10721				PSJN	NA	NA	NA	NA	NA				PSJN	NA	NA	NA
			JMP134	9	4	3600000	6.5563	6.5563				JMP134	41	8	16400000000000	13.2148	13.2148				JMP134	1.01559	16399996400000	6.65854
			CH34	23	4	9200000	6.96379	6.96379				CH34	6	8	2400000000000	12.3802	12.3802				CH34	0.777798	2399990800000	5.41642
			LMG19424	6	4	2400000	6.38021	6.38021				LMG19424	2	8	800000000000	11.9031	11.9031				LMG19424	0.865626	799997600000	5.52288

## Sheet: TABLE1.Gen.1_CFU Tables 
				CFU / mL								Log10 CFU/mL
				D + IAA		D + 2.4 D		R2A + Km		D + 3HPA + Gm		D + IAA		D + 2.4 D		R2A + Km		D + 3HPA + Gm
				Initial	Final	Initial	Final	Initial	Final	Initial	Final	Initial	Final	Initial	Final	Initial	Final	Initial	Final
		21 Days PRE	PJCL.1	6800000	36000000000	8400000	1440000000000	6800000	760000000	8400000	36000000000	6.83251	10.5563	6.92428	12.1584	6.83251	8.88081	6.92428	10.5563
			PJCL.2	5600000	88000000000	9600000	1400000000000	7200000	1040000000	7600000	88000000000	6.74819	10.9445	6.98227	12.1461	6.85733	9.01703	6.88081	10.9445
			PJCL.3	4400000	80000000000	5600000	800000000000	10000000	920000000	5600000	80000000000	6.64345	10.9031	6.74819	11.9031	7	8.96379	6.74819	10.9031
			PJCL.4	10400000	32000000000	12400000	840000000000	13200000	1200000000	11200000	32000000000	7.01703	10.5051	7.09342	11.9243	7.12057	9.07918	7.04922	10.5051
			PJCL.5	6800000	112000000000	9600000	1080000000000	15200000	1160000000	11600000	112000000000	6.83251	11.0492	6.98227	12.0334	7.18184	9.06446	7.06446	11.0492
			PJCL.6	6000000	48000000000	13600000	520000000000	17600000	1040000000	7200000	48000000000	6.77815	10.6812	7.13354	11.716	7.24551	9.01703	6.85733	10.6812
			PJCL.7	5600000	72000000000	7200000	1160000000000	4800000	1080000000	4400000	72000000000	6.74819	10.8573	6.85733	12.0645	6.68124	9.03342	6.64345	10.8573
			PJCL.8	6000000	92000000000	10400000	1240000000000	9600000	1600000000	8000000	92000000000	6.77815	10.9638	7.01703	12.0934	6.98227	9.20412	6.90309	10.9638
			X	6450000	70000000000	9600000	1060000000000	10550000	1100000000	8000000	70000000000	6.79727	10.8076	6.96729	12.0049	6.98766	9.03248	6.88385	10.8076
			STDEV	1.76878e+06	2.86855e+10	2.60987e+06	3.18568e+11	4.43847e+06	2.44716e+08	2.47502e+06	2.86855e+10	0.106897	0.201315	0.124452	0.149293	0.191607	0.0932457	0.140854	0.201315
				D + IAA		D + 2.4 D		R2A + Km		D + 3HPA + Gm		D + IAA		D + 2.4 D		R2A + Km		D + 3HPA + Gm
				Initial	Final	Initial	Final	Initial	Final	Initial	Final	Initial	Final	Initial	Final	Initial	Final	Initial	Final
		14 Days PRE	1	5200000	120000000	8800000	360000000	7200000	44000000	7600000	120000000	6.716	8.07918	6.94448	8.5563	6.85733	7.64345	6.88081	8.07918
			2	7200000	280000000	9600000	800000000	6800000	80000000	8000000	280000000	6.85733	8.44716	6.98227	8.90309	6.83251	7.90309	6.90309	8.44716
			3	5200000	80000000	8400000	880000000	9200000	160000000	7200000	80000000	6.716	7.90309	6.92428	8.94448	6.96379	8.20412	6.85733	7.90309
			4	4000000	80000000	7600000	800000000	6800000	200000000	6400000	80000000	6.60206	7.90309	6.88081	8.90309	6.83251	8.30103	6.80618	7.90309
			5	3200000	240000000	11600000	1160000000	13600000	280000000	8400000	240000000	6.50515	8.38021	7.06446	9.06446	7.13354	8.44716	6.92428	8.38021
			6	4000000	160000000	11600000	1680000000	8400000	80000000	4800000	160000000	6.60206	8.20412	7.06446	9.22531	6.92428	7.90309	6.68124	8.20412
			7	2800000	120000000	9200000	1080000000	10800000	200000000	6400000	120000000	6.44716	8.07918	6.96379	9.03342	7.03342	8.30103	6.80618	8.07918
			8	3200000	120000000	10800000	360000000	6000000	120000000	7200000	120000000	6.50515	8.07918	7.03342	8.5563	6.77815	8.07918	6.85733	8.07918
			X	9700000	150000000	9700000	890000000	8600000	145500000	7000000	150000000	6.61886	8.1344	6.98225	8.89831	6.91944	8.09777	6.83956	8.1344
			STDEV	1.457e+06	7.329e+07	1.49284e+06	4.32798e+08	2.54783e+06	7.90786e+07	1.13137e+06	7.329e+07	0.137138	0.199735	0.0671376	0.235707	0.119376	0.266877	0.0763828	0.199735
				D + IAA		D + 2.4 D		R2A + Km		D + 3HPA + Gm		D + IAA		D + 2.4 D		R2A + Km		D + 3HPA + Gm
				Initial	Final	Initial	Final	Initial	Final	Initial	Final	Initial	Final	Initial	Final	Initial	Final	Initial	Final
		21 Days N-PRE	1	7200000	1080000000000	7200000	960000000000	6800000	760000000	5600000	1080000000000	6.85733	12.0334	6.85733	11.9823	6.83251	8.88081	6.74819	12.0334
			2	5600000	1120000000000	7200000	1400000000000	4400000	1000000000	7200000	1120000000000	6.74819	12.0492	6.85733	12.1461	6.64345	9	6.85733	12.0492
			3	2400000	800000000000	4800000	1160000000000	2000000	1080000000	4800000	800000000000	6.38021	11.9031	6.68124	12.0645	6.30103	9.03342	6.68124	11.9031
			4	5200000	1160000000000	10400000	1680000000000	6400000	360000000	8000000	1160000000000	6.716	12.0645	7.01703	12.2253	6.80618	8.5563	6.90309	12.0645
			5	3200000	560000000000	8800000	1.42286e+12	6400000	600000000	8000000	560000000000	6.50515	11.7482	6.94448	12.1532	6.80618	8.77815	6.90309	11.7482
			6	6400000	920000000000	8800000	1480000000000	4800000	280000000	8000000	920000000000	6.80618	11.9638	6.94448	12.1703	6.68124	8.44716	6.90309	11.9638
			7	3600000	1120000000000	8800000	2640000000000	6000000	680000000	6400000	1120000000000	6.5563	12.0492	6.94448	12.4216	6.77815	8.83251	6.80618	12.0492
			8	4800000	160000000000	7600000	640000000000	3200000	1240000000	9200000	160000000000	6.68124	11.2041	6.88081	11.8062	6.50515	9.09342	6.96379	11.2041
			X	4800000	865000000000	7950000	1.42286e+12	5000000	750000000	7150000	865000000000	6.65633	11.8769	6.8909	12.1212	6.66924	8.82772	6.84575	11.8769
			STDEV	1.6423e+06	3.50632e+11	1.66218e+06	5.91311e+11	1.72378e+06	3.40588e+08	1.457e+06	3.50632e+11	0.162384	0.291915	0.100595	0.180036	0.184908	0.228781	0.0941715	0.291915
				D + IAA		D + 2.4 D		R2A + Km		D + 3HPA + Gm		D + IAA		D + 2.4 D		R2A + Km		D + 3HPA + Gm
				Initial	Final	Initial	Final	Initial	Final	Initial	Final	Initial	Final	Initial	Final	Initial	Final	Initial	Final
		14 Days N-PRE	1	6400000	3200000000	11200000	600000000000	6000000	160000000	4000000	3200000000	6.80618	9.50515	7.04922	11.7782	6.77815	8.20412	6.60206	9.50515
			2	4400000	3600000000	10000000	440000000000	5600000	360000000	9600000	3600000000	6.64345	9.5563	7	11.6435	6.74819	8.5563	6.98227	9.5563
			3	4000000	1600000000	10000000	520000000000	6000000	440000000	6400000	1600000000	6.60206	9.20412	7	11.716	6.77815	8.64345	6.80618	9.20412
			4	4800000	1600000000	5200000	600000000000	8000000	200000000	5600000	1600000000	6.68124	9.20412	6.716	11.7782	6.90309	8.30103	6.74819	9.20412
			5	4000000	1200000000	7200000	440000000000	4800000	320000000	8000000	1200000000	6.60206	9.07918	6.85733	11.6435	6.68124	8.50515	6.90309	9.07918
			6	1200000	3600000000	6400000	1160000000000	4800000	760000000	6400000	3600000000	6.07918	9.5563	6.80618	12.0645	6.68124	8.88081	6.80618	9.5563
			7	2800000	3600000000	4800000	1200000000000	800000	320000000	3200000	3600000000	6.44716	9.5563	6.68124	12.0792	5.90309	8.50515	6.50515	9.5563
			8	4800000	15200000000	11600000	1240000000000	8800000	560000000000	14400000	15200000000	6.68124	10.1818	7.06446	12.0934	6.94448	11.7482	7.15836	10.1818
			X	4050000	4200000000	8300000	775000000000	5600000	70320000000	7200000	4200000000	6.56782	9.48042	6.8968	11.8495	6.6772	8.91803	6.81394	9.48042
			STDEV	1.53344e+06	4.5607e+09	2.71924e+06	3.57731e+11	2.4095e+06	1.97861e+11	3.55206e+06	4.5607e+09	0.221661	0.343003	0.151923	0.196894	0.326708	1.16182	0.206881	0.343003
