# Supplementary material for: Individual competence predominates over host nutritional status in Arabidopsis root exudate-mediated bacterial enrichment in a combination of four Burkholderiaceae species
Source: BMC Microbiol. 2022 Sep 17;22:218. doi: 10.1186/s12866-022-02633-8 (PMC9482264; doi:10.1186/s12866-022-02633-8)
Supplement: Supplementary file 5 — Additional file 5. [file 12866_2022_2633_MOESM5_ESM.zip › Raw Data Cillero et al V2/RAW_DATA_Fig4.xlsx]

## Sheet: FIG4.14D.pre Gens BASELINE
14d.PRE
	G1	G2	G3	G4	G5	G6	G7	BASELINE	G1	G2	G3	G4	G5	AVERAGE
	0.134375	0.15525	0.120875	0.1105	0.114125			0.113	0.021375	0.04225	0.007875	0	0.001125	0.0238333
	0.150125	0.153875	0.120625	0.11025	0.1135			0.112	0.038125	0.041875	0.008625	0	0.0015	0.0295417
	0.172	0.162375	0.121625	0.111125	0.113125			0.112	0.06	0.050375	0.009625	0	0.001125	0.04
	0.193	0.175875	0.1215	0.10975	0.113			0.112	0.081	0.063875	0.0095	0	0.001	0.0514583
	0.2085	0.194375	0.121	0.10925	0.113			0.112	0.0965	0.082375	0.009	0	0.001	0.062625
	0.227625	0.2065	0.12325	0.10875	0.112375			0.112	0.115625	0.0945	0.01125	0	0.000375	0.0737917
	0.24875	0.20725	0.124625	0.108875	0.112625			0.112	0.13675	0.09525	0.012625	0	0.000625	0.0815417
	0.270875	0.206625	0.127	0.10875	0.11225			0.112	0.158875	0.094625	0.015	0	0.00025	0.0895
	0.29475	0.223625	0.1285	0.10825	0.111875			0.112	0.18275	0.111625	0.0165	0	0	0.103625
	0.326625	0.22525	0.13175	0.1085	0.111875			0.112	0.214625	0.11325	0.01975	0	0	0.115875
	0.357625	0.234375	0.13425	0.108375	0.111875			0.112	0.245625	0.122375	0.02225	0	0	0.130083
	0.373875	0.24375	0.138	0.10875	0.11125			0.111	0.262875	0.13275	0.027	0	0	0.140875
	0.39725	0.267375	0.13975	0.108375	0.111			0.111	0.28625	0.156375	0.02875	0	0	0.157125
	0.422	0.299875	0.143375	0.108125	0.11075			0.111	0.311	0.188875	0.032375	0	0	0.177417
	0.44175	0.32375	0.150125	0.10825	0.1105			0.112	0.32975	0.21175	0.038125	0	0	0.193208
	0.45875	0.34675	0.15325	0.10825	0.1105			0.111	0.34775	0.23575	0.04225	0	0	0.208583
	0.47175	0.362625	0.15775	0.108375	0.11025			0.111	0.36075	0.251625	0.04675	0	0	0.219708
	0.485	0.37575	0.16225	0.1085	0.110125			0.111	0.374	0.26475	0.05125	0	0	0.23
	0.493125	0.38725	0.169125	0.107875	0.109625			0.111	0.382125	0.27625	0.058125	0	0	0.238833
	0.504	0.3965	0.17175	0.108	0.109875			0.111	0.393	0.2855	0.06075	0	0	0.246417
	0.51375	0.404875	0.177375	0.108875	0.10975			0.111	0.40275	0.293875	0.066375	0	0	0.254333
	0.518375	0.410875	0.185	0.10875	0.10975			0.111	0.407375	0.299875	0.074	0	0	0.260417
	0.52825	0.4265	0.190875	0.10825	0.1095			0.111	0.41725	0.3155	0.079875	0	0	0.270875
	0.533625	0.44425	0.19525	0.10825	0.109375			0.111	0.422625	0.33325	0.08425	0	0	0.280042
	0.542625	0.4565	0.203875	0.1085	0.109625			0.111	0.431625	0.3455	0.092875	0	0	0.29
	0.547	0.4605	0.21075	0.1085	0.1095			0.111	0.436	0.3495	0.09975	0	0	0.295083
	0.5505	0.464625	0.219125	0.108375	0.108875			0.111	0.4395	0.353625	0.108125	0	0	0.300417
	0.555125	0.468875	0.225625	0.10825	0.109			0.11	0.445125	0.358875	0.115625	0	0	0.306542
	0.55725	0.47325	0.229125	0.108	0.108875			0.11	0.44725	0.36325	0.119125	0	0	0.309875
	0.5605	0.479875	0.235375	0.10775	0.109125			0.11	0.4505	0.369875	0.125375	0	0	0.31525
	0.5635	0.47875	0.24125	0.108	0.10925			0.11	0.4535	0.36875	0.13125	0	0	0.317833
	0.561375	0.481125	0.243375	0.10825	0.10925			0.11	0.451375	0.371125	0.133375	0	0	0.318625
	0.566	0.4875	0.249875	0.1085	0.1095			0.11	0.456	0.3775	0.139875	0	0	0.324458
	0.5675	0.489	0.253875	0.108375	0.10925			0.11	0.4575	0.379	0.143875	0	0	0.326792
	0.56675	0.4935	0.256375	0.10825	0.1095			0.11	0.45675	0.3835	0.146375	0	0	0.328875
	0.571625	0.497375	0.25875	0.1085	0.10925			0.11	0.461625	0.387375	0.14875	0	0	0.332583
	0.569875	0.498	0.26575	0.108125	0.10925			0.11	0.459875	0.388	0.15575	0	0	0.334542
	0.568375	0.503625	0.265625	0.107875	0.109125			0.109	0.459375	0.394625	0.156625	0	0	0.336875
	0.571125	0.502875	0.268125	0.10775	0.109			0.109	0.462125	0.393875	0.159125	0	0	0.338375
	0.575375	0.507625	0.27225	0.10825	0.109			0.109	0.466375	0.398625	0.16325	0	0	0.34275
	0.570875	0.51	0.27625	0.108125	0.109125			0.109	0.461875	0.401	0.16725	0	0	0.343375
	0.573625	0.51225	0.27825	0.107875	0.10875			0.109	0.464625	0.40325	0.16925	0	0	0.345708
	0.58075	0.518375	0.280875	0.107375	0.108375			0.108	0.47275	0.410375	0.172875	0	0	0.352
	0.58475	0.524625	0.282875	0.10725	0.1085			0.11	0.47475	0.414625	0.172875	0	0	0.354083
	0.588625	0.527125	0.286875	0.107125	0.108			0.11	0.478625	0.417125	0.176875	0	0	0.357542
	0.597125	0.5275	0.28975	0.10675	0.108375			0.11	0.487125	0.4175	0.17975	0	0	0.361458
	0.601125	0.52875	0.292875	0.10675	0.108375			0.11	0.491125	0.41875	0.182875	0	0	0.36425
	0.600875	0.534375	0.295	0.1065	0.10775			0.109	0.491875	0.425375	0.186	0	0	0.36775
	0.60625	0.543375	0.297	0.1065	0.107625			0.109	0.49725	0.434375	0.188	0	0	0.373208
	0.611875	0.547	0.301875	0.106125	0.107375			0.109	0.502875	0.438	0.192875	0	0	0.377917
	0.61675	0.5425	0.300875	0.106	0.10725			0.109	0.50775	0.4335	0.191875	0	0	0.377708
	0.621125	0.54475	0.30025	0.106	0.107			0.109	0.512125	0.43575	0.19125	0	0	0.379708
	0.619125	0.5495	0.303875	0.105625	0.107125			0.109	0.510125	0.4405	0.194875	0	0	0.381833			1GEN	2GEN	3GEN	4GEN	5GEN	6GEN	7GEN
	0.616875	0.54775	0.3045	0.10525	0.107125			0.109	0.507875	0.43875	0.1955	0	0	0.380708		B	0.3768	0.139	0.1028	0	0	0	0
	0.620875	0.55425	0.30525	0.105125	0.106875			0.11	0.510875	0.44425	0.19525	0	0	0.383458		G	1.83956	4.98667	6.74268	0	0	0	0	1.95489
	0.62625	0.56	0.304375	0.105	0.106625			0.11	0.51625	0.45	0.194375	0	0	0.386875		lag duration	0	12	13					12.5
	0.634375	0.56375	0.302625	0.105	0.106625			0.11	0.524375	0.45375	0.192625	0	0	0.39025
	0.635375	0.55825	0.305125	0.104875	0.106625			0.11	0.525375	0.44825	0.195125	0	0	0.389583		1v2	2.71079	0.0271079		1.06269
	0.641125	0.567125	0.30425	0.104875	0.10625			0.11	0.531125	0.457125	0.19425	0	0	0.394167		2v3	1.35214	0.0135214
	0.643	0.55725	0.303625	0.10425	0.106125			0.11	0.533	0.44725	0.193625	0	0	0.391292		3v4	0	0
	0.641375	0.556375	0.30525	0.104375	0.106125			0.11	0.531375	0.446375	0.19525	0	0	0.391		4v5	#DIV/0!	#DIV/0!
	0.65525	0.561875	0.3045	0.10425	0.105875			0.11	0.54525	0.451875	0.1945	0	0	0.397208		5v6	#DIV/0!	#DIV/0!
	0.668625	0.56575	0.303	0.10425	0.105625			0.109	0.559625	0.45675	0.194	0	0	0.403458		6v7	#DIV/0!	#DIV/0!
	0.66775	0.56675	0.299375	0.103875	0.1055			0.109	0.55875	0.45775	0.190375	0	0	0.402292
	0.6645	0.568375	0.2965	0.10375	0.105375			0.109	0.5555	0.459375	0.1875	0	0	0.400792
	0.6735	0.578	0.29575	0.1035	0.10525			0.109	0.5645	0.469	0.18675	0	0	0.40675
	0.68425	0.572375	0.291125	0.103375	0.10625			0.109	0.57525	0.463375	0.182125	0	0	0.406917
	0.68275	0.5745	0.292625	0.1035	0.10625			0.11	0.57275	0.4645	0.182625	0	0	0.406625
	0.685625	0.584125	0.29	0.1035	0.105875			0.11	0.575625	0.474125	0.18	0	0	0.409917
	0.693125	0.58	0.2885	0.103375	0.105875			0.109	0.584125	0.471	0.1795	0	0	0.411542
	0.702375	0.579625	0.285375	0.103375	0.105875			0.11	0.592375	0.469625	0.175375	0	0	0.412458
	0.70975	0.588125	0.281	0.10325	0.105875			0.11	0.59975	0.478125	0.171	0	0	0.416292
	0.717125	0.585125	0.2825	0.103125	0.105625			0.109	0.608125	0.476125	0.1735	0	0	0.41925
								0.109
								0.11	0.608125	0.478125	0.1955	0	0.0015	0.41925
								0.109
								0.109
								0.109
								0.109
								0.109
								0.109
								0.109
								0.109
								0.109
								0.109
								0.109
								0.109
								0.108
								0.108
								0.108
								0.108
								0.108
								0.108
								0.108
								0.108
								0.108
								0.108
								0.108
								0.108
								0.108
								0.108
								0.108
								0.108
								0.108
								0.108
								0.108
								0.108
								0.108
								0.108
								0.108
								0.108
								0.108
								0.108
								0.108
								0.109
								0.109
								0.109
								0.109
								0.109
								0.109
								0.109

## Sheet: FIG4.14D.N-PRE GENS BASELINE
		Average growth curve per generation								Average growth curve per generation - baseline
	14d.PRE	G1	G2	G3	G4	G5	G6	G7	BASELINE	G1	G2	G3	G4	G5	G6	G7	AVERAGE
		0.13475	0.13675	0.123625	0.111875	0.111125	0.105375	0.10575	0.113	0.02175	0.02375	0.010625	0	0	0	0	0.00801786
		0.145875	0.13425	0.1245	0.111875	0.11075	0.104875	0.105125	0.112	0.033875	0.02225	0.0125	0	0	0	0	0.00980357
		0.163125	0.13575	0.125	0.113125	0.110875	0.10475	0.105375	0.112	0.051125	0.02375	0.013	0.001125	0	0	0	0.0127143
		0.17875	0.134625	0.1245	0.114875	0.112	0.105125	0.105125	0.112	0.06675	0.022625	0.0125	0.002875	0	0	0	0.0149643
		0.197125	0.132875	0.12425	0.11675	0.1125	0.1055	0.10575	0.112	0.085125	0.020875	0.01225	0.00475	0.0005	0	0	0.0176429
		0.2165	0.1325	0.12475	0.119125	0.113375	0.10575	0.10625	0.112	0.1045	0.0205	0.01275	0.007125	0.001375	0	0	0.0208929
		0.225375	0.131125	0.126	0.121625	0.113875	0.10625	0.106375	0.112	0.113375	0.019125	0.014	0.009625	0.001875	0	0	0.0225714
		0.23525	0.130625	0.126375	0.124875	0.114125	0.106375	0.106875	0.112	0.12325	0.018625	0.014375	0.012875	0.002125	0	0	0.0244643
		0.245	0.13175	0.126875	0.129	0.114125	0.1065	0.106875	0.112	0.133	0.01975	0.014875	0.017	0.002125	0	0	0.0266786
		0.260875	0.131125	0.12725	0.131375	0.115	0.1065	0.106875	0.112	0.148875	0.019125	0.01525	0.019375	0.003	0	0	0.029375
		0.288	0.131125	0.12675	0.133125	0.115375	0.1065	0.10725	0.112	0.176	0.019125	0.01475	0.021125	0.003375	0	0	0.0334821
		0.307625	0.13075	0.1275	0.136	0.115625	0.106875	0.107375	0.111	0.196625	0.01975	0.0165	0.025	0.004625	0	0	0.0375
		0.331	0.130625	0.126625	0.139125	0.115875	0.107375	0.1075	0.111	0.22	0.019625	0.015625	0.028125	0.004875	0	0	0.0411786
		0.36625	0.131625	0.125125	0.14075	0.1165	0.107125	0.1075	0.111	0.25525	0.020625	0.014125	0.02975	0.0055	0	0	0.0464643
		0.4095	0.13225	0.126875	0.14175	0.11675	0.1075	0.1075	0.112	0.2975	0.02025	0.014875	0.02975	0.00475	0	0	0.0524464
		0.449375	0.13075	0.12725	0.1425	0.116875	0.1075	0.107875	0.111	0.338375	0.01975	0.01625	0.0315	0.005875	0	0	0.0588214
		0.489625	0.1305	0.127875	0.144125	0.117625	0.1075	0.108	0.111	0.378625	0.0195	0.016875	0.033125	0.006625	0	0	0.0649643
		0.529625	0.130875	0.1285	0.14725	0.118375	0.107375	0.107875	0.111	0.418625	0.019875	0.0175	0.03625	0.007375	0	0	0.071375
		0.567875	0.130875	0.129625	0.1485	0.118	0.1075	0.108	0.111	0.456875	0.019875	0.018625	0.0375	0.007	0	0	0.077125
		0.5965	0.1325	0.12975	0.1525	0.119	0.107625	0.109	0.111	0.4855	0.0215	0.01875	0.0415	0.008	0	0	0.0821786
		0.619	0.1325	0.13	0.156375	0.119875	0.10675	0.109375	0.111	0.508	0.0215	0.019	0.045375	0.008875	0	0	0.0861071
		0.634625	0.149375	0.13125	0.16075	0.120625	0.107375	0.109625	0.111	0.523625	0.038375	0.02025	0.04975	0.009625	0	0	0.0916607
		0.653	0.15775	0.13375	0.1635	0.122	0.107875	0.108875	0.111	0.542	0.04675	0.02275	0.0525	0.011	0	0	0.0964286
		0.666625	0.156625	0.13325	0.16725	0.123125	0.10725	0.10975	0.111	0.555625	0.045625	0.02225	0.05625	0.012125	0	0	0.0988393
		0.68225	0.159625	0.135125	0.171125	0.123375	0.108125	0.109625	0.111	0.57125	0.048625	0.024125	0.060125	0.012375	0	0	0.102357
		0.6985	0.17175	0.13425	0.175375	0.12475	0.10725	0.11075	0.111	0.5875	0.06075	0.02325	0.064375	0.01375	0	0	0.107089
		0.707	0.178625	0.1395	0.17825	0.1255	0.10725	0.111	0.111	0.596	0.067625	0.0285	0.06725	0.0145	0	0	0.110554
		0.7185	0.17725	0.143375	0.180625	0.127	0.108125	0.11075	0.11	0.6085	0.06725	0.033375	0.070625	0.017	0	0.00075	0.113929
		0.72975	0.183875	0.145875	0.18625	0.128125	0.108	0.111375	0.11	0.61975	0.073875	0.035875	0.07625	0.018125	0	0.001375	0.117893
		0.74	0.205125	0.147	0.192125	0.13025	0.10775	0.112625	0.11	0.63	0.095125	0.037	0.082125	0.02025	0	0.002625	0.123875
		0.755625	0.2125	0.15175	0.19475	0.1315	0.108875	0.11325	0.11	0.645625	0.1025	0.04175	0.08475	0.0215	0	0.00325	0.128482
		0.76175	0.209375	0.146875	0.198125	0.132875	0.107875	0.114125	0.11	0.65175	0.099375	0.036875	0.088125	0.022875	0	0.004125	0.129018
		0.7685	0.223125	0.14825	0.2025	0.135875	0.109875	0.1135	0.11	0.6585	0.113125	0.03825	0.0925	0.025875	0	0.0035	0.133107
		0.77625	0.227125	0.15175	0.20425	0.138375	0.10825	0.1195	0.11	0.66625	0.117125	0.04175	0.09425	0.028375	0	0.0095	0.13675
		0.779625	0.2375	0.150875	0.207	0.140625	0.108125	0.11775	0.11	0.669625	0.1275	0.040875	0.097	0.030625	0	0.00775	0.139054
		0.78975	0.245375	0.149875	0.212	0.142875	0.111625	0.122	0.11	0.67975	0.135375	0.039875	0.102	0.032875	0	0.012	0.143125
		0.791	0.253	0.164625	0.216875	0.1445	0.109875	0.120125	0.11	0.681	0.143	0.054625	0.106875	0.0345	0	0.010125	0.147161
		0.79725	0.25575	0.17	0.22375	0.14775	0.11275	0.120375	0.109	0.68825	0.14675	0.061	0.11475	0.03875	0.00375	0.011375	0.152089
		0.801625	0.247875	0.169125	0.229875	0.150125	0.11325	0.121625	0.109	0.692625	0.138875	0.060125	0.120875	0.041125	0.00425	0.012625	0.152929
		0.80525	0.25375	0.177125	0.230625	0.153625	0.115875	0.122375	0.109	0.69625	0.14475	0.068125	0.121625	0.044625	0.006875	0.013375	0.156518
		0.809875	0.259625	0.187	0.233625	0.159375	0.116375	0.121375	0.109	0.700875	0.150625	0.078	0.124625	0.050375	0.007375	0.012375	0.160607
		0.81525	0.249	0.19475	0.235125	0.162125	0.114	0.125625	0.109	0.70625	0.14	0.08575	0.126125	0.053125	0.005	0.016625	0.161839
		0.821	0.25725	0.19875	0.24	0.161875	0.11925	0.126125	0.108	0.713	0.14925	0.09075	0.132	0.053875	0.01125	0.018125	0.166893
		0.8285	0.255375	0.198125	0.242875	0.1665	0.12125	0.13175	0.11	0.7185	0.145375	0.088125	0.132875	0.0565	0.01125	0.02175	0.167768
		0.83475	0.25125	0.20375	0.249875	0.169375	0.11775	0.13525	0.11	0.72475	0.14125	0.09375	0.139875	0.059375	0.00775	0.02525	0.170286
		0.840125	0.243875	0.21575	0.249875	0.17175	0.118125	0.1405	0.11	0.730125	0.133875	0.10575	0.139875	0.06175	0.008125	0.0305	0.172857
		0.84525	0.243	0.2275	0.255	0.176	0.121125	0.141875	0.11	0.73525	0.133	0.1175	0.145	0.066	0.011125	0.031875	0.177107
		0.85275	0.238	0.23825	0.265875	0.17875	0.123125	0.14475	0.109	0.74375	0.129	0.12925	0.156875	0.06975	0.014125	0.03575	0.182643
		0.858125	0.24225	0.245625	0.260375	0.18225	0.13225	0.141625	0.109	0.749125	0.13325	0.136625	0.151375	0.07325	0.02325	0.032625	0.185643
		0.87	0.239	0.24825	0.26075	0.186875	0.1405	0.140375	0.109	0.761	0.13	0.13925	0.15175	0.077875	0.0315	0.031375	0.188964
		0.873875	0.22975	0.239	0.2595	0.187125	0.1475	0.143	0.109	0.764875	0.12075	0.13	0.1505	0.078125	0.0385	0.034	0.188107
		0.87875	0.227	0.2395	0.261625	0.18725	0.137875	0.142625	0.109	0.76975	0.118	0.1305	0.152625	0.07825	0.028875	0.033625	0.187375
		0.88375	0.22275	0.244875	0.26525	0.191375	0.147625	0.144875	0.109	0.77475	0.11375	0.135875	0.15625	0.082375	0.038625	0.035875	0.191071
		0.889375	0.219	0.23975	0.263875	0.19	0.139875	0.145375	0.109	0.780375	0.11	0.13075	0.154875	0.081	0.030875	0.036375	0.189179
		0.897	0.21675	0.240375	0.270125	0.19	0.152875	0.154125	0.11	0.787	0.10675	0.130375	0.160125	0.08	0.042875	0.044125	0.193036
		0.90425	0.213125	0.24175	0.273875	0.197625	0.161125	0.14575	0.11	0.79425	0.103125	0.13175	0.163875	0.087625	0.051125	0.03575	0.195357
		0.9075	0.212	0.248125	0.269	0.199375	0.161375	0.144625	0.11	0.7975	0.102	0.138125	0.159	0.089375	0.051375	0.034625	0.196
		0.914875	0.204875	0.262875	0.270375	0.20075	0.16625	0.14175	0.11	0.804875	0.094875	0.152875	0.160375	0.09075	0.05625	0.03175	0.198821
		0.924125	0.203625	0.256375	0.270875	0.201625	0.15425	0.14225	0.11	0.814125	0.093625	0.146375	0.160875	0.091625	0.04425	0.03225	0.197589
		0.928125	0.1965	0.261375	0.267375	0.202625	0.162125	0.143	0.11	0.818125	0.0865	0.151375	0.157375	0.092625	0.052125	0.033	0.198732
		0.93375	0.194	0.27275	0.267875	0.20625	0.169625	0.142	0.11	0.82375	0.084	0.16275	0.157875	0.09625	0.059625	0.032	0.202321
		0.947	0.19325	0.288125	0.267	0.205	0.159375	0.143125	0.11	0.837	0.08325	0.178125	0.157	0.095	0.049375	0.033125	0.204696
		0.954375	0.19125	0.29975	0.2675	0.20075	0.167	0.141875	0.109	0.845375	0.08225	0.19075	0.1585	0.09175	0.058	0.032875	0.2085
		0.95425	0.18875	0.29	0.25625	0.2005	0.169125	0.13775	0.109	0.84525	0.07975	0.181	0.14725	0.0915	0.060125	0.02875	0.204804
		0.9585	0.188	0.277375	0.2575	0.203375	0.172375	0.14125	0.109	0.8495	0.079	0.168375	0.1485	0.094375	0.063375	0.03225	0.205054			1GEN	2GEN	3GEN	4GEN	5GEN	6GEN	7GEN	AVG
		0.967375	0.18725	0.289875	0.252875	0.1995	0.17525	0.135375	0.109	0.858375	0.07825	0.180875	0.143875	0.0905	0.06625	0.026375	0.206357		B	0.3776	0.0891	0.0674	0.3479	0.1016	0.1571	0.5046	0.211283
		0.970375	0.182875	0.28675	0.2515	0.205	0.1635	0.1335	0.109	0.861375	0.073875	0.17775	0.1425	0.096	0.0545	0.0245	0.204357		G	1.83567	7.77943	10.2841	1.99237	6.82231	4.41214	1.37366	5.444
		0.979	0.18075	0.28675	0.25	0.206875	0.168125	0.13225	0.11	0.869	0.07075	0.17675	0.14	0.096875	0.058125	0.02225	0.204821		lag duration	0	22	18	4	5	38	28	19.1667
		0.982375	0.181125	0.282125	0.255375	0.2025	0.173875	0.13025	0.11	0.872375	0.071125	0.172125	0.145375	0.0925	0.063875	0.02025	0.205375
		0.987125	0.177875	0.27825	0.257875	0.20225	0.173125	0.129	0.109	0.878125	0.068875	0.16925	0.148875	0.09325	0.064125	0.02	0.206071		1v2	4.23793	0.0423793		2.96568
		0.994875	0.1755	0.27775	0.255375	0.201625	0.171875	0.12775	0.11	0.884875	0.0655	0.16775	0.145375	0.091625	0.061875	0.01775	0.204964		2v3	1.32196	0.0132196
		1.00212	0.174875	0.29325	0.256375	0.202125	0.1845	0.1275	0.11	0.892125	0.064875	0.18325	0.146375	0.092125	0.0745	0.0175	0.210107		3v4	0.193734	0.00193734
		1.00375	0.173	0.29725	0.25575	0.2015	0.174375	0.12575	0.109	0.89475	0.064	0.18825	0.14675	0.0925	0.065375	0.01675	0.209768		4v5	3.42421	0.0342421
																			5v6	0.646722	0.00646722
										MAX OD600nm Value									6v7	0.311336	0.00311336
										G1	G2	G3	G4	G5	G6	G7	Average
										0.89475	0.150625	0.19075	0.163875	0.096875	0.0745	0.044125	0.210107

## Sheet: FIG4.21D.PRE GENS BASELINE
		Average growth curve per generation								Average growth curve per generation - baseline
	21d.PRE	G1	G2	G3	G4	G5	G6	G7	BASELINE	G1	G2	G3	G4	G5	G6	G7	AVERAGE
		0.134875	0.1575	0.122125	0.116125	0.111125	0.110625	0.11125	0.113	0.021875	0.0445	0.009125	0.003125	0	0	0	0.0112321
		0.1485	0.159625	0.122	0.116875	0.111	0.11	0.111	0.112	0.0365	0.047625	0.01	0.004875	0	0	0	0.0141429
		0.16875	0.172	0.123375	0.11725	0.111125	0.1105	0.111625	0.112	0.05675	0.06	0.011375	0.00525	0	0	0	0.0190536
		0.191875	0.195875	0.126375	0.116625	0.111875	0.110375	0.112	0.112	0.079875	0.083875	0.014375	0.004625	0	0	0	0.0261071
		0.214625	0.21425	0.131875	0.117	0.112625	0.1095	0.113125	0.112	0.102625	0.10225	0.019875	0.005	0.000625	0	0.001125	0.0330714
		0.245625	0.22725	0.140125	0.1165	0.113875	0.109625	0.11375	0.112	0.133625	0.11525	0.028125	0.0045	0.001875	0	0.00175	0.0407321
		0.277	0.237125	0.14575	0.1195	0.1165	0.110375	0.11425	0.112	0.165	0.125125	0.03375	0.0075	0.0045	0	0.00225	0.0483036
		0.309625	0.260125	0.155125	0.12025	0.121	0.109875	0.118125	0.112	0.197625	0.148125	0.043125	0.00825	0.009	0	0.006125	0.0588929
		0.343875	0.290875	0.159	0.12275	0.127875	0.110375	0.123125	0.112	0.231875	0.178875	0.047	0.01075	0.015875	0	0.011125	0.0707857
		0.37025	0.31075	0.166375	0.12425	0.131	0.11075	0.126875	0.112	0.25825	0.19875	0.054375	0.01225	0.019	0	0.014875	0.0796429
		0.402375	0.331625	0.17025	0.124625	0.133375	0.1105	0.129375	0.112	0.290375	0.219625	0.05825	0.012625	0.021375	0	0.017375	0.0885179
		0.428625	0.347375	0.18075	0.125625	0.13575	0.110375	0.1405	0.111	0.317625	0.236375	0.06975	0.014625	0.02475	0	0.0295	0.0989464
		0.458375	0.36175	0.188875	0.126625	0.139625	0.110375	0.158625	0.111	0.347375	0.25075	0.077875	0.015625	0.028625	0	0.047625	0.109696
		0.488875	0.377375	0.20025	0.127125	0.146625	0.10825	0.173125	0.111	0.377875	0.266375	0.08925	0.016125	0.035625	0	0.062125	0.121054
		0.5205	0.381625	0.22175	0.1285	0.155	0.109375	0.188625	0.112	0.4085	0.269625	0.10975	0.0165	0.043	0	0.076625	0.132
		0.54975	0.400375	0.235875	0.129125	0.167875	0.108125	0.204875	0.111	0.43875	0.289375	0.124875	0.018125	0.056875	0	0.093875	0.145982
		0.575125	0.401125	0.248625	0.129875	0.182625	0.109625	0.221375	0.111	0.464125	0.290125	0.137625	0.018875	0.071625	0	0.110375	0.156107
		0.601375	0.419	0.262125	0.131375	0.194125	0.10875	0.238625	0.111	0.490375	0.308	0.151125	0.020375	0.083125	0	0.127625	0.168661
		0.616875	0.427	0.278375	0.13175	0.2065	0.11025	0.258625	0.111	0.505875	0.316	0.167375	0.02075	0.0955	0	0.147625	0.179018
		0.632	0.432125	0.28625	0.13275	0.221125	0.1095	0.28675	0.111	0.521	0.321125	0.17525	0.02175	0.110125	0	0.17575	0.189286
		0.64525	0.45	0.293625	0.133875	0.228125	0.10975	0.30925	0.111	0.53425	0.339	0.182625	0.022875	0.117125	0	0.19825	0.199161
		0.65075	0.47075	0.30275	0.134875	0.234	0.110125	0.33625	0.111	0.53975	0.35975	0.19175	0.023875	0.123	0	0.22525	0.209054
		0.662	0.467	0.307875	0.135375	0.244375	0.11425	0.356875	0.111	0.551	0.356	0.196875	0.024375	0.133375	0.00325	0.245875	0.215821
		0.669125	0.486625	0.315625	0.136125	0.251	0.1125	0.38	0.111	0.558125	0.375625	0.204625	0.025125	0.14	0.0015	0.269	0.224857
		0.679	0.499875	0.322875	0.1365	0.259375	0.11475	0.397625	0.111	0.568	0.388875	0.211875	0.0255	0.148375	0.00375	0.286625	0.233286
		0.68975	0.51025	0.3265	0.13725	0.2635	0.11375	0.42325	0.111	0.57875	0.39925	0.2155	0.02625	0.1525	0.00275	0.31225	0.241036
		0.6975	0.5205	0.3325	0.138375	0.271125	0.113125	0.435625	0.111	0.5865	0.4095	0.2215	0.027375	0.160125	0.002125	0.324625	0.247393
		0.703375	0.525625	0.33775	0.138125	0.277	0.117	0.455125	0.11	0.593375	0.415625	0.22775	0.028125	0.167	0.007	0.345125	0.254857
		0.711625	0.532125	0.339875	0.13875	0.281875	0.115875	0.47425	0.11	0.601625	0.422125	0.229875	0.02875	0.171875	0.005875	0.36425	0.260625
		0.719625	0.542	0.346	0.1385	0.28625	0.114	0.493125	0.11	0.609625	0.432	0.236	0.0285	0.17625	0.004	0.383125	0.267071
		0.730375	0.54325	0.34725	0.139625	0.291375	0.11825	0.513	0.11	0.620375	0.43325	0.23725	0.029625	0.181375	0.00825	0.403	0.273304
		0.73225	0.545375	0.348	0.139875	0.297125	0.117	0.527625	0.11	0.62225	0.435375	0.238	0.029875	0.187125	0.007	0.417625	0.27675
		0.739	0.5515	0.35125	0.140625	0.300375	0.1215	0.54425	0.11	0.629	0.4415	0.24125	0.030625	0.190375	0.0115	0.43425	0.282643
		0.747125	0.557	0.35325	0.141	0.3045	0.1185	0.57	0.11	0.637125	0.447	0.24325	0.031	0.1945	0.0085	0.46	0.288768
		0.75	0.564125	0.35425	0.141	0.307375	0.119375	0.5825	0.11	0.64	0.454125	0.24425	0.031	0.197375	0.009375	0.4725	0.292661
		0.7615	0.56825	0.35475	0.142125	0.30925	0.12275	0.603875	0.11	0.6515	0.45825	0.24475	0.032125	0.19925	0.01275	0.493875	0.298929
		0.763	0.570125	0.35975	0.142375	0.312875	0.120375	0.609	0.11	0.653	0.460125	0.24975	0.032375	0.202875	0.010375	0.499	0.301071
		0.770375	0.579125	0.35825	0.14275	0.316125	0.123	0.6245	0.109	0.661375	0.470125	0.24925	0.03375	0.207125	0.014	0.5155	0.307304
		0.774375	0.579625	0.356875	0.14375	0.318	0.123	0.639125	0.109	0.665375	0.470625	0.247875	0.03475	0.209	0.014	0.530125	0.31025
		0.780875	0.58725	0.35975	0.145125	0.322625	0.123375	0.6465	0.109	0.671875	0.47825	0.25075	0.036125	0.213625	0.014375	0.5375	0.314643
		0.787	0.58775	0.362625	0.145625	0.323	0.122625	0.658875	0.109	0.678	0.47875	0.253625	0.036625	0.214	0.013625	0.549875	0.317786
		0.794125	0.59275	0.36375	0.14575	0.325875	0.12025	0.66875	0.109	0.685125	0.48375	0.25475	0.03675	0.216875	0.01125	0.55975	0.321179
		0.802625	0.59775	0.366	0.14675	0.3245	0.12225	0.6695	0.108	0.694625	0.48975	0.258	0.03875	0.2165	0.01425	0.5615	0.324768
		0.812875	0.608125	0.36425	0.146875	0.32675	0.121875	0.687	0.11	0.702875	0.498125	0.25425	0.036875	0.21675	0.011875	0.577	0.32825
		0.820875	0.612	0.367875	0.147125	0.3275	0.118625	0.7005	0.11	0.710875	0.502	0.257875	0.037125	0.2175	0.008625	0.5905	0.332071
		0.830625	0.615	0.372375	0.147375	0.326375	0.117125	0.70925	0.11	0.720625	0.505	0.262375	0.037375	0.216375	0.007125	0.59925	0.335446
		0.838625	0.612375	0.3735	0.14775	0.328625	0.117	0.718625	0.11	0.728625	0.502375	0.2635	0.03775	0.218625	0.007	0.608625	0.338071
		0.84625	0.623875	0.373875	0.14775	0.330125	0.116	0.728125	0.109	0.73725	0.514875	0.264875	0.03875	0.221125	0.007	0.619125	0.343286
		0.855	0.635375	0.3725	0.148	0.32975	0.115875	0.734875	0.109	0.746	0.526375	0.2635	0.039	0.22075	0.006875	0.625875	0.346911
		0.8695	0.642	0.375875	0.148	0.328625	0.11525	0.738375	0.109	0.7605	0.533	0.266875	0.039	0.219625	0.00625	0.629375	0.350661
		0.875625	0.639125	0.374625	0.148375	0.325875	0.1145	0.75125	0.109	0.766625	0.530125	0.265625	0.039375	0.216875	0.0055	0.64225	0.352339
		0.882875	0.640375	0.371375	0.148875	0.32525	0.11275	0.755	0.109	0.773875	0.531375	0.262375	0.039875	0.21625	0.00375	0.646	0.353357
		0.88775	0.649875	0.374	0.1485	0.3275	0.11225	0.759625	0.109	0.77875	0.540875	0.265	0.0395	0.2185	0.00325	0.650625	0.356643
		0.89425	0.65075	0.373125	0.14875	0.32625	0.1105	0.771	0.109	0.78525	0.54175	0.264125	0.03975	0.21725	0.0015	0.662	0.358804
		0.904625	0.662125	0.370625	0.149125	0.3225	0.109625	0.794375	0.11	0.794625	0.552125	0.260625	0.039125	0.2125	0	0.684375	0.363339
		0.913	0.67325	0.372	0.14925	0.320125	0.10975	0.78875	0.11	0.803	0.56325	0.262	0.03925	0.210125	0	0.67875	0.365196
		0.92225	0.677375	0.371125	0.14975	0.31275	0.111	0.791375	0.11	0.81225	0.567375	0.261125	0.03975	0.20275	0.001	0.681375	0.366518
		0.92875	0.676375	0.373375	0.14925	0.315	0.11375	0.802875	0.11	0.81875	0.566375	0.263375	0.03925	0.205	0.00375	0.692875	0.369911
		0.9405	0.687875	0.36875	0.1495	0.310375	0.11775	0.806125	0.11	0.8305	0.577875	0.25875	0.0395	0.200375	0.00775	0.696125	0.372982
		0.9465	0.681875	0.367	0.148875	0.302375	0.122125	0.812125	0.11	0.8365	0.571875	0.257	0.038875	0.192375	0.012125	0.702125	0.372982
		0.95325	0.68475	0.366875	0.149	0.303375	0.128	0.821	0.11	0.84325	0.57475	0.256875	0.039	0.193375	0.018	0.711	0.376607
		0.968375	0.691625	0.37025	0.149875	0.29525	0.134625	0.836625	0.11	0.858375	0.581625	0.26025	0.039875	0.18525	0.024625	0.726625	0.382375
		0.97775	0.704125	0.368625	0.149875	0.290625	0.144625	0.8455	0.109	0.86875	0.595125	0.259625	0.040875	0.181625	0.035625	0.7365	0.388304
		0.978125	0.70375	0.36325	0.149875	0.289625	0.1565	0.845625	0.109	0.869125	0.59475	0.25425	0.040875	0.180625	0.0475	0.736625	0.389107
		0.984125	0.71225	0.358375	0.14925	0.28375	0.1695	0.878625	0.109	0.875125	0.60325	0.249375	0.04025	0.17475	0.0605	0.769625	0.396125
		0.99675	0.7265	0.361375	0.14875	0.28025	0.182375	0.86625	0.109	0.88775	0.6175	0.252375	0.03975	0.17125	0.073375	0.75725	0.399893			1GEN	2GEN	3GEN	4GEN	5GEN	6GEN	7GEN	AVG
		1.00275	0.722375	0.360125	0.149375	0.275125	0.194125	0.876875	0.109	0.89375	0.613375	0.251125	0.040375	0.166125	0.085125	0.767875	0.402536		B	0.2649	0.034	0.136	0.0532	0.1965	0.432	0.3571	0.201467
		1.01212	0.735	0.36125	0.14975	0.274625	0.21	0.884875	0.11	0.902125	0.625	0.25125	0.03975	0.164625	0.1	0.774875	0.408232		G	2.61664	20.3867	5.09667	13.0291	3.52747	1.60451	1.94105	7.59758
		1.0195	0.748125	0.3565	0.15075	0.263375	0.225625	0.897	0.11	0.9095	0.638125	0.2465	0.04075	0.153375	0.115625	0.787	0.412982		lag duration	3	13	6	10	12	56	10	17.8333
		1.02825	0.746625	0.35575	0.150875	0.25975	0.238875	0.89275	0.109	0.91925	0.637625	0.24675	0.041875	0.15075	0.129875	0.78375	0.415696
		1.037	0.75275	0.353125	0.15075	0.259875	0.254125	0.900625	0.11	0.927	0.64275	0.243125	0.04075	0.149875	0.144125	0.790625	0.41975		1v2	7.79118	0.0779118		2.90356
		1.0465	0.76175	0.354125	0.150875	0.256625	0.271	0.904125	0.11	0.9365	0.65175	0.244125	0.040875	0.146625	0.161	0.794125	0.425		2v3	0.25	0.0025
																			3v4	2.55639	0.0255639
										MAX OD600nm Value									4v5	0.270738	0.00270738
										G1	G2	G3	G4	G5	G6	G7	Average		5v6	0.454861	0.00454861
										0.9365	0.65175	0.266875	0.041875	0.221125	0.161	0.794125	0.425		6v7	1.20975	0.0120975

## Sheet: FIG4.21D.N-PRE GENS BASELINE
		Average growth curve per generation								Average growth curve per generation - baseline
	21d.N-PRE	G1	G2	G3	G4	G5	G6	G7	BASELINE	G1	G2	G3	G4	G5	G6	G7	AVERAGE
		0.13725	0.126875	0.111375	0.11025	0.110875	0.106875	0.10425	0.113	0.02425	0.013875	0	0	0	0	0	0.00544643
		0.152875	0.125375	0.11125	0.1105	0.110875	0.106625	0.103875	0.112	0.040875	0.013375	0	0	0	0	0	0.00775
		0.17325	0.12725	0.11175	0.111375	0.1115	0.106625	0.104	0.112	0.06125	0.01525	0	0	0	0	0	0.0109286
		0.19825	0.128125	0.11225	0.11275	0.1125	0.107125	0.104125	0.112	0.08625	0.016125	0.00025	0.00075	0.0005	0	0	0.0148393
		0.213	0.126875	0.112375	0.11475	0.1135	0.10775	0.104625	0.112	0.101	0.014875	0.000375	0.00275	0.0015	0	0	0.0172143
		0.24075	0.125	0.112625	0.11675	0.115375	0.108	0.10575	0.112	0.12875	0.013	0.000625	0.00475	0.003375	0	0	0.0215
		0.268375	0.123375	0.113	0.119125	0.117375	0.1095	0.106625	0.112	0.156375	0.011375	0.001	0.007125	0.005375	0	0	0.0258929
		0.29525	0.123125	0.113875	0.121375	0.11925	0.110375	0.108125	0.112	0.18325	0.011125	0.001875	0.009375	0.00725	0	0	0.0304107
		0.327875	0.123875	0.11375	0.123875	0.1205	0.111625	0.109125	0.112	0.215875	0.011875	0.00175	0.011875	0.0085	0	0	0.0356964
		0.36675	0.123625	0.115125	0.126	0.121875	0.112875	0.11075	0.112	0.25475	0.011625	0.003125	0.014	0.009875	0.000875	0	0.0420357
		0.400375	0.123375	0.115875	0.12725	0.122875	0.1145	0.113	0.112	0.288375	0.011375	0.003875	0.01525	0.010875	0.0025	0.001	0.0476071
		0.419375	0.123	0.11675	0.12875	0.1225	0.11475	0.112375	0.111	0.308375	0.012	0.00575	0.01775	0.0115	0.00375	0.001375	0.0515
		0.439875	0.123125	0.11575	0.129625	0.12375	0.114875	0.113375	0.111	0.328875	0.012125	0.00475	0.018625	0.01275	0.003875	0.002375	0.0547679
		0.464	0.12425	0.11475	0.131	0.124875	0.11375	0.113125	0.111	0.353	0.01325	0.00375	0.02	0.013875	0.00275	0.002125	0.0583929
		0.4845	0.1255	0.11725	0.132875	0.126125	0.114875	0.112625	0.112	0.3725	0.0135	0.00525	0.020875	0.014125	0.002875	0.000625	0.0613929
		0.501125	0.123625	0.119125	0.133625	0.12725	0.114375	0.113625	0.111	0.390125	0.012625	0.008125	0.022625	0.01625	0.003375	0.002625	0.0651071
		0.510875	0.124	0.120125	0.1355	0.129625	0.115875	0.1135	0.111	0.399875	0.013	0.009125	0.0245	0.018625	0.004875	0.0025	0.0675
		0.5235	0.124	0.121125	0.139	0.131875	0.11575	0.113375	0.111	0.4125	0.013	0.010125	0.028	0.020875	0.00475	0.002375	0.0702321
		0.531375	0.124125	0.121625	0.14	0.133625	0.11675	0.115125	0.111	0.420375	0.013125	0.010625	0.029	0.022625	0.00575	0.004125	0.0722321
		0.544625	0.12725	0.122625	0.142625	0.13525	0.11675	0.117375	0.111	0.433625	0.01625	0.011625	0.031625	0.02425	0.00575	0.006375	0.0756429
		0.553625	0.128375	0.123	0.14225	0.137125	0.116875	0.118	0.111	0.442625	0.017375	0.012	0.03125	0.026125	0.005875	0.007	0.0774643
		0.555875	0.1335	0.126	0.14325	0.13875	0.117	0.119	0.111	0.444875	0.0225	0.015	0.03225	0.02775	0.006	0.008	0.0794821
		0.568625	0.137625	0.12625	0.14425	0.141625	0.12075	0.118	0.111	0.457625	0.026625	0.01525	0.03325	0.030625	0.00975	0.007	0.082875
		0.572375	0.137125	0.12575	0.147875	0.14475	0.119875	0.11825	0.111	0.461375	0.026125	0.01475	0.036875	0.03375	0.008875	0.00725	0.0841429
		0.586125	0.137625	0.127875	0.150375	0.1455	0.12275	0.1195	0.111	0.475125	0.026625	0.016875	0.039375	0.0345	0.01175	0.0085	0.0875357
		0.593	0.143375	0.12725	0.1535	0.1485	0.122375	0.1225	0.111	0.482	0.032375	0.01625	0.0425	0.0375	0.011375	0.0115	0.0905
		0.59675	0.146125	0.13	0.158	0.152	0.123375	0.122	0.111	0.48575	0.035125	0.019	0.047	0.041	0.012375	0.011	0.0930357
		0.6035	0.147	0.1335	0.160875	0.155625	0.127375	0.123625	0.11	0.4935	0.037	0.0235	0.050875	0.045625	0.017375	0.013625	0.0973571
		0.607125	0.149875	0.129375	0.1645	0.159875	0.127	0.12425	0.11	0.497125	0.039875	0.019375	0.0545	0.049875	0.017	0.01425	0.0988571
		0.61125	0.1575	0.133625	0.167125	0.16425	0.128	0.12975	0.11	0.50125	0.0475	0.023625	0.057125	0.05425	0.018	0.01975	0.103071
		0.616	0.162875	0.13975	0.172125	0.168	0.1325	0.1315	0.11	0.506	0.052875	0.02975	0.062125	0.058	0.0225	0.0215	0.107536
		0.61375	0.163375	0.13975	0.176625	0.1735	0.132125	0.1335	0.11	0.50375	0.053375	0.02975	0.066625	0.0635	0.022125	0.0235	0.108946
		0.620375	0.17025	0.140625	0.179625	0.177	0.139875	0.133125	0.11	0.510375	0.06025	0.030625	0.069625	0.067	0.029875	0.023125	0.112982
		0.6235	0.1735	0.14275	0.18525	0.18175	0.1395	0.13925	0.11	0.5135	0.0635	0.03275	0.07525	0.07175	0.0295	0.02925	0.1165
		0.622875	0.178875	0.14525	0.193375	0.186625	0.14175	0.139375	0.11	0.512875	0.068875	0.03525	0.083375	0.076625	0.03175	0.029375	0.119732
		0.6315	0.184125	0.148125	0.197625	0.1905	0.1495	0.14375	0.11	0.5215	0.074125	0.038125	0.087625	0.0805	0.0395	0.03375	0.125018
		0.63075	0.188875	0.16275	0.204125	0.191375	0.149125	0.141625	0.11	0.52075	0.078875	0.05275	0.094125	0.081375	0.039125	0.031625	0.128375
		0.629625	0.193	0.1685	0.213375	0.1945	0.155625	0.143375	0.109	0.520625	0.084	0.0595	0.104375	0.0855	0.046625	0.034375	0.133571
		0.6345	0.19	0.164125	0.221625	0.20125	0.15775	0.14675	0.109	0.5255	0.081	0.055125	0.112625	0.09225	0.04875	0.03775	0.136143
		0.640125	0.19525	0.166625	0.227	0.209875	0.161375	0.148	0.109	0.531125	0.08625	0.057625	0.118	0.100875	0.052375	0.039	0.14075
		0.6355	0.19975	0.171375	0.234	0.212625	0.164375	0.150875	0.109	0.5265	0.09075	0.062375	0.125	0.103625	0.055375	0.041875	0.143643
		0.63925	0.195	0.175125	0.238375	0.217625	0.164625	0.154125	0.109	0.53025	0.086	0.066125	0.129375	0.108625	0.055625	0.045125	0.145875
		0.6465	0.20375	0.176	0.2445	0.218625	0.172875	0.155375	0.108	0.5385	0.09575	0.068	0.1365	0.110625	0.064875	0.047375	0.151661
		0.650875	0.2055	0.176375	0.2475	0.2215	0.17425	0.157875	0.11	0.540875	0.0955	0.066375	0.1375	0.1115	0.06425	0.047875	0.151982
		0.6565	0.205125	0.187375	0.252125	0.227375	0.174	0.157375	0.11	0.5465	0.095125	0.077375	0.142125	0.117375	0.064	0.047375	0.155696
		0.665	0.2005	0.193125	0.253	0.231125	0.175875	0.15825	0.11	0.555	0.0905	0.083125	0.143	0.121125	0.065875	0.04825	0.158125
		0.67025	0.201625	0.20175	0.26	0.231375	0.178625	0.160125	0.11	0.56025	0.091625	0.09175	0.15	0.121375	0.068625	0.050125	0.161964
		0.6715	0.19925	0.203875	0.26075	0.24	0.181375	0.159125	0.109	0.5625	0.09025	0.094875	0.15175	0.131	0.072375	0.050125	0.164696
		0.679	0.206625	0.210875	0.263	0.241625	0.188	0.15775	0.109	0.57	0.097625	0.101875	0.154	0.132625	0.079	0.04875	0.169125
		0.686375	0.2075	0.22125	0.26725	0.2405	0.193125	0.157625	0.109	0.577375	0.0985	0.11225	0.15825	0.1315	0.084125	0.048625	0.172946
		0.69325	0.20175	0.211625	0.2615	0.236125	0.197625	0.157125	0.109	0.58425	0.09275	0.102625	0.1525	0.127125	0.088625	0.048125	0.170857
		0.697	0.201625	0.21	0.258625	0.236875	0.19275	0.157125	0.109	0.588	0.092625	0.101	0.149625	0.127875	0.08375	0.048125	0.170143
		0.697625	0.20175	0.207625	0.269375	0.240375	0.199875	0.1585	0.109	0.588625	0.09275	0.098625	0.160375	0.131375	0.090875	0.0495	0.173161
		0.69675	0.1975	0.213125	0.27125	0.24075	0.193125	0.158625	0.109	0.58775	0.0885	0.104125	0.16225	0.13175	0.084125	0.049625	0.172589
		0.702375	0.199125	0.205875	0.272375	0.2375	0.19975	0.161	0.11	0.592375	0.089125	0.095875	0.162375	0.1275	0.08975	0.051	0.172571
		0.70825	0.199	0.213625	0.272125	0.23725	0.201375	0.157375	0.11	0.59825	0.089	0.103625	0.162125	0.12725	0.091375	0.047375	0.174143
		0.71825	0.199	0.219375	0.270875	0.23275	0.199875	0.156625	0.11	0.60825	0.089	0.109375	0.160875	0.12275	0.089875	0.046625	0.17525
		0.7185	0.193625	0.226625	0.271125	0.235125	0.201	0.154625	0.11	0.6085	0.083625	0.116625	0.161125	0.125125	0.091	0.044625	0.175804
		0.725875	0.19325	0.22225	0.2735	0.23175	0.193875	0.153375	0.11	0.615875	0.08325	0.11225	0.1635	0.12175	0.083875	0.043375	0.174839
		0.728125	0.185625	0.219375	0.27075	0.233375	0.196625	0.153125	0.11	0.618125	0.075625	0.109375	0.16075	0.123375	0.086625	0.043125	0.173857
		0.72725	0.18225	0.2235	0.27025	0.235875	0.19925	0.151375	0.11	0.61725	0.07225	0.1135	0.16025	0.125875	0.08925	0.041375	0.17425
		0.7425	0.181375	0.239625	0.2685	0.230875	0.1925	0.149875	0.11	0.6325	0.071375	0.129625	0.1585	0.120875	0.0825	0.039875	0.176464
		0.7565	0.180375	0.240625	0.266375	0.226	0.191625	0.148625	0.109	0.6475	0.071375	0.131625	0.157375	0.117	0.082625	0.039625	0.178161
		0.754625	0.177	0.23375	0.25825	0.224	0.189625	0.147	0.109	0.645625	0.068	0.12475	0.14925	0.115	0.080625	0.038	0.174464
		0.751625	0.175125	0.227125	0.2565	0.22925	0.188875	0.14625	0.109	0.642625	0.066125	0.118125	0.1475	0.12025	0.079875	0.03725	0.173107
		0.761875	0.177625	0.23375	0.251125	0.22525	0.187625	0.143875	0.109	0.652875	0.068625	0.12475	0.142125	0.11625	0.078625	0.034875	0.174018
		0.773875	0.1735	0.229625	0.2475	0.223875	0.183	0.141375	0.109	0.664875	0.0645	0.120625	0.1385	0.114875	0.074	0.032375	0.172821			1GEN	2GEN	3GEN	4GEN	5GEN	6GEN	7GEN	AVG
		0.772875	0.171375	0.236625	0.24575	0.225875	0.182	0.13925	0.11	0.662875	0.061375	0.126625	0.13575	0.115875	0.072	0.02925	0.171964		B	0.2599	0.0869	0.4199	0.3606	0.7963	0.1142	0.138	0.319317
		0.777125	0.172	0.23775	0.246875	0.222375	0.182	0.137625	0.11	0.667125	0.062	0.12775	0.136875	0.112375	0.072	0.027625	0.17225		G	2.66698	7.97638	1.65074	1.92221	0.87046	6.06959	5.02281	3.9187
		0.7845	0.1695	0.22925	0.246125	0.223125	0.182	0.13525	0.109	0.6755	0.0605	0.12025	0.137125	0.114125	0.073	0.02625	0.172393		lag duration	2	22	4	5	4	14	11	10
		0.79575	0.168	0.221	0.243375	0.220625	0.1805	0.134	0.11	0.68575	0.058	0.111	0.133375	0.110625	0.0705	0.024	0.170464
		0.802125	0.167625	0.226375	0.241125	0.21925	0.183125	0.13225	0.11	0.692125	0.057625	0.116375	0.131125	0.10925	0.073125	0.02225	0.171696		1v2	2.99079	0.0299079		1.46934
		0.8105	0.16575	0.230625	0.23875	0.215625	0.176125	0.130375	0.109	0.7015	0.05675	0.121625	0.12975	0.106625	0.067125	0.021375	0.172107		2v3	0.206954	0.00206954
																			3v4	1.16445	0.0116445
										MAX OD600nm Value									4v5	0.452844	0.00452844
										G1	G2	G3	G4	G5	G6	G7	Average		5v6	6.97285	0.0697285
										0.7015	0.0985	0.131625	0.1635	0.132625	0.091375	0.051	0.178161		6v7	0.827536	0.00827536
