# Supplementary material for: Individual competence predominates over host nutritional status in Arabidopsis root exudate-mediated bacterial enrichment in a combination of four Burkholderiaceae species
Source: BMC Microbiol. 2022 Sep 17;22:218. doi: 10.1186/s12866-022-02633-8 (PMC9482264; doi:10.1186/s12866-022-02633-8)
Supplement: Supplementary file 5 — Additional file 5. [file 12866_2022_2633_MOESM5_ESM.zip › Raw Data Cillero et al V2/RAW_DATA_GEN_5_Fig1.Table1.xlsx]

## Sheet: FIG1.GEN.5_Raw data Growth
Software Version	2.00.18
Plate Number	Plate 1
Procedure Details
Plate Type	96 WELL PLATE
Set Temperature	Setpoint 30°C
	Preheat before moving to next step
Start Kinetic	Runtime 160:00:00 (HH:MM:SS), Interval 1:00:00, 161 Reads
Shake	Orbital: 5:00 (MM:SS)
	Frequency: 559 cpm (1 mm)
Read	Absorbance Endpoint
	Full Plate
	Wavelengths: 600
	Read Speed: Normal, Delay: 100 msec, Measurements/Data Point: 8
End Kinetic
600			OD 600nm Lectures
			21 days PRE								14 days PRE								21 days N-PRE								14 days N-PRE
	Time	T° 600	PJCL.1	PJCL.2	PJCL.3	PJCL.4	PJCL.5	PJCL.6	PJCL.7	PJCL.8	PJCL.1	PJCL.2	PJCL.3	PJCL.4	PJCL.5	PJCL.6	PJCL.7	PJCL.8	PJCL.1	PJCL.2	PJCL.3	PJCL.4	PJCL.5	PJCL.6	PJCL.7	PJCL.8	PJCL.1	PJCL.2	PJCL.3	PJCL.4	PJCL.5	PJCL.6	PJCL.7	PJCL.8
	00:05:03	30	0.118	0.11	0.115	0.11	0.113	0.108	0.106	0.109	0.118	0.119	0.121	0.116	0.113	0.113	0.109	0.104	0.113	0.114	0.114	0.112	0.112	0.109	0.107	0.106	0.12	0.112	0.11	0.109	0.107	0.115	0.11	0.106
	01:05:03	30.1	0.119	0.11	0.115	0.109	0.112	0.108	0.106	0.109	0.117	0.118	0.12	0.116	0.112	0.112	0.109	0.104	0.113	0.114	0.114	0.112	0.112	0.109	0.107	0.106	0.119	0.112	0.109	0.109	0.107	0.114	0.11	0.106
	02:05:03	30.1	0.119	0.11	0.115	0.109	0.112	0.108	0.106	0.11	0.117	0.118	0.119	0.115	0.111	0.112	0.109	0.104	0.113	0.115	0.114	0.113	0.113	0.109	0.108	0.107	0.119	0.112	0.11	0.109	0.107	0.114	0.11	0.106
	03:05:03	30	0.119	0.111	0.115	0.11	0.113	0.109	0.107	0.111	0.116	0.118	0.119	0.115	0.111	0.112	0.109	0.104	0.114	0.116	0.115	0.114	0.114	0.11	0.109	0.108	0.12	0.113	0.111	0.111	0.108	0.115	0.111	0.107
	04:05:03	30.1	0.119	0.111	0.116	0.111	0.114	0.11	0.108	0.112	0.116	0.117	0.119	0.115	0.111	0.112	0.11	0.104	0.115	0.116	0.116	0.116	0.115	0.111	0.11	0.109	0.12	0.113	0.112	0.112	0.109	0.115	0.112	0.107
	05:05:03	30	0.12	0.113	0.117	0.112	0.115	0.111	0.109	0.114	0.115	0.116	0.118	0.114	0.11	0.112	0.11	0.104	0.116	0.118	0.118	0.118	0.118	0.112	0.113	0.11	0.12	0.114	0.115	0.113	0.11	0.115	0.112	0.108
	06:05:03	30.1	0.122	0.115	0.12	0.115	0.117	0.114	0.112	0.117	0.115	0.116	0.118	0.114	0.11	0.113	0.111	0.104	0.117	0.119	0.121	0.121	0.121	0.112	0.115	0.113	0.119	0.114	0.117	0.115	0.111	0.116	0.112	0.107
	07:05:03	30.1	0.126	0.119	0.125	0.119	0.121	0.118	0.116	0.124	0.115	0.116	0.117	0.114	0.11	0.112	0.11	0.104	0.117	0.119	0.125	0.125	0.125	0.112	0.116	0.115	0.119	0.115	0.119	0.115	0.11	0.115	0.112	0.108
	08:05:03	30	0.133	0.126	0.131	0.125	0.128	0.126	0.123	0.131	0.114	0.115	0.117	0.114	0.109	0.111	0.111	0.104	0.116	0.12	0.127	0.128	0.128	0.113	0.117	0.115	0.118	0.114	0.122	0.115	0.109	0.115	0.113	0.107
	09:05:03	30	0.134	0.129	0.134	0.128	0.132	0.127	0.129	0.135	0.114	0.115	0.117	0.113	0.11	0.111	0.111	0.104	0.116	0.12	0.13	0.132	0.13	0.114	0.118	0.115	0.118	0.115	0.127	0.115	0.109	0.115	0.113	0.108
	10:05:03	30	0.137	0.13	0.135	0.129	0.135	0.13	0.133	0.138	0.114	0.115	0.117	0.114	0.109	0.111	0.111	0.104	0.117	0.12	0.132	0.136	0.131	0.113	0.119	0.115	0.118	0.115	0.129	0.116	0.11	0.114	0.113	0.108
	11:05:03	30	0.139	0.132	0.136	0.132	0.138	0.134	0.135	0.14	0.114	0.114	0.116	0.113	0.109	0.11	0.11	0.104	0.117	0.119	0.133	0.134	0.13	0.113	0.118	0.116	0.118	0.115	0.131	0.116	0.11	0.114	0.113	0.108
	12:05:03	30	0.141	0.135	0.14	0.134	0.14	0.14	0.147	0.14	0.113	0.114	0.116	0.113	0.109	0.11	0.11	0.103	0.118	0.121	0.131	0.136	0.134	0.114	0.119	0.117	0.118	0.115	0.133	0.115	0.111	0.114	0.113	0.108
	13:05:03	30	0.144	0.138	0.147	0.14	0.147	0.148	0.156	0.153	0.113	0.114	0.115	0.112	0.109	0.11	0.11	0.103	0.118	0.121	0.13	0.142	0.136	0.116	0.118	0.118	0.119	0.116	0.134	0.116	0.11	0.114	0.114	0.109
	14:05:03	30	0.149	0.146	0.153	0.144	0.158	0.159	0.169	0.162	0.113	0.113	0.115	0.113	0.108	0.11	0.109	0.103	0.118	0.121	0.129	0.144	0.14	0.117	0.118	0.122	0.118	0.116	0.136	0.117	0.11	0.115	0.113	0.109
	15:05:03	30	0.177	0.159	0.161	0.157	0.169	0.167	0.181	0.172	0.113	0.113	0.115	0.112	0.108	0.11	0.11	0.103	0.117	0.122	0.133	0.148	0.141	0.118	0.117	0.122	0.118	0.116	0.136	0.119	0.11	0.114	0.113	0.109
	16:05:03	30.1	0.186	0.176	0.174	0.168	0.184	0.186	0.193	0.194	0.112	0.113	0.114	0.112	0.108	0.11	0.11	0.103	0.117	0.124	0.134	0.153	0.144	0.123	0.118	0.124	0.118	0.117	0.136	0.122	0.11	0.114	0.114	0.11
	17:05:03	30	0.184	0.184	0.184	0.184	0.198	0.203	0.209	0.207	0.112	0.113	0.114	0.112	0.108	0.11	0.109	0.103	0.117	0.126	0.14	0.158	0.147	0.12	0.119	0.128	0.118	0.117	0.139	0.123	0.111	0.114	0.114	0.111
	18:05:03	30.1	0.192	0.185	0.201	0.214	0.203	0.217	0.221	0.219	0.112	0.112	0.114	0.112	0.108	0.109	0.108	0.102	0.117	0.127	0.142	0.161	0.15	0.121	0.12	0.131	0.118	0.117	0.139	0.121	0.111	0.114	0.114	0.11
	19:05:03	30.1	0.202	0.21	0.224	0.232	0.216	0.225	0.232	0.228	0.112	0.112	0.114	0.112	0.108	0.11	0.109	0.102	0.117	0.13	0.141	0.163	0.155	0.125	0.12	0.131	0.118	0.118	0.142	0.123	0.112	0.114	0.114	0.111
	20:05:03	30.1	0.216	0.215	0.231	0.234	0.223	0.236	0.237	0.233	0.112	0.112	0.114	0.112	0.108	0.109	0.109	0.102	0.117	0.132	0.145	0.167	0.16	0.126	0.12	0.13	0.117	0.118	0.144	0.127	0.113	0.115	0.114	0.111
	21:05:03	30.1	0.229	0.205	0.238	0.244	0.234	0.241	0.245	0.236	0.112	0.112	0.114	0.112	0.108	0.109	0.109	0.102	0.117	0.135	0.15	0.171	0.161	0.125	0.122	0.129	0.118	0.119	0.144	0.131	0.113	0.115	0.114	0.111
	22:05:03	30.1	0.244	0.221	0.253	0.245	0.243	0.252	0.251	0.246	0.112	0.112	0.114	0.111	0.108	0.109	0.108	0.102	0.118	0.137	0.159	0.175	0.163	0.126	0.123	0.132	0.117	0.119	0.147	0.135	0.115	0.115	0.115	0.113
	23:05:03	30.1	0.251	0.227	0.255	0.267	0.248	0.256	0.256	0.248	0.111	0.111	0.114	0.112	0.108	0.109	0.108	0.102	0.118	0.139	0.164	0.179	0.166	0.133	0.126	0.133	0.117	0.12	0.148	0.138	0.116	0.115	0.116	0.115
	1 day, 0:05:03	30.1	0.258	0.25	0.259	0.278	0.252	0.259	0.261	0.258	0.111	0.111	0.114	0.112	0.109	0.11	0.108	0.102	0.118	0.143	0.167	0.18	0.166	0.131	0.127	0.132	0.117	0.121	0.151	0.136	0.115	0.115	0.116	0.116
	1 day, 1:05:03	30.1	0.26	0.252	0.264	0.286	0.256	0.264	0.266	0.26	0.111	0.111	0.114	0.112	0.109	0.109	0.108	0.102	0.119	0.149	0.171	0.186	0.168	0.134	0.128	0.133	0.117	0.124	0.151	0.139	0.115	0.115	0.119	0.118
	1 day, 2:05:03	30.1	0.274	0.264	0.273	0.293	0.262	0.269	0.271	0.263	0.111	0.111	0.114	0.111	0.108	0.108	0.107	0.101	0.12	0.155	0.174	0.191	0.173	0.139	0.129	0.135	0.117	0.125	0.154	0.143	0.115	0.114	0.119	0.117
	1 day, 3:05:03	30.1	0.282	0.269	0.282	0.301	0.264	0.275	0.274	0.269	0.111	0.111	0.114	0.111	0.108	0.109	0.107	0.101	0.121	0.163	0.178	0.194	0.179	0.143	0.132	0.135	0.117	0.128	0.157	0.146	0.117	0.115	0.118	0.118
	1 day, 4:05:03	30.1	0.292	0.277	0.289	0.307	0.266	0.278	0.279	0.267	0.111	0.111	0.114	0.111	0.108	0.108	0.107	0.101	0.123	0.172	0.181	0.198	0.178	0.149	0.137	0.141	0.117	0.133	0.162	0.148	0.117	0.116	0.116	0.116
	1 day, 5:05:03	30.1	0.295	0.283	0.292	0.315	0.266	0.281	0.284	0.274	0.111	0.111	0.116	0.112	0.108	0.108	0.106	0.101	0.126	0.177	0.188	0.204	0.18	0.147	0.144	0.148	0.116	0.137	0.163	0.151	0.119	0.117	0.12	0.119
	1 day, 6:05:03	30.1	0.298	0.293	0.297	0.321	0.274	0.285	0.286	0.277	0.111	0.111	0.116	0.112	0.109	0.108	0.106	0.101	0.129	0.187	0.193	0.204	0.186	0.153	0.144	0.148	0.117	0.138	0.167	0.155	0.118	0.118	0.119	0.12
	1 day, 7:05:03	30.1	0.303	0.298	0.303	0.327	0.277	0.292	0.294	0.283	0.111	0.11	0.115	0.114	0.109	0.108	0.106	0.101	0.131	0.207	0.2	0.208	0.189	0.158	0.148	0.147	0.117	0.143	0.17	0.157	0.119	0.118	0.117	0.122
	1 day, 8:05:03	30	0.307	0.3	0.309	0.329	0.278	0.297	0.296	0.287	0.111	0.111	0.116	0.115	0.108	0.108	0.106	0.101	0.138	0.21	0.207	0.21	0.183	0.163	0.155	0.15	0.118	0.149	0.171	0.161	0.119	0.12	0.124	0.125
	1 day, 9:05:03	30	0.309	0.308	0.315	0.331	0.28	0.303	0.301	0.289	0.111	0.11	0.117	0.114	0.107	0.108	0.106	0.101	0.142	0.219	0.212	0.215	0.182	0.166	0.163	0.155	0.12	0.152	0.181	0.163	0.122	0.12	0.12	0.129
	1 day, 10:05:03	30	0.316	0.305	0.316	0.339	0.281	0.305	0.304	0.293	0.111	0.11	0.116	0.116	0.108	0.108	0.106	0.101	0.146	0.223	0.215	0.216	0.188	0.171	0.174	0.16	0.12	0.16	0.182	0.165	0.129	0.121	0.122	0.126
	1 day, 11:05:03	30	0.32	0.313	0.318	0.34	0.284	0.3	0.305	0.294	0.111	0.111	0.116	0.116	0.107	0.108	0.105	0.1	0.158	0.238	0.219	0.224	0.185	0.17	0.175	0.155	0.121	0.167	0.185	0.166	0.13	0.123	0.121	0.13
	1 day, 12:05:03	30	0.322	0.317	0.324	0.341	0.289	0.305	0.309	0.296	0.112	0.111	0.116	0.115	0.107	0.108	0.105	0.1	0.161	0.248	0.216	0.216	0.183	0.174	0.177	0.156	0.123	0.173	0.185	0.168	0.127	0.124	0.122	0.134
	1 day, 13:05:03	30.1	0.323	0.318	0.324	0.347	0.289	0.311	0.313	0.304	0.112	0.111	0.115	0.115	0.107	0.108	0.105	0.1	0.174	0.259	0.212	0.212	0.182	0.176	0.187	0.154	0.127	0.18	0.184	0.167	0.125	0.127	0.127	0.145
	1 day, 14:05:03	30	0.327	0.322	0.326	0.346	0.293	0.311	0.314	0.305	0.112	0.111	0.114	0.114	0.108	0.108	0.105	0.1	0.188	0.267	0.222	0.214	0.194	0.178	0.191	0.156	0.13	0.184	0.182	0.172	0.122	0.134	0.133	0.144
	1 day, 15:05:03	30	0.326	0.33	0.333	0.352	0.298	0.316	0.316	0.31	0.111	0.11	0.115	0.115	0.108	0.107	0.106	0.1	0.194	0.274	0.231	0.228	0.202	0.189	0.195	0.166	0.133	0.19	0.189	0.177	0.128	0.135	0.133	0.144
	1 day, 16:05:03	30.1	0.327	0.33	0.333	0.354	0.293	0.318	0.317	0.312	0.112	0.11	0.115	0.115	0.108	0.108	0.105	0.1	0.2	0.28	0.228	0.23	0.208	0.189	0.196	0.17	0.137	0.198	0.198	0.176	0.136	0.137	0.144	0.149
	1 day, 17:05:03	30	0.333	0.335	0.337	0.354	0.3	0.318	0.316	0.314	0.112	0.111	0.115	0.114	0.107	0.107	0.104	0.1	0.209	0.279	0.243	0.235	0.213	0.198	0.19	0.174	0.141	0.208	0.2	0.179	0.131	0.142	0.143	0.153
	1 day, 18:05:03	30	0.333	0.335	0.334	0.349	0.3	0.318	0.317	0.31	0.112	0.11	0.115	0.112	0.107	0.107	0.104	0.1	0.223	0.282	0.237	0.238	0.211	0.195	0.186	0.177	0.146	0.206	0.203	0.184	0.129	0.142	0.139	0.146
	1 day, 19:05:03	30.1	0.334	0.338	0.335	0.352	0.3	0.319	0.322	0.314	0.113	0.11	0.114	0.113	0.107	0.107	0.104	0.1	0.228	0.282	0.239	0.244	0.21	0.193	0.193	0.183	0.158	0.208	0.208	0.187	0.131	0.153	0.14	0.147
	1 day, 20:05:03	30.1	0.34	0.339	0.339	0.346	0.304	0.32	0.321	0.311	0.112	0.11	0.114	0.111	0.106	0.107	0.104	0.1	0.256	0.285	0.241	0.252	0.213	0.198	0.188	0.186	0.162	0.208	0.21	0.193	0.133	0.151	0.147	0.151
	1 day, 21:05:03	30.1	0.339	0.335	0.336	0.347	0.299	0.321	0.321	0.313	0.112	0.112	0.114	0.112	0.106	0.107	0.104	0.1	0.268	0.284	0.248	0.252	0.216	0.197	0.197	0.187	0.176	0.211	0.212	0.19	0.131	0.156	0.144	0.154
	1 day, 22:05:03	30.1	0.34	0.339	0.339	0.349	0.303	0.323	0.322	0.314	0.112	0.111	0.114	0.112	0.106	0.107	0.105	0.1	0.276	0.286	0.237	0.256	0.212	0.203	0.204	0.177	0.194	0.212	0.209	0.186	0.135	0.16	0.15	0.162
	1 day, 23:05:03	30	0.338	0.344	0.342	0.347	0.304	0.326	0.321	0.319	0.112	0.11	0.113	0.111	0.106	0.107	0.103	0.1	0.282	0.283	0.257	0.257	0.224	0.222	0.207	0.188	0.19	0.215	0.208	0.194	0.147	0.161	0.151	0.164
	2 days, 0:05:03	30.1	0.339	0.346	0.343	0.343	0.308	0.322	0.322	0.315	0.112	0.11	0.113	0.111	0.106	0.106	0.103	0.1	0.287	0.287	0.259	0.248	0.227	0.22	0.211	0.194	0.201	0.217	0.217	0.188	0.149	0.167	0.158	0.161
	2 days, 1:05:03	30.1	0.339	0.343	0.34	0.341	0.304	0.322	0.324	0.316	0.112	0.11	0.112	0.111	0.106	0.106	0.103	0.099	0.292	0.284	0.262	0.242	0.233	0.219	0.206	0.186	0.211	0.216	0.205	0.189	0.159	0.167	0.175	0.173
	2 days, 2:05:03	30.1	0.333	0.342	0.339	0.334	0.303	0.317	0.325	0.314	0.112	0.11	0.112	0.111	0.105	0.106	0.103	0.099	0.297	0.274	0.243	0.242	0.228	0.217	0.208	0.18	0.216	0.209	0.212	0.187	0.159	0.164	0.173	0.177
	2 days, 3:05:03	30.1	0.335	0.345	0.339	0.326	0.303	0.315	0.324	0.315	0.112	0.109	0.111	0.11	0.106	0.106	0.103	0.099	0.289	0.277	0.254	0.239	0.229	0.21	0.215	0.182	0.219	0.205	0.211	0.182	0.168	0.166	0.177	0.17
	2 days, 4:05:03	30	0.337	0.35	0.344	0.326	0.307	0.318	0.323	0.315	0.112	0.109	0.112	0.11	0.106	0.106	0.103	0.099	0.296	0.265	0.26	0.242	0.224	0.227	0.216	0.193	0.233	0.207	0.213	0.186	0.167	0.175	0.179	0.171
	2 days, 5:05:03	30.1	0.335	0.348	0.343	0.319	0.306	0.32	0.322	0.317	0.112	0.109	0.111	0.11	0.106	0.106	0.104	0.099	0.303	0.273	0.246	0.24	0.22	0.222	0.221	0.201	0.236	0.204	0.207	0.187	0.163	0.17	0.175	0.178
	2 days, 6:05:03	30.1	0.333	0.346	0.338	0.309	0.306	0.32	0.317	0.311	0.112	0.109	0.111	0.11	0.105	0.106	0.103	0.099	0.294	0.28	0.242	0.24	0.219	0.216	0.218	0.191	0.244	0.203	0.203	0.191	0.168	0.168	0.172	0.171
	2 days, 7:05:03	30.1	0.333	0.345	0.336	0.303	0.304	0.314	0.318	0.308	0.111	0.109	0.11	0.109	0.105	0.106	0.104	0.099	0.287	0.274	0.244	0.237	0.23	0.22	0.211	0.195	0.251	0.205	0.207	0.194	0.18	0.184	0.176	0.184
	2 days, 8:05:03	30.1	0.325	0.34	0.333	0.291	0.296	0.309	0.311	0.297	0.112	0.109	0.11	0.109	0.105	0.106	0.103	0.099	0.271	0.256	0.257	0.23	0.231	0.22	0.202	0.195	0.26	0.201	0.206	0.188	0.182	0.182	0.193	0.183
	2 days, 9:05:03	30.1	0.328	0.341	0.333	0.287	0.302	0.312	0.315	0.302	0.112	0.109	0.11	0.109	0.105	0.106	0.103	0.099	0.282	0.26	0.252	0.233	0.233	0.225	0.21	0.186	0.262	0.192	0.199	0.192	0.178	0.19	0.206	0.187
	2 days, 10:05:03	30.1	0.325	0.337	0.326	0.278	0.298	0.307	0.31	0.302	0.111	0.108	0.11	0.108	0.105	0.106	0.103	0.099	0.275	0.257	0.234	0.233	0.234	0.234	0.205	0.182	0.262	0.192	0.198	0.191	0.178	0.191	0.207	0.194
	2 days, 11:05:03	30	0.319	0.333	0.324	0.264	0.29	0.298	0.3	0.291	0.111	0.108	0.11	0.108	0.105	0.106	0.102	0.099	0.277	0.256	0.238	0.233	0.235	0.235	0.203	0.19	0.265	0.189	0.208	0.186	0.188	0.195	0.201	0.189
	2 days, 12:05:03	30	0.314	0.332	0.327	0.256	0.293	0.302	0.305	0.298	0.111	0.108	0.109	0.108	0.105	0.106	0.103	0.099	0.286	0.257	0.236	0.229	0.24	0.234	0.21	0.195	0.272	0.19	0.204	0.186	0.194	0.195	0.22	0.189
	2 days, 13:05:03	30	0.308	0.328	0.317	0.244	0.287	0.292	0.297	0.289	0.111	0.108	0.109	0.108	0.105	0.105	0.102	0.099	0.278	0.253	0.222	0.223	0.232	0.232	0.212	0.195	0.28	0.185	0.2	0.186	0.201	0.185	0.221	0.182
	2 days, 14:05:03	30.1	0.307	0.325	0.315	0.235	0.285	0.287	0.29	0.281	0.111	0.107	0.109	0.108	0.104	0.105	0.102	0.099	0.262	0.242	0.221	0.223	0.232	0.229	0.209	0.19	0.27	0.179	0.203	0.188	0.188	0.191	0.208	0.179
	2 days, 15:05:03	30.1	0.304	0.326	0.313	0.223	0.285	0.294	0.289	0.283	0.111	0.107	0.108	0.108	0.104	0.105	0.102	0.099	0.25	0.233	0.23	0.226	0.224	0.229	0.21	0.19	0.259	0.176	0.197	0.192	0.186	0.197	0.21	0.187
	2 days, 16:05:03	30.1	0.296	0.319	0.311	0.21	0.281	0.289	0.285	0.279	0.11	0.107	0.108	0.108	0.104	0.105	0.102	0.099	0.264	0.234	0.237	0.232	0.227	0.231	0.22	0.189	0.255	0.171	0.2	0.19	0.199	0.209	0.216	0.187
	2 days, 17:05:03	30.1	0.295	0.317	0.307	0.195	0.28	0.287	0.283	0.278	0.11	0.107	0.108	0.107	0.104	0.105	0.102	0.099	0.247	0.233	0.223	0.234	0.227	0.227	0.222	0.189	0.251	0.171	0.196	0.184	0.193	0.2	0.221	0.18
	2 days, 18:05:03	30.1	0.293	0.317	0.304	0.166	0.279	0.288	0.28	0.274	0.111	0.108	0.109	0.109	0.105	0.106	0.103	0.099	0.251	0.235	0.228	0.226	0.224	0.222	0.213	0.192	0.272	0.165	0.2	0.185	0.197	0.219	0.227	0.175
	2 days, 19:05:03	30.1	0.293	0.317	0.305	0.158	0.279	0.288	0.279	0.278	0.111	0.108	0.109	0.109	0.105	0.106	0.103	0.099	0.249	0.226	0.23	0.233	0.229	0.228	0.22	0.192	0.267	0.16	0.198	0.186	0.207	0.222	0.232	0.183
	2 days, 20:05:03	30.1	0.282	0.309	0.292	0.156	0.266	0.275	0.265	0.262	0.111	0.108	0.109	0.108	0.105	0.105	0.102	0.099	0.247	0.227	0.226	0.235	0.223	0.226	0.209	0.186	0.262	0.154	0.196	0.192	0.191	0.222	0.222	0.181
	2 days, 21:05:03	30.1	0.275	0.307	0.287	0.155	0.264	0.27	0.261	0.259	0.111	0.108	0.109	0.108	0.105	0.105	0.102	0.099	0.254	0.226	0.234	0.233	0.222	0.226	0.206	0.184	0.24	0.15	0.193	0.192	0.206	0.227	0.225	0.185
	2 days, 22:05:03	30.1	0.272	0.306	0.286	0.154	0.265	0.273	0.261	0.262	0.111	0.108	0.109	0.108	0.105	0.105	0.102	0.099	0.239	0.219	0.23	0.232	0.221	0.229	0.212	0.183	0.236	0.146	0.186	0.199	0.197	0.231	0.23	0.188
	2 days, 23:05:03	30.1	0.266	0.302	0.283	0.153	0.263	0.271	0.257	0.258	0.111	0.108	0.109	0.108	0.105	0.105	0.102	0.099	0.228	0.219	0.223	0.228	0.22	0.238	0.215	0.183	0.24	0.141	0.192	0.197	0.195	0.231	0.237	0.184
	3 days, 0:05:03	30.1	0.26	0.299	0.279	0.153	0.258	0.265	0.25	0.252	0.11	0.108	0.108	0.108	0.105	0.105	0.102	0.099	0.224	0.212	0.219	0.229	0.218	0.234	0.209	0.18	0.247	0.139	0.19	0.197	0.203	0.229	0.221	0.186
	3 days, 1:05:03	30
	3 days, 2:05:03	30.1
	3 days, 3:05:03	30.1
	3 days, 4:05:03	30.1
	3 days, 5:05:03	30.1
	3 days, 6:05:03	30.1
	3 days, 7:05:03	30.1
	3 days, 8:05:03	30.1
	3 days, 9:05:03	30.1
	3 days, 10:05:03	30.1
	3 days, 11:05:03	30.1
	3 days, 12:05:03	30.1
	3 days, 13:05:03	30.1
	3 days, 14:05:03	30
	3 days, 15:05:03	30
	3 days, 16:05:03	30.1
	3 days, 17:05:03	30.1
	3 days, 18:05:03	30.1
	3 days, 19:05:03	30.1
	3 days, 20:05:03	30
	3 days, 21:05:03	30.1
	3 days, 22:05:03	30.1
	3 days, 23:05:03	30.1
	4 days, 0:05:03	30.1
	4 days, 1:05:03	30.1
	4 days, 2:05:03	30.1
	4 days, 3:05:03	30.1
	4 days, 4:05:03	30
	4 days, 5:05:03	30.1
	4 days, 6:05:03	30
	4 days, 7:05:03	30.1
	4 days, 8:05:03	30.1
	4 days, 9:05:03	30.1
	4 days, 10:05:03	30.1
	4 days, 11:05:03	30.1
	4 days, 12:05:03	30.1
	4 days, 13:05:03	30.1
	4 days, 14:05:03	30
	4 days, 15:05:03	30.1
	4 days, 16:05:03	30.1
	4 days, 17:05:03	30.1
	4 days, 18:05:03	30.1
	4 days, 19:05:03	30.1
	4 days, 20:05:03	30.1
	4 days, 21:05:03	30.1
	4 days, 22:05:03	30.1
	4 days, 23:05:03	30.1
	5 days, 0:05:03	30.1

## Sheet: FIG1.Gen.5_PJCL growth
			14d.PRE Exudate																							14d.N-PRE Exudate
		Time (h)	PJCL 1	PJCL 2	PJCL 3	PJCL 4	PJCL 5	PJCL 6	PJCL 7	PJCL 8	PJCL X														Time (h)	PJCL 1	PJCL 2	PJCL 3	PJCL 4	PJCL 5	PJCL 6	PJCL 7	PJCL 8	PJCL X
		0	0.118	0.119	0.121	0.116	0.113	0.113	0.109	0.104	0.114125														0	0.12	0.112	0.11	0.109	0.107	0.115	0.11	0.106	0.111125
		1	0.117	0.118	0.12	0.116	0.112	0.112	0.109	0.104	0.1135														1	0.119	0.112	0.109	0.109	0.107	0.114	0.11	0.106	0.11075
		2	0.117	0.118	0.119	0.115	0.111	0.112	0.109	0.104	0.113125														2	0.119	0.112	0.11	0.109	0.107	0.114	0.11	0.106	0.110875
		3	0.116	0.118	0.119	0.115	0.111	0.112	0.109	0.104	0.113														3	0.12	0.113	0.111	0.111	0.108	0.115	0.111	0.107	0.112
		4	0.116	0.117	0.119	0.115	0.111	0.112	0.11	0.104	0.113														4	0.12	0.113	0.112	0.112	0.109	0.115	0.112	0.107	0.1125
		5	0.115	0.116	0.118	0.114	0.11	0.112	0.11	0.104	0.112375														5	0.12	0.114	0.115	0.113	0.11	0.115	0.112	0.108	0.113375
		6	0.115	0.116	0.118	0.114	0.11	0.113	0.111	0.104	0.112625														6	0.119	0.114	0.117	0.115	0.111	0.116	0.112	0.107	0.113875
		7	0.115	0.116	0.117	0.114	0.11	0.112	0.11	0.104	0.11225														7	0.119	0.115	0.119	0.115	0.11	0.115	0.112	0.108	0.114125
		8	0.114	0.115	0.117	0.114	0.109	0.111	0.111	0.104	0.111875														8	0.118	0.114	0.122	0.115	0.109	0.115	0.113	0.107	0.114125
		9	0.114	0.115	0.117	0.113	0.11	0.111	0.111	0.104	0.111875														9	0.118	0.115	0.127	0.115	0.109	0.115	0.113	0.108	0.115
		10	0.114	0.115	0.117	0.114	0.109	0.111	0.111	0.104	0.111875														10	0.118	0.115	0.129	0.116	0.11	0.114	0.113	0.108	0.115375
		11	0.114	0.114	0.116	0.113	0.109	0.11	0.11	0.104	0.11125														11	0.118	0.115	0.131	0.116	0.11	0.114	0.113	0.108	0.115625
		12	0.113	0.114	0.116	0.113	0.109	0.11	0.11	0.103	0.111														12	0.118	0.115	0.133	0.115	0.111	0.114	0.113	0.108	0.115875
		13	0.113	0.114	0.115	0.112	0.109	0.11	0.11	0.103	0.11075														13	0.119	0.116	0.134	0.116	0.11	0.114	0.114	0.109	0.1165
		14	0.113	0.113	0.115	0.113	0.108	0.11	0.109	0.103	0.1105														14	0.118	0.116	0.136	0.117	0.11	0.115	0.113	0.109	0.11675
		15	0.113	0.113	0.115	0.112	0.108	0.11	0.11	0.103	0.1105														15	0.118	0.116	0.136	0.119	0.11	0.114	0.113	0.109	0.116875
		16	0.112	0.113	0.114	0.112	0.108	0.11	0.11	0.103	0.11025														16	0.118	0.117	0.136	0.122	0.11	0.114	0.114	0.11	0.117625
		17	0.112	0.113	0.114	0.112	0.108	0.11	0.109	0.103	0.110125														17	0.118	0.117	0.139	0.123	0.111	0.114	0.114	0.111	0.118375
		18	0.112	0.112	0.114	0.112	0.108	0.109	0.108	0.102	0.109625														18	0.118	0.117	0.139	0.121	0.111	0.114	0.114	0.11	0.118
		19	0.112	0.112	0.114	0.112	0.108	0.11	0.109	0.102	0.109875														19	0.118	0.118	0.142	0.123	0.112	0.114	0.114	0.111	0.119
		20	0.112	0.112	0.114	0.112	0.108	0.109	0.109	0.102	0.10975														20	0.117	0.118	0.144	0.127	0.113	0.115	0.114	0.111	0.119875
		21	0.112	0.112	0.114	0.112	0.108	0.109	0.109	0.102	0.10975														21	0.118	0.119	0.144	0.131	0.113	0.115	0.114	0.111	0.120625
		22	0.112	0.112	0.114	0.111	0.108	0.109	0.108	0.102	0.1095														22	0.117	0.119	0.147	0.135	0.115	0.115	0.115	0.113	0.122
		23	0.111	0.111	0.114	0.112	0.108	0.109	0.108	0.102	0.109375														23	0.117	0.12	0.148	0.138	0.116	0.115	0.116	0.115	0.123125
		24	0.111	0.111	0.114	0.112	0.109	0.11	0.108	0.102	0.109625														24	0.117	0.121	0.151	0.136	0.115	0.115	0.116	0.116	0.123375
		25	0.111	0.111	0.114	0.112	0.109	0.109	0.108	0.102	0.1095														25	0.117	0.124	0.151	0.139	0.115	0.115	0.119	0.118	0.12475
		26	0.111	0.111	0.114	0.111	0.108	0.108	0.107	0.101	0.108875														26	0.117	0.125	0.154	0.143	0.115	0.114	0.119	0.117	0.1255
		27	0.111	0.111	0.114	0.111	0.108	0.109	0.107	0.101	0.109														27	0.117	0.128	0.157	0.146	0.117	0.115	0.118	0.118	0.127
		28	0.111	0.111	0.114	0.111	0.108	0.108	0.107	0.101	0.108875														28	0.117	0.133	0.162	0.148	0.117	0.116	0.116	0.116	0.128125
		29	0.111	0.111	0.116	0.112	0.108	0.108	0.106	0.101	0.109125														29	0.116	0.137	0.163	0.151	0.119	0.117	0.12	0.119	0.13025
		30	0.111	0.111	0.116	0.112	0.109	0.108	0.106	0.101	0.10925														30	0.117	0.138	0.167	0.155	0.118	0.118	0.119	0.12	0.1315
		31	0.111	0.11	0.115	0.114	0.109	0.108	0.106	0.101	0.10925														31	0.117	0.143	0.17	0.157	0.119	0.118	0.117	0.122	0.132875
		32	0.111	0.111	0.116	0.115	0.108	0.108	0.106	0.101	0.1095														32	0.118	0.149	0.171	0.161	0.119	0.12	0.124	0.125	0.135875
		33	0.111	0.11	0.117	0.114	0.107	0.108	0.106	0.101	0.10925														33	0.12	0.152	0.181	0.163	0.122	0.12	0.12	0.129	0.138375
		34	0.111	0.11	0.116	0.116	0.108	0.108	0.106	0.101	0.1095														34	0.12	0.16	0.182	0.165	0.129	0.121	0.122	0.126	0.140625
		35	0.111	0.111	0.116	0.116	0.107	0.108	0.105	0.1	0.10925														35	0.121	0.167	0.185	0.166	0.13	0.123	0.121	0.13	0.142875
		36	0.112	0.111	0.116	0.115	0.107	0.108	0.105	0.1	0.10925														36	0.123	0.173	0.185	0.168	0.127	0.124	0.122	0.134	0.1445
		37	0.112	0.111	0.115	0.115	0.107	0.108	0.105	0.1	0.109125														37	0.127	0.18	0.184	0.167	0.125	0.127	0.127	0.145	0.14775
		38	0.112	0.111	0.114	0.114	0.108	0.108	0.105	0.1	0.109														38	0.13	0.184	0.182	0.172	0.122	0.134	0.133	0.144	0.150125
		39	0.111	0.11	0.115	0.115	0.108	0.107	0.106	0.1	0.109														39	0.133	0.19	0.189	0.177	0.128	0.135	0.133	0.144	0.153625
		40	0.112	0.11	0.115	0.115	0.108	0.108	0.105	0.1	0.109125														40	0.137	0.198	0.198	0.176	0.136	0.137	0.144	0.149	0.159375
		41	0.112	0.111	0.115	0.114	0.107	0.107	0.104	0.1	0.10875														41	0.141	0.208	0.2	0.179	0.131	0.142	0.143	0.153	0.162125
		42	0.112	0.11	0.115	0.112	0.107	0.107	0.104	0.1	0.108375														42	0.146	0.206	0.203	0.184	0.129	0.142	0.139	0.146	0.161875
		43	0.113	0.11	0.114	0.113	0.107	0.107	0.104	0.1	0.1085														43	0.158	0.208	0.208	0.187	0.131	0.153	0.14	0.147	0.1665
		44	0.112	0.11	0.114	0.111	0.106	0.107	0.104	0.1	0.108														44	0.162	0.208	0.21	0.193	0.133	0.151	0.147	0.151	0.169375
		45	0.112	0.112	0.114	0.112	0.106	0.107	0.104	0.1	0.108375														45	0.176	0.211	0.212	0.19	0.131	0.156	0.144	0.154	0.17175
		46	0.112	0.111	0.114	0.112	0.106	0.107	0.105	0.1	0.108375														46	0.194	0.212	0.209	0.186	0.135	0.16	0.15	0.162	0.176
		47	0.112	0.11	0.113	0.111	0.106	0.107	0.103	0.1	0.10775														47	0.19	0.215	0.208	0.194	0.147	0.161	0.151	0.164	0.17875
		48	0.112	0.11	0.113	0.111	0.106	0.106	0.103	0.1	0.107625														48	0.201	0.217	0.217	0.188	0.149	0.167	0.158	0.161	0.18225
		49	0.112	0.11	0.112	0.111	0.106	0.106	0.103	0.099	0.107375														49	0.211	0.216	0.205	0.189	0.159	0.167	0.175	0.173	0.186875
		50	0.112	0.11	0.112	0.111	0.105	0.106	0.103	0.099	0.10725				MAX OD	MIN OD									50	0.216	0.209	0.212	0.187	0.159	0.164	0.173	0.177	0.187125
		51	0.112	0.109	0.111	0.11	0.106	0.106	0.103	0.099	0.107			PJCL X	0.114125	0.10525									51	0.219	0.205	0.211	0.182	0.168	0.166	0.177	0.17	0.18725					MAX OD	MIN OD
		52	0.112	0.109	0.112	0.11	0.106	0.106	0.103	0.099	0.107125			PJCL1	0.118	0.11									52	0.233	0.207	0.213	0.186	0.167	0.175	0.179	0.171	0.191375				PJCL X	0.206875	0.11075
		53	0.112	0.109	0.111	0.11	0.106	0.106	0.104	0.099	0.107125			PJCL2	0.119	0.107									53	0.236	0.204	0.207	0.187	0.163	0.17	0.175	0.178	0.19				PJCL1	0.28	0.11075
		54	0.112	0.109	0.111	0.11	0.105	0.106	0.103	0.099	0.106875			PJCL3	0.121	0.108									54	0.244	0.203	0.203	0.191	0.168	0.168	0.172	0.171	0.19				PJCL2	0.217	0.11075
		55	0.111	0.109	0.11	0.109	0.105	0.106	0.104	0.099	0.106625			PJCL4	0.354	0.107									55	0.251	0.205	0.207	0.194	0.18	0.184	0.176	0.184	0.197625				PJCL3	0.217	0.11075
		56	0.112	0.109	0.11	0.109	0.105	0.106	0.103	0.099	0.106625			PJCL5	0.113	0.104									56	0.26	0.201	0.206	0.188	0.182	0.182	0.193	0.183	0.199375				PJCL4	0.199	0.11075
		57	0.112	0.109	0.11	0.109	0.105	0.106	0.103	0.099	0.106625			PJCL6	0.113	0.105									57	0.262	0.192	0.199	0.192	0.178	0.19	0.206	0.187	0.20075				PJCL5	0.207	0.11075
		58	0.111	0.108	0.11	0.108	0.105	0.106	0.103	0.099	0.10625			PJCL7	0.111	0.102									58	0.262	0.192	0.198	0.191	0.178	0.191	0.207	0.194	0.201625				PJCL6	0.231	0.11075
		59	0.111	0.108	0.11	0.108	0.105	0.106	0.102	0.099	0.106125			PJCL8	0.104	0.099									59	0.265	0.189	0.208	0.186	0.188	0.195	0.201	0.189	0.202625				PJCL7	0.237	0.11075
		60	0.111	0.108	0.109	0.108	0.105	0.106	0.103	0.099	0.106125														60	0.272	0.19	0.204	0.186	0.194	0.195	0.22	0.189	0.20625				PJCL8	0.194	0.11075
		61	0.111	0.108	0.109	0.108	0.105	0.105	0.102	0.099	0.105875														61	0.28	0.185	0.2	0.186	0.201	0.185	0.221	0.182	0.205
		62	0.111	0.107	0.109	0.108	0.104	0.105	0.102	0.099	0.105625														62	0.27	0.179	0.203	0.188	0.188	0.191	0.208	0.179	0.20075
		63	0.111	0.107	0.108	0.108	0.104	0.105	0.102	0.099	0.1055														63	0.259	0.176	0.197	0.192	0.186	0.197	0.21	0.187	0.2005
		64	0.11	0.107	0.108	0.108	0.104	0.105	0.102	0.099	0.105375														64	0.255	0.171	0.2	0.19	0.199	0.209	0.216	0.187	0.203375
		65	0.11	0.107	0.108	0.107	0.104	0.105	0.102	0.099	0.10525														65	0.251	0.171	0.196	0.184	0.193	0.2	0.221	0.18	0.1995
		66	0.111	0.108	0.109	0.109	0.105	0.106	0.103	0.099	0.10625														66	0.272	0.165	0.2	0.185	0.197	0.219	0.227	0.175	0.205
		67	0.111	0.108	0.109	0.109	0.105	0.106	0.103	0.099	0.10625														67	0.267	0.16	0.198	0.186	0.207	0.222	0.232	0.183	0.206875
		68	0.111	0.108	0.109	0.108	0.105	0.105	0.102	0.099	0.105875														68	0.262	0.154	0.196	0.192	0.191	0.222	0.222	0.181	0.2025
		69	0.111	0.108	0.109	0.108	0.105	0.105	0.102	0.099	0.105875														69	0.24	0.15	0.193	0.192	0.206	0.227	0.225	0.185	0.20225
		70	0.111	0.108	0.109	0.108	0.105	0.105	0.102	0.099	0.105875														70	0.236	0.146	0.186	0.199	0.197	0.231	0.23	0.188	0.201625
		71	0.111	0.108	0.109	0.108	0.105	0.105	0.102	0.099	0.105875														71	0.24	0.141	0.192	0.197	0.195	0.231	0.237	0.184	0.202125
		72	0.11	0.108	0.108	0.108	0.105	0.105	0.102	0.099	0.105625														72	0.247	0.139	0.19	0.197	0.203	0.229	0.221	0.186	0.2015
		73																							73
		74																							74
		75																							75
		76																							76
		77																							77
		78																							78
		79																							79
		80																							80
		81																							81
		82																							82
		83																							83
		84																							84
		85																							85
		86																							86
		87																							87
		88																							88
		89																							89
		90																							90
		91																							91
		92																							92
		93																							93
		94																							94
		95																							95
		96																							96
		97																							97
		98																							98
		99																							99
		100																							100
		101																							101
		102																							102
		103																							103
		104																							104
		105																							105
		106																							106
		107																							107
		108																							108
		109																							109
		110																							110
		111																							111
		112																							112
		113																							113
		114																							114
		115																							115
		116																							116
		117																							117
		118																							118
		119																							119
		120																							120
			21d.PRE Exudate																							21d.N-PRE Exudate
		Time (h)	PJCL 1	PJCL 2	PJCL 3	PJCL 4	PJCL 5	PJCL 6	PJCL 7	PJCL 8	PJCL X														Time (h)	PJCL 1	PJCL 2	PJCL 3	PJCL 4	PJCL 5	PJCL 6	PJCL 7	PJCL 8	PJCL X
		0	0.118	0.11	0.115	0.11	0.113	0.108	0.106	0.109	0.111125														0	0.113	0.114	0.114	0.112	0.112	0.109	0.107	0.106	0.110875
		1	0.119	0.11	0.115	0.109	0.112	0.108	0.106	0.109	0.111														1	0.113	0.114	0.114	0.112	0.112	0.109	0.107	0.106	0.110875
		2	0.119	0.11	0.115	0.109	0.112	0.108	0.106	0.11	0.111125														2	0.113	0.115	0.114	0.113	0.113	0.109	0.108	0.107	0.1115
		3	0.119	0.111	0.115	0.11	0.113	0.109	0.107	0.111	0.111875														3	0.114	0.116	0.115	0.114	0.114	0.11	0.109	0.108	0.1125
		4	0.119	0.111	0.116	0.111	0.114	0.11	0.108	0.112	0.112625														4	0.115	0.116	0.116	0.116	0.115	0.111	0.11	0.109	0.1135
		5	0.12	0.113	0.117	0.112	0.115	0.111	0.109	0.114	0.113875														5	0.116	0.118	0.118	0.118	0.118	0.112	0.113	0.11	0.115375
		6	0.122	0.115	0.12	0.115	0.117	0.114	0.112	0.117	0.1165														6	0.117	0.119	0.121	0.121	0.121	0.112	0.115	0.113	0.117375
		7	0.126	0.119	0.125	0.119	0.121	0.118	0.116	0.124	0.121														7	0.117	0.119	0.125	0.125	0.125	0.112	0.116	0.115	0.11925
		8	0.133	0.126	0.131	0.125	0.128	0.126	0.123	0.131	0.127875														8	0.116	0.12	0.127	0.128	0.128	0.113	0.117	0.115	0.1205
		9	0.134	0.129	0.134	0.128	0.132	0.127	0.129	0.135	0.131														9	0.116	0.12	0.13	0.132	0.13	0.114	0.118	0.115	0.121875
		10	0.137	0.13	0.135	0.129	0.135	0.13	0.133	0.138	0.133375														10	0.117	0.12	0.132	0.136	0.131	0.113	0.119	0.115	0.122875
		11	0.139	0.132	0.136	0.132	0.138	0.134	0.135	0.14	0.13575														11	0.117	0.119	0.133	0.134	0.13	0.113	0.118	0.116	0.1225
		12	0.141	0.135	0.14	0.134	0.14	0.14	0.147	0.14	0.139625														12	0.118	0.121	0.131	0.136	0.134	0.114	0.119	0.117	0.12375
		13	0.144	0.138	0.147	0.14	0.147	0.148	0.156	0.153	0.146625														13	0.118	0.121	0.13	0.142	0.136	0.116	0.118	0.118	0.124875
		14	0.149	0.146	0.153	0.144	0.158	0.159	0.169	0.162	0.155														14	0.118	0.121	0.129	0.144	0.14	0.117	0.118	0.122	0.126125
		15	0.177	0.159	0.161	0.157	0.169	0.167	0.181	0.172	0.167875														15	0.117	0.122	0.133	0.148	0.141	0.118	0.117	0.122	0.12725
		16	0.186	0.176	0.174	0.168	0.184	0.186	0.193	0.194	0.182625														16	0.117	0.124	0.134	0.153	0.144	0.123	0.118	0.124	0.129625
		17	0.184	0.184	0.184	0.184	0.198	0.203	0.209	0.207	0.194125														17	0.117	0.126	0.14	0.158	0.147	0.12	0.119	0.128	0.131875
		18	0.192	0.185	0.201	0.214	0.203	0.217	0.221	0.219	0.2065														18	0.117	0.127	0.142	0.161	0.15	0.121	0.12	0.131	0.133625
		19	0.202	0.21	0.224	0.232	0.216	0.225	0.232	0.228	0.221125														19	0.117	0.13	0.141	0.163	0.155	0.125	0.12	0.131	0.13525
		20	0.216	0.215	0.231	0.234	0.223	0.236	0.237	0.233	0.228125														20	0.117	0.132	0.145	0.167	0.16	0.126	0.12	0.13	0.137125
		21	0.229	0.205	0.238	0.244	0.234	0.241	0.245	0.236	0.234														21	0.117	0.135	0.15	0.171	0.161	0.125	0.122	0.129	0.13875
		22	0.244	0.221	0.253	0.245	0.243	0.252	0.251	0.246	0.244375														22	0.118	0.137	0.159	0.175	0.163	0.126	0.123	0.132	0.141625
		23	0.251	0.227	0.255	0.267	0.248	0.256	0.256	0.248	0.251														23	0.118	0.139	0.164	0.179	0.166	0.133	0.126	0.133	0.14475
		24	0.258	0.25	0.259	0.278	0.252	0.259	0.261	0.258	0.259375														24	0.118	0.143	0.167	0.18	0.166	0.131	0.127	0.132	0.1455
		25	0.26	0.252	0.264	0.286	0.256	0.264	0.266	0.26	0.2635														25	0.119	0.149	0.171	0.186	0.168	0.134	0.128	0.133	0.1485
		26	0.274	0.264	0.273	0.293	0.262	0.269	0.271	0.263	0.271125														26	0.12	0.155	0.174	0.191	0.173	0.139	0.129	0.135	0.152
		27	0.282	0.269	0.282	0.301	0.264	0.275	0.274	0.269	0.277														27	0.121	0.163	0.178	0.194	0.179	0.143	0.132	0.135	0.155625
		28	0.292	0.277	0.289	0.307	0.266	0.278	0.279	0.267	0.281875														28	0.123	0.172	0.181	0.198	0.178	0.149	0.137	0.141	0.159875
		29	0.295	0.283	0.292	0.315	0.266	0.281	0.284	0.274	0.28625														29	0.126	0.177	0.188	0.204	0.18	0.147	0.144	0.148	0.16425
		30	0.298	0.293	0.297	0.321	0.274	0.285	0.286	0.277	0.291375														30	0.129	0.187	0.193	0.204	0.186	0.153	0.144	0.148	0.168
		31	0.303	0.298	0.303	0.327	0.277	0.292	0.294	0.283	0.297125														31	0.131	0.207	0.2	0.208	0.189	0.158	0.148	0.147	0.1735
		32	0.307	0.3	0.309	0.329	0.278	0.297	0.296	0.287	0.300375														32	0.138	0.21	0.207	0.21	0.183	0.163	0.155	0.15	0.177
		33	0.309	0.308	0.315	0.331	0.28	0.303	0.301	0.289	0.3045														33	0.142	0.219	0.212	0.215	0.182	0.166	0.163	0.155	0.18175
		34	0.316	0.305	0.316	0.339	0.281	0.305	0.304	0.293	0.307375														34	0.146	0.223	0.215	0.216	0.188	0.171	0.174	0.16	0.186625
		35	0.32	0.313	0.318	0.34	0.284	0.3	0.305	0.294	0.30925														35	0.158	0.238	0.219	0.224	0.185	0.17	0.175	0.155	0.1905
		36	0.322	0.317	0.324	0.341	0.289	0.305	0.309	0.296	0.312875														36	0.161	0.248	0.216	0.216	0.183	0.174	0.177	0.156	0.191375
		37	0.323	0.318	0.324	0.347	0.289	0.311	0.313	0.304	0.316125														37	0.174	0.259	0.212	0.212	0.182	0.176	0.187	0.154	0.1945
		38	0.327	0.322	0.326	0.346	0.293	0.311	0.314	0.305	0.318														38	0.188	0.267	0.222	0.214	0.194	0.178	0.191	0.156	0.20125
		39	0.326	0.33	0.333	0.352	0.298	0.316	0.316	0.31	0.322625														39	0.194	0.274	0.231	0.228	0.202	0.189	0.195	0.166	0.209875
		40	0.327	0.33	0.333	0.354	0.293	0.318	0.317	0.312	0.323														40	0.2	0.28	0.228	0.23	0.208	0.189	0.196	0.17	0.212625
		41	0.333	0.335	0.337	0.354	0.3	0.318	0.316	0.314	0.325875														41	0.209	0.279	0.243	0.235	0.213	0.198	0.19	0.174	0.217625
		42	0.333	0.335	0.334	0.349	0.3	0.318	0.317	0.31	0.3245														42	0.223	0.282	0.237	0.238	0.211	0.195	0.186	0.177	0.218625
		43	0.334	0.338	0.335	0.352	0.3	0.319	0.322	0.314	0.32675														43	0.228	0.282	0.239	0.244	0.21	0.193	0.193	0.183	0.2215
		44	0.34	0.339	0.339	0.346	0.304	0.32	0.321	0.311	0.3275														44	0.256	0.285	0.241	0.252	0.213	0.198	0.188	0.186	0.227375
		45	0.339	0.335	0.336	0.347	0.299	0.321	0.321	0.313	0.326375														45	0.268	0.284	0.248	0.252	0.216	0.197	0.197	0.187	0.231125
		46	0.34	0.339	0.339	0.349	0.303	0.323	0.322	0.314	0.328625														46	0.276	0.286	0.237	0.256	0.212	0.203	0.204	0.177	0.231375
		47	0.338	0.344	0.342	0.347	0.304	0.326	0.321	0.319	0.330125														47	0.282	0.283	0.257	0.257	0.224	0.222	0.207	0.188	0.24
		48	0.339	0.346	0.343	0.343	0.308	0.322	0.322	0.315	0.32975														48	0.287	0.287	0.259	0.248	0.227	0.22	0.211	0.194	0.241625
		49	0.339	0.343	0.34	0.341	0.304	0.322	0.324	0.316	0.328625														49	0.292	0.284	0.262	0.242	0.233	0.219	0.206	0.186	0.2405
		50	0.333	0.342	0.339	0.334	0.303	0.317	0.325	0.314	0.325875														50	0.297	0.274	0.243	0.242	0.228	0.217	0.208	0.18	0.236125
		51	0.335	0.345	0.339	0.326	0.303	0.315	0.324	0.315	0.32525														51	0.289	0.277	0.254	0.239	0.229	0.21	0.215	0.182	0.236875					MAX OD	MIN OD
		52	0.337	0.35	0.344	0.326	0.307	0.318	0.323	0.315	0.3275														52	0.296	0.265	0.26	0.242	0.224	0.227	0.216	0.193	0.240375				PJCL X	0.241625	0.110875
		53	0.335	0.348	0.343	0.319	0.306	0.32	0.322	0.317	0.32625														53	0.303	0.273	0.246	0.24	0.22	0.222	0.221	0.201	0.24075				PJCL1	0.303	0.113
		54	0.333	0.346	0.338	0.309	0.306	0.32	0.317	0.311	0.3225					MAX OD	MIN OD								54	0.294	0.28	0.242	0.24	0.219	0.216	0.218	0.191	0.2375				PJCL2	0.287	0.114
		55	0.333	0.345	0.336	0.303	0.304	0.314	0.318	0.308	0.320125				PJCL X	0.330125	0.111								55	0.287	0.274	0.244	0.237	0.23	0.22	0.211	0.195	0.23725				PJCL3	0.262	0.114
		56	0.325	0.34	0.333	0.291	0.296	0.309	0.311	0.297	0.31275				PJCL1	0.34	0.118								56	0.271	0.256	0.257	0.23	0.231	0.22	0.202	0.195	0.23275				PJCL4	0.257	0.112
		57	0.328	0.341	0.333	0.287	0.302	0.312	0.315	0.302	0.315				PJCL2	0.35	0.11								57	0.282	0.26	0.252	0.233	0.233	0.225	0.21	0.186	0.235125				PJCL5	0.24	0.112
		58	0.325	0.337	0.326	0.278	0.298	0.307	0.31	0.302	0.310375				PJCL3	0.344	0.115								58	0.275	0.257	0.234	0.233	0.234	0.234	0.205	0.182	0.23175				PJCL6	0.238	0.109
		59	0.319	0.333	0.324	0.264	0.29	0.298	0.3	0.291	0.302375				PJCL4	0.354	0.109								59	0.277	0.256	0.238	0.233	0.235	0.235	0.203	0.19	0.233375				PJCL7	0.222	0.107
		60	0.314	0.332	0.327	0.256	0.293	0.302	0.305	0.298	0.303375				PJCL5	0.308	0.112								60	0.286	0.257	0.236	0.229	0.24	0.234	0.21	0.195	0.235875				PJCL8	0.201	0.106
		61	0.308	0.328	0.317	0.244	0.287	0.292	0.297	0.289	0.29525				PJCL6	0.326	0.108								61	0.278	0.253	0.222	0.223	0.232	0.232	0.212	0.195	0.230875
		62	0.307	0.325	0.315	0.235	0.285	0.287	0.29	0.281	0.290625				PJCL7	0.325	0.106								62	0.262	0.242	0.221	0.223	0.232	0.229	0.209	0.19	0.226
		63	0.304	0.326	0.313	0.223	0.285	0.294	0.289	0.283	0.289625				PJCL8	0.319	0.109								63	0.25	0.233	0.23	0.226	0.224	0.229	0.21	0.19	0.224
		64	0.296	0.319	0.311	0.21	0.281	0.289	0.285	0.279	0.28375														64	0.264	0.234	0.237	0.232	0.227	0.231	0.22	0.189	0.22925
		65	0.295	0.317	0.307	0.195	0.28	0.287	0.283	0.278	0.28025														65	0.247	0.233	0.223	0.234	0.227	0.227	0.222	0.189	0.22525
		66	0.293	0.317	0.304	0.166	0.279	0.288	0.28	0.274	0.275125														66	0.251	0.235	0.228	0.226	0.224	0.222	0.213	0.192	0.223875
		67	0.293	0.317	0.305	0.158	0.279	0.288	0.279	0.278	0.274625														67	0.249	0.226	0.23	0.233	0.229	0.228	0.22	0.192	0.225875
		68	0.282	0.309	0.292	0.156	0.266	0.275	0.265	0.262	0.263375														68	0.247	0.227	0.226	0.235	0.223	0.226	0.209	0.186	0.222375
		69	0.275	0.307	0.287	0.155	0.264	0.27	0.261	0.259	0.25975														69	0.254	0.226	0.234	0.233	0.222	0.226	0.206	0.184	0.223125
		70	0.272	0.306	0.286	0.154	0.265	0.273	0.261	0.262	0.259875														70	0.239	0.219	0.23	0.232	0.221	0.229	0.212	0.183	0.220625
		71	0.266	0.302	0.283	0.153	0.263	0.271	0.257	0.258	0.256625														71	0.228	0.219	0.223	0.228	0.22	0.238	0.215	0.183	0.21925
		72	0.26	0.299	0.279	0.153	0.258	0.265	0.25	0.252	0.252														72	0.224	0.212	0.219	0.229	0.218	0.234	0.209	0.18	0.215625
		73																							73
		74																							74
		75																							75
		76																							76
		77																							77
		78																							78
		79																							79
		80																							80
		81																							81
		82																							82
		83																							83
		84																							84
		85																							85
		86																							86
		87																							87
		88																							88
		89																							89
		90																							90
		91																							91
		92																							92
		93																							93
		94																							94
		95																							95
		96																							96
		97																							97
		98																							98
		99																							99
		100																							100
		101																							101
		102																							102
		103																							103
		104																							104
		105																							105
		106																							106
		107																							107
		108																							108
		109																							109
		110																							110
		111																							111
		112																							112
		113																							113
		114																							114
		115																							115
		116																							116
		117																							117
		118																							118
		119																							119
		120																							120
																		PJCL 1	PJCL 2	PJCL 3	PJCL 4	PJCL 5	PJCL 6	PJCL 7	PJCL 8	PJCL X		PJCL		PRE vs N-PRE		14d vs 21d
																	14d.PRE	0.118	0.119	0.121	0.354	0.113	0.113	0.111	0.104	0.114125		14d.PRE	0.114125	14d	1.81271	PRE	2.89266
																	21d.PRE	0.34	0.35	0.344	0.354	0.308	0.326	0.325	0.319	0.330125		21d.PRE	0.330125
																	14d.N-PRE	0.28	0.217	0.217	0.199	0.207	0.231	0.237	0.194	0.206875		14d.N-PRE	0.206875	21d	0.73192	N-PRE	1.16798
																	21d.N-PRE	0.303	0.287	0.262	0.257	0.24	0.238	0.222	0.201	0.241625		21dN-PRE	0.241625

## Sheet: TABLE1.GEN.5_CFU 
			INITIAL									FINAL									NET GROWTH							Relative growth per culture well FINAL - INITIAL (CFU/mL)																		Percentage of Variation growth
	Selective media	PRE Type	PRE TYPE	COLONY NUMBERS	DILUTION	CFU/mL	LOG	X LOG PRE TYPE		Selective media	PRE Type	PRE TYPE	COLONY NUMBERS	DILUTION	CFU/mL	LOG	X LOG PRE TYPE		Selective media	PRE Type	PRE TYPE	Change Ratio	CFU/ML	LOG10CFU/ML				PSJN	JMP134	CH34	LMG19424	SUM	X SUM	% PSJN	% JM'P134	% CH34	% LMG19424									PSJN	JMP134	CH34	LMG19424
	DORN + 2.4-D (JMP13 Selective Media)	21 days PRE	PJCL.01	9	4	3600000	6.5563			DORN + 2.4-D (JMP13 Selective Media)	21 days PRE	PJCL.01	27	2	10800000	0			DORN + 2.4-D (JMP13 Selective Media)	21 days PRE	PJCL.01	-1	7200000	-6.5563		21 days PRE	PJCL.01	4800000	7200000	753200000	35991600000	36756800000	4599265000	0.0130588	0.0195882	2.04914	97.9182							21 days PRE	PJCL.01	0.545011	0.76	0.299788	0.524534
			PJCL.02	6	4	2400000	6.38021					PJCL.02	22	2	8800000	0					PJCL.02	-1	6400000	-6.38021			PJCL.02	5200000	6400000	-120000	-1560000	9920000		52.4194	64.5161	-1.20968	-15.7258								PJCL.02	0.62184	0.74	0.314948	0.59058
			PJCL.03	12	4	4800000	6.68124					PJCL.03	18	2	7200000	6.85733					PJCL.03	0.0263561	2400000	0.176091			PJCL.03	7200000	2400000	-80000	-2160000	7360000		97.8261	32.6087	-1.08696	-29.3478								PJCL.03	0.641178	0.76	0.280541	0.615706
			PJCL.04	11	4	4400000	6.64345					PJCL.04	29	2	11600000	7.06446					PJCL.04	0.0633715	7200000	0.421005			PJCL.04	3600000	7200000	-280000	-800000	9720000		37.037	74.0741	-2.88066	-8.23045								PJCL.04	0.497093	0.68	0.275063	0.490257
			PJCL.05	9	4	3600000	6.5563					PJCL.05	13	2	5200000	0					PJCL.05	-1	1600000	-6.5563			PJCL.05	400000	1600000	-280000	-2200000	-480000		-83.3333	-333.333	58.3333	458.333								PJCL.05	0.617154	0.72	0.262135	0.564057
			PJCL.06	6	4	2400000	6.38021					PJCL.06	14	2	5600000	6.74819					PJCL.06	0.0576747	3200000	0.367977			PJCL.06	3600000	3200000	-80000	-1960000	4760000		75.6303	67.2269	-1.68067	-41.1765								PJCL.06	0.575834	0.64	0.244499	0.557638
			PJCL.07	5	4	2000000	6.30103					PJCL.07	12	2	4800000	0					PJCL.07	-1	2800000	-6.30103			PJCL.07	4000000	2800000	-120000	-960000	5720000		69.9301	48.951	-2.0979	-16.7832								PJCL.07	0.608926	0.76	0.352058	0.634291
			PJCL.08	3	4	1200000	6.07918	6.44724				PJCL.08	7	2	2800000	0	2.58375				PJCL.08	-1	1600000	-6.07918			PJCL.08	400000	1600000	-80000	-1600000	320000		125	500	-25	-500								PJCL.08	0.617519	0.72	0.318213	0.588244
			JMP34									JMP34									JMP34	#DIV/0!	0	0			PSJN	0				0	3500000	#DIV/0!											SUMARY	0.590569	0.7225	0.293406	0.570663
		14 days PRE	PJCL.01	0	0	0	0				14 days PRE	PJCL.01	0	0	0	0				14 days PRE	PJCL.01	#DIV/0!	0	0			JMP134		14000000			14000000			100										PSJN	0.199019
			PJCL.02	0	0	0	0					PJCL.02	0	0	0	0					PJCL.02	#DIV/0!	0	0			CH34			0		0				#DIV/0!									JMP134		0.640264
			PJCL.03	0	0	0	0					PJCL.03	0	0	0	0					PJCL.03	#DIV/0!	0	0			LMG19424				0	0					#DIV/0!								CH34			0.298021
			PJCL.04	0	0	0	0					PJCL.04	0	0	0	0					PJCL.04	#DIV/0!	0	0				PSJN	JMP134	CH34	LMG19424	SUM	X SUM	% PSJN	% JM'P134	% CH34	% LMG19424								LMG19424				0.288257
			PJCL.05	0	0	0	0					PJCL.05	0	0	0	0					PJCL.05	#DIV/0!	0	0		14 days PRE	PJCL.01	0	0	0	0	0	0	#DIV/0!	#DIV/0!	#DIV/0!	#DIV/0!									PSJN	JMP134	CH34	LMG19424
			PJCL.06	0	0	0	0					PJCL.06	0	0	0	0					PJCL.06	#DIV/0!	0	0			PJCL.02	0	0	0	0	0		#DIV/0!	#DIV/0!	#DIV/0!	#DIV/0!							21 days PRE	PJCL.01	0.202975	0.232101	0.114639	0.174161
			PJCL.07	0	0	0	0					PJCL.07	0	0	0	0					PJCL.07	#DIV/0!	0	0			PJCL.03	0	0	0	0	0		#DIV/0!	#DIV/0!	#DIV/0!	#DIV/0!								PJCL.02	0.231843	0.275099	0.156689	0.223678
			PJCL.08	0	0	0	0	0				PJCL.08	0	0	0	0	0				PJCL.08	#DIV/0!	0	0			PJCL.04	0	0	0	0	0		#DIV/0!	#DIV/0!	#DIV/0!	#DIV/0!								PJCL.03	0.176755	0.291756	0.178112	0.152502
			JMP34									JMP34									JMP34	#DIV/0!	0	0			PJCL.05	0	0	0	0	0		#DIV/0!	#DIV/0!	#DIV/0!	#DIV/0!								PJCL.04	0.197064	0.293901	0.214931	0.161164
		21 days N-PRE	PJCL.01	23	3	920000	5.96379				21 days N-PRE	PJCL.01	6	5	2400000000	9.38021				21 days N-PRE	PJCL.01	0.572861	2399080000	3.41642			PJCL.06	0	0	0	0	0		#DIV/0!	#DIV/0!	#DIV/0!	#DIV/0!								PJCL.05	0.288243	0.283107	0.184147	0.210265
			PJCL.02	23	3	920000	5.96379					PJCL.02	2	5	800000000	8.90309					PJCL.02	0.492858	799080000	2.9393			PJCL.07	0	0	0	0	0		#DIV/0!	#DIV/0!	#DIV/0!	#DIV/0!								PJCL.06	0.242661	0.305876	0.141359	0.227934
			PJCL.03	7	3	280000	5.44716					PJCL.03	3	5	1200000000	9.07918					PJCL.03	0.666774	1199720000	3.63202			PJCL.08	0	0	0	0	0		#DIV/0!	#DIV/0!	#DIV/0!	#DIV/0!								PJCL.07	0.253138	0.2972	0.180226	0.187036
			PJCL.04	10	3	400000	5.60206					PJCL.04	3	5	1200000000	9.07918					PJCL.04	0.620686	1199600000	3.47712			PSJN	0				0	0	#DIV/0!											PJCL.08	0.241967	0.21652	0.191945	0.178181
			PJCL.05	21	3	840000	5.92428					PJCL.05	3	5	1200000000	9.07918					PJCL.05	0.375656	NA	3.1549			JMP134		0			0			#DIV/0!										SUMARY	0.229331	0.274445	0.170256	0.189365
			PJCL.06	17	3	680000	5.83251					PJCL.06	2	5	800000000	8.90309					PJCL.06	0.52646	799320000	3.07058			CH34			0		0				#DIV/0!									PSJN	0.131932
			PJCL.07	12	3	480000	5.68124					PJCL.07	2	5	800000000	8.90309					PJCL.07	0.567103	799520000	3.22185			LMG19424				0	0					#DIV/0!								JMP134		0.46359
			PJCL.08	21	3	840000	5.92428	5.79239				PJCL.08	1	5	400000000	8.60206	8.99114				PJCL.08	0.452001	399160000	2.67778				PSJN	JMP134	CH34	LMG19424	SUM	X SUM	% PSJN	% JM'P134	% CH34	% LMG19424								CH34			0.19801
			JMP34									JMP34									JMP34	#DIV/0!	0	0		21 days N-PRE	PJCL.01	0	2399080000	11920000	279520000	2690520000	2877670000	0	89.1679	0.443037	10.3891								LMG19424				0.151468
		14 days N-PRE	PJCL.01	3	4	1200000	6.07918				14 days N-PRE	PJCL.01	1	5	400000000	8.60206				14 days N-PRE	PJCL.01	0.415003	398800000	2.52288			PJCL.02	3199320000	799080000	31840000	359480000	4389720000		72.8821	18.2034	0.725331	8.18913									PSJN	JMP134	CH34	LMG19424
			PJCL.02	2	4	800000	5.90309					PJCL.02	1	5	400000000	8.60206					PJCL.02	0.457213	399200000	2.69897			PJCL.03	799560000	1199720000	19960000	439720000	2458960000		32.5162	48.7897	0.811725	17.8824							21 days PRE	PJCL.01	0.754826	0.747366	0.299788	0.783208
			PJCL.03	2	4	800000	5.90309					PJCL.03	2	5	800000000	8.90309					PJCL.03	0.508208	799200000	3			PJCL.04	1199760000	1199600000	31840000	479120000	2910320000		41.2243	41.2188	1.09404	16.4628								PJCL.02	0.785549	0.771261	0.354717	0.757129
			PJCL.04	2	4	800000	5.90309					PJCL.04	3	5	1200000000	9.07918					PJCL.04	0.538039	1199200000	3.17609			PJCL.05	2399160000	159080000	35880000	239440000	2833560000		84.6695	5.61414	1.26625	8.45015								PJCL.03	0.865626	0.805721	0.433642	0.781569
			PJCL.05	3	4	1200000	6.07918					PJCL.05	13	5	5200000000	9.716					PJCL.05	0.598242	5198800000	3.63682			PJCL.06	1599240000	799320000	27960000	519520000	2946040000		54.2844	27.132	0.949071	17.6345								PJCL.04	0.796375	0.742233	0.257137	0.74769
			PJCL.06	1	4	400000	5.60206					PJCL.06	7	5	2800000000	9.44716					PJCL.06	0.686372	2799600000	3.8451			PJCL.07	1199560000	799520000	15960000	679480000	2694520000		44.5185	29.6721	0.592313	25.2171								PJCL.05	0.805983	0.83	0.289732	0.701874
			PJCL.07	2	4	800000	5.90309					PJCL.07	18	5	7200000000	9.85733					PJCL.07	0.66986	7199200000	3.95424			PJCL.08	1199720000	399160000	19920000	478920000	2097720000		57.1916	19.0283	0.949602	22.8305								PJCL.06	0.757783	0.752508	0.26431	0.733106
			PJCL.08	2	4	800000	5.90309	5.90948				PJCL.08	16	5	6400000000	9.80618	9.25163				PJCL.08	0.661194	6399200000	3.90309			PSJN	0				0	0	#DIV/0!	#DIV/0!	#DIV/0!	#DIV/0!								PJCL.07	0.837807	0.788701	0.303085	0.770335
			JMP34									JMP34									JMP34	#DIV/0!	0	0			JMP134		0			0		#DIV/0!	#DIV/0!	#DIV/0!	#DIV/0!								PJCL.08	0.676952	0.715812	0.39788	0.608912
																											CH34			0		0		#DIV/0!	#DIV/0!	#DIV/0!	#DIV/0!								SUMARY	0.785112	0.7692	0.325037	0.735478
	Selective media	PRE Type	PRE TYPE	COLONY NUMBERS	DILUTION	CFU/mL	LOG	X LOG PRE TYPE		Selective media	PRE Type	PRE TYPE	COLONY NUMBERS	DILUTION	CFU/mL	LOG	X LOG PRE TYPE		Selective media	PRE Type	PRE TYPE	Change Ratio	CFU/ML	LOG10CFU/ML			LMG19424				0	0		#DIV/0!	#DIV/0!	#DIV/0!	#DIV/0!								PSJN	0.682702
	Dorn + IAA (PsJN selective Media)	21 days PRE	PJCL.01	4	4	1600000	6.20412			Dorn + IAA (PsJN selective Media)	21 days PRE	PJCL.01	16	2	6400000	0			Dorn + IAA (PsJN selective Media)	21 days PRE	PJCL.01	-1	4800000	-6.20412				PSJN	JMP134	CH34	LMG19424	SUM	X SUM	% PSJN	% JM'P134	% CH34	% LMG19424								JMP134		0.753064
			PJCL.02	4	4	1600000	6.20412					PJCL.02	17	2	6800000	0					PJCL.02	-1	5200000	-6.20412		14 days N-PRE	PJCL.01	1198000000	398800000	39760000	1199280000	2835840000	8581785000	42.245	14.0629	1.40205	42.2901								CH34			0.841601
			PJCL.03	3	4	1200000	6.07918					PJCL.03	21	2	8400000	6.92428					PJCL.03	0.139015	7200000	0.845098			PJCL.02	1198000000	399200000	319640000	399200000	2316040000		51.7262	17.2363	13.8011	17.2363								LMG19424				0.72369
			PJCL.04	9	4	3600000	6.5563					PJCL.04	18	2	7200000	6.85733					PJCL.04	0.0459146	3600000	0.30103			PJCL.03	3198800000	799200000	599520000	799560000	5397080000		59.2691	14.808	11.1082	14.8147									PSJN	JMP134	CH34	LMG19424
			PJCL.05	5	4	2000000	6.30103					PJCL.05	6	2	2400000	0					PJCL.05	-1	400000	-6.30103			PJCL.04	1198400000	1199200000	359800000	399200000	3156600000		37.9649	37.9902	11.3983	12.6465							21 days PRE	PJCL.01	0.396547	0.670845	0.210377	0.439725
			PJCL.06	2	4	800000	5.90309					PJCL.06	11	2	4400000	6.64345					PJCL.06	0.12542	3600000	0.740363			PJCL.05	1999600000	5198800000	79720000	799280000	8077400000		24.7555	64.3623	0.986951	9.89526								PJCL.02	0.438454	0.66335	0.267941	0.368652
			PJCL.07	3	4	1200000	6.07918					PJCL.07	13	2	5200000	0					PJCL.07	-1	4000000	-6.07918			PJCL.06	4398800000	2799600000	159720000	1599560000	8957680000		49.1065	31.2536	1.78305	17.8569								PJCL.03	0.394128	0.673715	0.275193	0.352318
			PJCL.08	5	4	2000000	6.30103	6.20351				PJCL.08	6	2	2400000	0	2.55313				PJCL.08	-1	400000	-6.30103			PJCL.07	7998400000	7199200000	159480000	5199520000	20556600000		38.9092	35.0214	0.775809	25.2937								PJCL.04	0.377606	0.753744	0.202509	0.363939
			PsJN									PsJN									PsJN	#DIV/0!	0	0			PJCL.08	7598800000	6399200000	159560000	3199480000	17357040000		43.7794	36.868	0.919281	18.4333								PJCL.05	0.375204	0.697957	0.27299	0.315234
		14 days PRE	PJCL.01	0	0	0	0				14 days PRE	PJCL.01	0	0	0	0				14 days PRE	PJCL.01	#DIV/0!	0	0			PSJN	0				0	0	#DIV/0!	#DIV/0!	#DIV/0!	#DIV/0!								PJCL.06	0.571972	0.772574	0.329216	0.404063
			PJCL.02	0	0	0	0					PJCL.02	0	0	0	0					PJCL.02	#DIV/0!	0	0			JMP134		0			0		#DIV/0!	#DIV/0!	#DIV/0!	#DIV/0!								PJCL.07	0.48225	0.807925	0.440796	0.469036
			PJCL.03	0	0	0	0					PJCL.03	0	0	0	0					PJCL.03	#DIV/0!	0	0			CH34			0		0		#DIV/0!	#DIV/0!	#DIV/0!	#DIV/0!								PJCL.08	0.523945	0.711868	0.69173	0.42237
			PJCL.04	0	0	0	0					PJCL.04	0	0	0	0					PJCL.04	#DIV/0!	0	0			LMG19424				0	0		#DIV/0!	#DIV/0!	#DIV/0!	#DIV/0!								SUMARY	0.445013	0.718997	0.336344	0.391917
			PJCL.05	0	0	0	0					PJCL.05	0	0	0	0					PJCL.05	#DIV/0!	0	0																					PSJN	0.682702
			PJCL.06	0	0	0	0					PJCL.06	0	0	0	0					PJCL.06	#DIV/0!	0	0																					JMP134		0.753064
			PJCL.07	0	0	0	0					PJCL.07	0	0	0	0					PJCL.07	#DIV/0!	0	0				Relative growth per culture well INITIAL (CFU/mL)																	CH34			0.841601
			PJCL.08	0	0	0	0	0				PJCL.08	0	0	0	0	0				PJCL.08	#DIV/0!	0	0				PSJN	JMP134	CH34	LMG19424	SUM	X SUM	% PSJN	% JM'P134	% CH34	% LMG19424								LMG19424				0.72369
			PsJN									PsJN									PsJN	#DIV/0!	0	0		21 days PRE	PJCL.01	6800000	8400000	6800000	8400000	30400000	34600000	22.3684	27.6316	22.3684	27.6316
		21 days N-PRE	PJCL.01	17	3	680000	5.83251				21 days N-PRE	PJCL.01	8	5	3200000000	9.50515				21 days N-PRE	PJCL.01	0.629685	3199320000	3.67264			PJCL.02	5600000	9600000	7200000	7600000	30000000		18.6667	32	24	25.3333
			PJCL.02	11	3	440000	5.64345					PJCL.02	2	5	800000000	8.90309					PJCL.02	0.577596	799560000	3.25964			PJCL.03	4400000	5600000	10000000	5600000	25600000		17.1875	21.875	39.0625	21.875
			PJCL.03	6	3	240000	5.38021					PJCL.03	3	5	1200000000	9.07918					PJCL.03	0.687514	1199760000	3.69897			PJCL.04	10400000	12400000	13200000	11200000	47200000		22.0339	26.2712	27.9661	23.7288									Dispersion
			PJCL.04	21	3	840000	5.92428					PJCL.04	6	5	2400000000	9.38021					PJCL.04	0.583351	2399160000	3.45593			PJCL.05	6800000	9600000	15200000	11600000	43200000		15.7407	22.2222	35.1852	26.8519									PSJN	JMP134	CH34	LMG19424
			PJCL.05	19	3	760000	5.88081					PJCL.05	4	5	1600000000	9.20412					PJCL.05	0.56511	1599240000	3.32331			PJCL.06	6000000	13600000	17600000	7200000	44400000		13.5135	30.6306	39.6396	16.2162							21 days PRE	PJCL.01	-2.55313	-2.58375	#NUM!	-2.07822
			PJCL.06	11	3	440000	5.64345					PJCL.06	3	5	1200000000	9.07918					PJCL.06	0.608799	1199560000	3.43573			PJCL.07	5600000	7200000	4800000	4400000	22000000		25.4545	32.7273	21.8182	20								PJCL.02	-2.55313	-2.58375	#NUM!	-2.07822
			PJCL.07	7	3	280000	5.44716					PJCL.07	3	5	1200000000	9.07918					PJCL.07	0.666774	1199720000	3.63202			PJCL.08	6000000	10400000	9600000	8000000	34000000		17.6471	30.5882	28.2353	23.5294								PJCL.03	4.37115	4.27359	#NUM!	3.302
			PJCL.08	12	3	480000	5.68124	5.67914				PJCL.08	2	5	800000000	8.90309	9.14165				PJCL.08	0.567103	799520000	3.22185			PSJN	12400000				12400000	7300000	100											PJCL.04	4.3042	4.48071	#NUM!	3.52384
			PsJN									PsJN									PsJN	#DIV/0!	0	0			JMP134		0			0			#DIV/0!										PJCL.05	-2.55313	-2.58375	#NUM!	-2.07822
		14 days N-PRE	PJCL.01	5	4	2000000	6.30103				14 days N-PRE	PJCL.01	3	5	1200000000	9.07918				14 days N-PRE	PJCL.01	0.440904	1198000000	2.77815			CH34			12800000		12800000				100									PJCL.06	4.09032	4.16444	#NUM!	3.56524
			PJCL.02	5	4	2000000	6.30103					PJCL.02	3	5	1200000000	9.07918					PJCL.02	0.440904	1198000000	2.77815			LMG19424				4000000	4000000					100								PJCL.07	-2.55313	-2.58375	#NUM!	-2.07822
			PJCL.03	3	4	1200000	6.07918					PJCL.03	8	5	3200000000	9.50515					PJCL.03	0.563558	3198800000	3.42597				PSJN	JMP134	CH34	LMG19424	SUM	X SUM	% PSJN	% JM'P134	% CH34	% LMG19424								PJCL.08	-2.55313	-2.58375	#NUM!	-2.07822
			PJCL.04	4	4	1600000	6.20412					PJCL.04	3	5	1200000000	9.07918					PJCL.04	0.463412	1198400000	2.87506		14 days PRE	PJCL.01	5200000	8800000	7200000	7600000	28800000	29650000	18.0556	30.5556	25	26.3889									PSJN	JMP134	CH34	LMG19424
			PJCL.05	1	4	400000	5.60206					PJCL.05	5	5	2000000000	9.30103					PJCL.05	0.660287	1999600000	3.69897			PJCL.02	7200000	9600000	6800000	8000000	31600000		22.7848	30.3797	21.519	25.3165							14 days PRE	PJCL.01	0	0	0	0
			PJCL.06	3	4	1200000	6.07918					PJCL.06	11	5	4400000000	9.64345					PJCL.06	0.586308	4398800000	3.56427			PJCL.03	5200000	8400000	9200000	7200000	30000000		17.3333	28	30.6667	24								PJCL.02	0	0	0	0
			PJCL.07	4	4	1600000	6.20412					PJCL.07	20	5	8000000000	9.90309					PJCL.07	0.596212	7998400000	3.69897			PJCL.04	4000000	7600000	6800000	6400000	24800000		16.129	30.6452	27.4194	25.8065								PJCL.03	0	0	0	0
			PJCL.08	3	4	1200000	6.07918	6.10624				PJCL.08	19	5	7600000000	9.88081	9.43388				PJCL.08	0.625353	7598800000	3.80163			PJCL.05	3200000	11600000	13600000	8400000	36800000		8.69565	31.5217	36.9565	22.8261								PJCL.04	0	0	0	0
			PsJN									PsJN									PsJN	#DIV/0!	0	0			PJCL.06	4000000	11600000	8400000	4800000	28800000		13.8889	40.2778	29.1667	16.6667								PJCL.05	0	0	0	0
																											PJCL.07	2800000	9200000	10800000	6400000	29200000		9.58904	31.5068	36.9863	21.9178								PJCL.06	0	0	0	0
	Selective media	PRE Type	PRE TYPE	COLONY NUMBERS	DILUTION	CFU/mL	LOG	X LOG PRE TYPE		Selective media	PRE Type	PRE TYPE	COLONY NUMBERS	DILUTION	CFU/mL	LOG	X LOG PRE TYPE		Selective media	PRE Type	PRE TYPE	Change Ratio	CFU/ML	LOG10CFU/ML			PJCL.08	3200000	10800000	6000000	7200000	27200000		11.7647	39.7059	22.0588	26.4706								PJCL.07	0	0	0	0
	R2A + km, (CH34 selective Media)	21 days PRE	PJCL.01	2	3	80000	4.90309			R2A + km, (CH34 selective Media)	21 days PRE	PJCL.01	0	0	0	0			R2A + km, (CH34 selective Media)	21 days PRE	PJCL.01	-1	-80000	-4.90309			PSJN	5200000				5200000	10500000	100											PJCL.08	0	0	0	0
			PJCL.02	3	3	120000	5.07918					PJCL.02	0	0	0	0					PJCL.02	-1	-120000	-5.07918			JMP134		16400000			16400000			100											PSJN	JMP134	CH34	LMG19424
			PJCL.03	2	3	80000	4.90309					PJCL.03	0	0	0	#NUM!					PJCL.03	#NUM!	-80000	#NUM!			CH34			16400000		16400000				100								21 days N-PRE	PJCL.01	0.363499	0.389076	-0.283209	-0.170107
			PJCL.04	7	3	280000	5.44716					PJCL.04	0	0	0	#NUM!					PJCL.04	#NUM!	-280000	#NUM!			LMG19424				4000000	4000000					100								PJCL.02	-0.238561	-0.0880456	0.14276	-0.0609624
			PJCL.05	7	3	280000	5.44716					PJCL.05	0	0	0	0					PJCL.05	-1	-280000	-5.44716				PSJN	JMP134	CH34	LMG19424	SUM	X SUM	% PSJN	% JM'P134	% CH34	% LMG19424								PJCL.03	-0.0624694	0.0880456	-0.0613602	0.0261878
			PJCL.06	2	3	80000	4.90309					PJCL.06	0	0	0	#NUM!					PJCL.06	#NUM!	-80000	#NUM!		21 days N-PRE	PJCL.01	7200000	7200000	6800000	5600000	26800000	24900000	26.8657	26.8657	25.3731	20.8955								PJCL.04	0.238561	0.0880456	0.14276	0.0639763
			PJCL.07	3	3	120000	5.07918					PJCL.07	0	0	0	0					PJCL.07	-1	-120000	-5.07918			PJCL.02	5600000	7200000	4400000	7200000	24400000		22.9508	29.5082	18.0328	29.5082								PJCL.05	0.0624694	0.0880456	0.193912	-0.237054
			PJCL.08	2	3	80000	4.90309	5.08313				PJCL.08	0	0	0	0	#NUM!				PJCL.08	-1	-80000	-4.90309			PJCL.03	2400000	4800000	2000000	4800000	14000000		17.1429	34.2857	14.2857	34.2857								PJCL.06	-0.0624694	-0.0880456	0.0847678	0.0987384
			CH34									CH34									CH34	#DIV/0!	0	0			PJCL.04	5200000	10400000	6400000	8000000	30000000		17.3333	34.6667	21.3333	26.6667								PJCL.07	-0.0624694	-0.0880456	-0.15827	0.215244
		14 days PRE	PJCL.01	0	0	0	0				14 days PRE	PJCL.01	0	0	0	0				14 days PRE	PJCL.01	#DIV/0!	0	0			PJCL.05	3200000	8800000	6400000	8000000	26400000		12.1212	33.3333	24.2424	30.303								PJCL.08	-0.238561	-0.389076	-0.0613602	0.0639763
			PJCL.02	0	0	0	0					PJCL.02	0	0	0	0					PJCL.02	#DIV/0!	0	0			PJCL.06	6400000	8800000	4800000	8000000	28000000		22.8571	31.4286	17.1429	28.5714									PSJN	JMP134	CH34	LMG19424
			PJCL.03	0	0	0	0					PJCL.03	0	0	0	0					PJCL.03	#DIV/0!	0	0			PJCL.07	3600000	8800000	6000000	6400000	24800000		14.5161	35.4839	24.1935	25.8065							14 days N-PRE	PJCL.01	-0.354704	-0.570352	-0.642579	0.0148369
			PJCL.04	0	0	0	0					PJCL.04	0	0	0	0					PJCL.04	#DIV/0!	0	0			PJCL.08	4800000	7600000	3200000	9200000	24800000		19.3548	30.6452	12.9032	37.0968								PJCL.02	-0.354704	-0.570352	0.260511	-0.462284
			PJCL.05	0	0	0	0					PJCL.05	0	0	0	0					PJCL.05	#DIV/0!	0	0			PSJN	5200000				5200000	3200000	100											PJCL.03	0.071265	-0.269322	0.533512	-0.161254
			PJCL.06	0	0	0	0					PJCL.06	0	0	0	0					PJCL.06	#DIV/0!	0	0			JMP134		0			0			#DIV/0!										PJCL.04	-0.354704	-0.0932309	0.311663	-0.462284
			PJCL.07	0	0	0	0					PJCL.07	0	0	0	0					PJCL.07	#DIV/0!	0	0			CH34			4000000		4000000				100									PJCL.05	-0.132855	0.543591	-0.341549	-0.161254
			PJCL.08	0	0	0	0	0				PJCL.08	0	0	0	0	0				PJCL.08	#DIV/0!	0	0			LMG19424				3600000	3600000					100								PJCL.06	0.209568	0.274746	-0.0405192	0.139776
			CH34									CH34									CH34	#DIV/0!	0	0				PSJN	JMP134	CH34	LMG19424	SUM	X SUM	% PSJN	% JM'P134	% CH34	% LMG19424								PJCL.07	0.469205	0.68492	-0.0405192	0.651659
		21 days N-PRE	PJCL.01	2	3	80000	4.90309				21 days N-PRE	PJCL.01	3	3	12000000	7.07918				21 days N-PRE	PJCL.01	0.44382	11920000	2.17609		14 days N-PRE	PJCL.01	6400000	11200000	6000000	4000000	27600000	25150000	23.1884	40.5797	21.7391	14.4928								PJCL.08	0.446929	0.633768	-0.0405192	0.440806
			PJCL.02	4	3	160000	5.20412					PJCL.02	8	3	32000000	7.50515					PJCL.02	0.442155	31840000	2.30103			PJCL.02	4400000	10000000	5600000	9600000	29600000		14.8649	33.7838	18.9189	32.4324
			PJCL.03	1	3	40000	4.60206					PJCL.03	5	3	20000000	7.30103					PJCL.03	0.58647	19960000	2.69897			PJCL.03	4000000	10000000	6000000	6400000	26400000		15.1515	37.8788	22.7273	24.2424
			PJCL.04	4	3	160000	5.20412					PJCL.04	8	3	32000000	7.50515					PJCL.04	0.442155	31840000	2.30103			PJCL.04	4800000	5200000	8000000	5600000	23600000		20.339	22.0339	33.8983	23.7288
			PJCL.05	3	3	120000	5.07918					PJCL.05	9	3	36000000	7.5563					PJCL.05	0.487701	35880000	2.47712			PJCL.05	4000000	7200000	4800000	8000000	24000000		16.6667	30	20	33.3333
			PJCL.06	1	3	40000	4.60206					PJCL.06	7	3	28000000	7.44716					PJCL.06	0.618223	27960000	2.8451			PJCL.06	1200000	6400000	4800000	6400000	18800000		6.38298	34.0426	25.5319	34.0426
			PJCL.07	1	3	40000	4.60206					PJCL.07	4	3	16000000	7.20412					PJCL.07	0.565412	15960000	2.60206			PJCL.07	2800000	4800000	800000	3200000	11600000		24.1379	41.3793	6.89655	27.5862
			PJCL.08	2	3	80000	4.90309	4.88747				PJCL.08	5	3	20000000	7.30103	7.36239				PJCL.08	0.489067	19920000	2.39794			PJCL.08	4800000	11600000	8800000	14400000	39600000		12.1212	29.2929	22.2222	36.3636
			CH34									CH34									CH34	#DIV/0!	0	0			PSJN	2400000				2400000	5800000	100
		14 days N-PRE	PJCL.01	6	3	240000	5.38021				14 days N-PRE	PJCL.01	1	4	40000000	7.60206				14 days N-PRE	PJCL.01	0.412967	39760000	2.22185			JMP134		4000000			4000000			100
			PJCL.02	9	3	360000	5.5563					PJCL.02	8	4	320000000	8.50515					PJCL.02	0.530721	319640000	2.94885			CH34			10800000		10800000				100
			PJCL.03	12	3	480000	5.68124					PJCL.03	15	4	600000000	8.77815					PJCL.03	0.545112	599520000	3.09691			LMG19424				6000000	6000000					100
			PJCL.04	5	3	200000	5.30103					PJCL.04	9	4	360000000	8.5563					PJCL.04	0.614083	359800000	3.25527
			PJCL.05	7	3	280000	5.44716					PJCL.05	2	4	80000000	7.90309					PJCL.05	0.450865	79720000	2.45593
			PJCL.06	7	3	280000	5.44716					PJCL.06	4	4	160000000	8.20412					PJCL.06	0.506129	159720000	2.75696				Relative growth per culture well FINAL (CFU/mL)
			PJCL.07	13	3	520000	5.716					PJCL.07	4	4	160000000	8.20412					PJCL.07	0.43529	159480000	2.48812				PSJN	JMP134	CH34	LMG19424	SUM	X SUM	% PSJN	% JM'P134	% CH34	% LMG19424
			PJCL.08	11	3	440000	5.64345	5.52157				PJCL.08	4	4	160000000	8.20412	8.24464				PJCL.08	0.453741	159560000	2.56067		21 days PRE	PJCL.01	35993200000	1440000000000	760000000	36000000000	1512753200000	1201093550000	2.37932	95.1907	0.0502395	2.37977
			CH34									CH34									CH34	#DIV/0!	0	0			PJCL.02	87994400000	1400000000000	1040000000	88000000000	1577034400000		5.57974	88.7742	0.0659466	5.58009
																											PJCL.03	79995600000	800000000000	920000000	80000000000	960915600000		8.32494	83.2539	0.095742	8.32539
	Selective media	PRE Type	PRE TYPE	COLONY NUMBERS	DILUTION	CFU/mL	LOG	X LOG PRE TYPE		Selective media	PRE Type	PRE TYPE	COLONY NUMBERS	DILUTION	CFU/mL	LOG	X LOG PRE TYPE		Selective media	PRE Type	PRE TYPE	Change Ratio	CFU/ML	LOG10CFU/ML			PJCL.04	31989600000	840000000000	1200000000	32000000000	905189600000		3.53402	92.7982	0.132569	3.53517
	Dorn + 3-HPA + Gm, (LMG19424 selective Media)	21 days PRE	PJCL.01	9	4	3600000	6.5563			Dorn + 3-HPA + Gm, (LMG19424 selective Media)	21 days PRE	PJCL.01	26	1	1040000	0			Dorn + 3-HPA + Gm, (LMG19424 selective Media)	21 days PRE	PJCL.01	-1	-2560000	-6.5563			PJCL.05	111993200000	1080000000000	1160000000	112000000000	1305153200000		8.58085	82.7489	0.0888785	8.58137
			PJCL.02	8	4	3200000	6.50515					PJCL.02	41	1	1640000	0					PJCL.02	-1	-1560000	-6.50515			PJCL.06	47994000000	520000000000	1040000000	48000000000	617034000000		7.77818	84.2741	0.168548	7.77915
			PJCL.03	6	4	2400000	6.38021					PJCL.03	6	1	240000	5.38021					PJCL.03	-0.156735	-2160000	-1			PJCL.07	71994400000	1160000000000	1080000000	72000000000	1305074400000		5.5165	88.8838	0.0827539	5.51693
			PJCL.04	3	4	1200000	6.07918					PJCL.04	10	1	400000	5.60206					PJCL.04	-0.0784845	-800000	-0.477121			PJCL.08	91994000000	1240000000000	1600000000	92000000000	1425594000000		6.45303	86.9813	0.112234	6.45345
			PJCL.05	7	4	2800000	6.44716					PJCL.05	15	1	600000	0					PJCL.05	-1	-2200000	-6.44716			PSJN	307600000				307600000	31576900000	100
			PJCL.06	6	4	2400000	6.38021					PJCL.06	11	1	440000	5.64345					PJCL.06	-0.115476	-1960000	-0.736759			JMP134		124000000000			124000000000			100
			PJCL.07	3	4	1200000	6.07918					PJCL.07	6	1	240000	0					PJCL.07	-1	-960000	-6.07918			CH34			1680000000		1680000000				100
			PJCL.08	5	4	2000000	6.30103	6.34105				PJCL.08	10	1	400000	0	2.07822				PJCL.08	-1	-1600000	-6.30103			LMG19424				320000000	320000000					100
			LMG19424									LMG19424									LMG19424	#DIV/0!	0	0				PSJN	JMP134	CH34	LMG19424	SUM	X SUM	% PSJN	% JM'P134	% CH34	% LMG19424
		14 days PRE	PJCL.01	0	0	0	0				14 days PRE	PJCL.01	0	0	0	0				14 days PRE	PJCL.01	#DIV/0!	0	0		14 days PRE	PJCL.01	120000000	360000000	44000000	120000000	644000000	1335500000	18.6335	55.9006	6.8323	18.6335
			PJCL.02	0	0	0	0					PJCL.02	0	0	0	0					PJCL.02	#DIV/0!	0	0			PJCL.02	280000000	800000000	80000000	280000000	1440000000		19.4444	55.5556	5.55556	19.4444
			PJCL.03	0	0	0	0					PJCL.03	0	0	0	0					PJCL.03	#DIV/0!	0	0			PJCL.03	80000000	880000000	160000000	80000000	1200000000		6.66667	73.3333	13.3333	6.66667
			PJCL.04	0	0	0	0					PJCL.04	0	0	0	0					PJCL.04	#DIV/0!	0	0			PJCL.04	80000000	800000000	200000000	80000000	1160000000		6.89655	68.9655	17.2414	6.89655
			PJCL.05	0	0	0	0					PJCL.05	0	0	0	0					PJCL.05	#DIV/0!	0	0			PJCL.05	240000000	1160000000	280000000	240000000	1920000000		12.5	60.4167	14.5833	12.5
			PJCL.06	0	0	0	0					PJCL.06	0	0	0	0					PJCL.06	#DIV/0!	0	0			PJCL.06	160000000	1680000000	80000000	160000000	2080000000		7.69231	80.7692	3.84615	7.69231
			PJCL.07	0	0	0	0					PJCL.07	0	0	0	0					PJCL.07	#DIV/0!	0	0			PJCL.07	120000000	1080000000	200000000	120000000	1520000000		7.89474	71.0526	13.1579	7.89474
			PJCL.08	0	0	0	0	0				PJCL.08	0	0	0	0	0				PJCL.08	#DIV/0!	0	0			PJCL.08	120000000	360000000	120000000	120000000	720000000		16.6667	50	16.6667	16.6667
			LMG19424									LMG19424									LMG19424	#DIV/0!	0	0			PSJN	40000000				40000000	6730000000	100
		21 days N-PRE	PJCL.01	12	3	480000	5.68124				21 days N-PRE	PJCL.01	7	4	280000000	8.44716				21 days N-PRE	PJCL.01	0.486851	279520000	2.76592			JMP134		26400000000			26400000000			100
			PJCL.02	13	3	520000	5.716					PJCL.02	9	4	360000000	8.5563					PJCL.02	0.496903	359480000	2.8403			CH34			440000000		440000000				100
			PJCL.03	7	3	280000	5.44716					PJCL.03	11	4	440000000	8.64345					PJCL.03	0.586782	439720000	3.19629			LMG19424				40000000	40000000					100
			PJCL.04	22	3	880000	5.94448					PJCL.04	12	4	480000000	8.68124					PJCL.04	0.460386	479120000	2.73676				PSJN	JMP134	CH34	LMG19424	SUM	X SUM	% PSJN	% JM'P134	% CH34	% LMG19424
			PJCL.05	14	3	560000	5.74819					PJCL.05	6	4	240000000	8.38021					PJCL.05	0.457887	239440000	2.63202		21 days N-PRE	PJCL.01	1080000000000	960000000000	760000000	1080000000000	3120760000000	2975750000000	34.607	30.7617	0.024353	34.607
			PJCL.06	12	3	480000	5.68124					PJCL.06	13	4	520000000	8.716					PJCL.06	0.534172	519520000	3.03476			PJCL.02	1120000000000	1400000000000	1000000000	1120000000000	3641000000000		30.7608	38.451	0.027465	30.7608
			PJCL.07	13	3	520000	5.716					PJCL.07	17	4	680000000	8.83251					PJCL.07	0.545225	679480000	3.11651			PJCL.03	800000000000	1160000000000	1080000000	800000000000	2761080000000		28.9742	42.0125	0.0391151	28.9742
			PJCL.08	27	3	1080000	6.03342	5.74597				PJCL.08	12	4	480000000	8.68124	8.61726				PJCL.08	0.438858	478920000	2.64782			PJCL.04	1160000000000	1680000000000	360000000	1160000000000	4000360000000		28.9974	41.9962	0.00899919	28.9974
			LMG19424									LMG19424									LMG19424	#DIV/0!	0	0			PJCL.05	560000000000	NA	600000000	560000000000	1120600000000		49.9732	NA	0.0535427	49.9732
		14 days N-PRE	PJCL.01	18	3	720000	5.85733				14 days N-PRE	PJCL.01	3	5	1200000000	9.07918				14 days N-PRE	PJCL.01	0.550054	1199280000	3.22185			PJCL.06	920000000000	1480000000000	280000000	920000000000	3320280000000		27.7085	44.5746	0.00843302	27.7085
			PJCL.02	20	3	800000	5.90309					PJCL.02	1	5	400000000	8.60206					PJCL.02	0.457213	399200000	2.69897			PJCL.07	1120000000000	2640000000000	680000000	1120000000000	4880680000000		22.9476	54.0908	0.0139325	22.9476
			PJCL.03	11	3	440000	5.64345					PJCL.03	2	5	800000000	8.90309					PJCL.03	0.577596	799560000	3.25964			PJCL.08	160000000000	640000000000	1240000000	160000000000	961240000000		16.6452	66.5807	0.129	16.6452
			PJCL.04	20	3	800000	5.90309					PJCL.04	1	5	400000000	8.60206					PJCL.04	0.457213	399200000	2.69897			PSJN	200000000000				200000000000	1180000000000	100
			PJCL.05	18	3	720000	5.85733					PJCL.05	2	5	800000000	8.90309					PJCL.05	0.519991	799280000	3.04576			JMP134		2880000000000			2880000000000			100
			PJCL.06	11	3	440000	5.64345					PJCL.06	4	5	1600000000	9.20412					PJCL.06	0.630938	1599560000	3.56067			CH34			1440000000000		1440000000000				100
			PJCL.07	12	3	480000	5.68124					PJCL.07	13	5	5200000000	9.716					PJCL.07	0.71019	5199520000	4.03476			LMG19424				200000000000	200000000000					100
			PJCL.08	13	3	520000	5.716	5.77562				PJCL.08	8	5	3200000000	9.50515	9.06434				PJCL.08	0.662901	3199480000	3.78915				PSJN	JMP134	CH34	LMG19424	SUM	X SUM	% PSJN	% JM'P134	% CH34	% LMG19424
			LMG19424									LMG19424									LMG19424	#DIV/0!	0	0		14 days N-PRE	PJCL.01	3200000000	600000000000	160000000	3200000000	606560000000	853720000000	0.527565	98.9185	0.0263783	0.527565
																											PJCL.02	3600000000	440000000000	360000000	3600000000	447560000000		0.804361	98.3108	0.0804361	0.804361
	Selective media	PRE Type	PRE TYPE	COLONY NUMBERS	DILUTION	CFU/mL	LOG	X LOG PRE TYPE		Selective media	PRE Type	PRE TYPE	COLONY NUMBERS	DILUTION	CFU/mL	LOG	X LOG PRE TYPE		Selective media	PRE Type	PRE TYPE	Change Ratio	CFU/ML	LOG10CFU/ML			PJCL.03	1600000000	520000000000	440000000	1600000000	523640000000		0.305553	99.3049	0.0840272	0.305553
	R2A	21 days PRE	PJCL.01	11	4	4400000	6.64345			R2A	21 days PRE	PJCL.01	8	3	32000000	7.50515			R2A	21 days PRE	PJCL.01	NA	NA	NA			PJCL.04	1600000000	600000000000	200000000	1600000000	603400000000		0.265164	99.4365	0.0331455	0.265164
			PJCL.02	1	4	400000	5.60206					PJCL.02	18	3	72000000	7.85733					PJCL.02	NA	NA	NA			PJCL.05	1200000000	440000000000	320000000	1200000000	442720000000		0.271052	99.3856	0.0722804	0.271052
			PJCL.03	6	4	2400000	6.38021					PJCL.03	18	3	72000000	7.85733					PJCL.03	NA	NA	NA			PJCL.06	3600000000	1160000000000	760000000	3600000000	1167960000000		0.30823	99.3185	0.0650707	0.30823
			PJCL.04	9	4	3600000	6.5563					PJCL.04	25	3	100000000	8					PJCL.04	NA	NA	NA			PJCL.07	3600000000	1200000000000	320000000	3600000000	1207520000000		0.298132	99.3772	0.0265006	0.298132
			PJCL.05	4	4	1600000	6.20412					PJCL.05	9	3	36000000	7.5563					PJCL.05	NA	NA	NA			PJCL.08	15200000000	1240000000000	560000000000	15200000000	1830400000000		0.83042	67.7448	30.5944	0.83042
			PJCL.06	6	4	2400000	6.38021					PJCL.06	7	3	28000000	7.44716					PJCL.06	NA	NA	NA			PSJN	2400000000				2400000000	531200000000	100
			PJCL.07	4	4	1600000	6.20412					PJCL.07	9	3	36000000	0					PJCL.07	NA	NA	NA			JMP134		1640000000000			1640000000000			100
			PJCL.08	4	4	1600000	6.20412	6.27182				PJCL.08	10	3	40000000	7.60206	6.72817				PJCL.08	NA	NA	NA			CH34			480000000000		480000000000				100
			PSJN									PSJN			0	0	0				PSJN	NA	NA	NA			LMG19424				2400000000	2400000000					100
			JMP134									JMP134			0	0	0				JMP134	NA	NA	NA
			CH34									CH34			0	0	0				CH34	#DIV/0!	0	0
			LMG19424									LMG19424			0	0	0				LMG19424	#DIV/0!	0	0
		14 days PRE	PJCL.01	0	0	0	0				14 days PRE	PJCL.01	0	0	0	0				14 days PRE	PJCL.01	#DIV/0!	0	0
			PJCL.02	0	0	0	0					PJCL.02	0	0	0	0					PJCL.02	#DIV/0!	0	0
			PJCL.03	0	0	0	0					PJCL.03	0	0	0	0					PJCL.03	#DIV/0!	0	0
			PJCL.04	0	0	0	0					PJCL.04	0	0	0	0					PJCL.04	#DIV/0!	0	0
			PJCL.05	0	0	0	0					PJCL.05	0	0	0	0					PJCL.05	#DIV/0!	0	0
			PJCL.06	0	0	0	0					PJCL.06	0	0	0	0					PJCL.06	#DIV/0!	0	0
			PJCL.07	0	0	0	0					PJCL.07	0	0	0	0					PJCL.07	#DIV/0!	0	0
			PJCL.08	0	0	0	0	0				PJCL.08	0	0	0	0	0				PJCL.08	#DIV/0!	0	0
			PSJN	0	0							PSJN			0		0				PSJN	#DIV/0!	0	0
			JMP134									JMP134			0		0				JMP134	NA	NA	NA
			CH34									CH34			0		0				CH34	#DIV/0!	0	0
			LMG19424									LMG19424			0		0				LMG19424	#DIV/0!	0	0
		21 days N-PRE	PJCL.01	17	3	680000	5.83251				21 days N-PRE	PJCL.01	5	4	200000000	8.30103				21 days N-PRE	PJCL.01	0.423235	199320000	2.46852
			PJCL.02	15	3	600000	5.77815					PJCL.02	3	4	120000000	8.07918					PJCL.02	0.398229	119400000	2.30103
			PJCL.03	12	3	480000	5.68124					PJCL.03	6	4	240000000	8.38021					PJCL.03	0.475067	239520000	2.69897
			PJCL.04	14	3	560000	5.74819					PJCL.04	7	4	280000000	8.44716					PJCL.04	0.469534	279440000	2.69897
			PJCL.05	23	3	920000	5.96379					PJCL.05	4	4	160000000	8.20412					PJCL.05	0.375656	159080000	2.24033
			PJCL.06	21	3	840000	5.92428					PJCL.06	2	4	80000000	7.90309					PJCL.06	0.334017	79160000	1.97881
			PJCL.07	14	3	560000	5.74819					PJCL.07	7	4	280000000	8.44716					PJCL.07	0.469534	279440000	2.69897
			PJCL.08	18	3	720000	5.85733	5.81671				PJCL.08	2	4	80000000	7.90309	8.20813				PJCL.08	0.349264	79280000	2.04576
			PSJN									PSJN			0						PSJN	NA	NA	NA
			JMP134									JMP134			0						JMP134	#DIV/0!	0	0
			CH34									CH34			0		0				CH34	#DIV/0!	0	0
			LMG19424									LMG19424			0		0				LMG19424	NA	NA	NA
		14 days N-PRE	PJCL.01	15	3	600000	5.77815				14 days N-PRE	PJCL.01	2	5	800000000	8.90309				14 days N-PRE	PJCL.01	0.54082	799400000	3.12494
			PJCL.02	20	3	800000	5.90309					PJCL.02	1	5	400000000	8.60206					PJCL.02	0.457213	399200000	2.69897
			PJCL.03	19	3	760000	5.88081					PJCL.03	4	5	1600000000	9.20412					PJCL.03	0.56511	1599240000	3.32331
			PJCL.04	17	3	680000	5.83251					PJCL.04	3	5	1200000000	9.07918					PJCL.04	0.556651	1199320000	3.24667
			PJCL.05	14	3	560000	5.74819					PJCL.05	1	5	400000000	8.60206					PJCL.05	0.496482	399440000	2.85387
			PJCL.06	16	3	640000	5.80618					PJCL.06	8	5	3200000000	9.50515					PJCL.06	0.637075	3199360000	3.69897
			PJCL.07	17	3	680000	5.83251					PJCL.07	21	5	8400000000	9.92428					PJCL.07	0.701545	8399320000	4.09177
			PJCL.08	10	3	400000	5.60206	5.79794				PJCL.08	14	5	5600000000	9.74819	9.19602				PJCL.08	0.740108	5599600000	4.14613
			PSJN									PSJN			0						PSJN	NA	NA	NA
			JMP134									JMP134			0						JMP134	#DIV/0!	0	0
			CH34									CH34			0						CH34	#DIV/0!	0	0
			LMG19424									LMG19424			0						LMG19424	#DIV/0!	0	0

## Sheet: TABLE1.GEN.5_CFU Tables 
				CFU / mL								Log10 CFU/mL
				D + IAA		D + 2.4 D		R2A + Km		D + 3HPA + Gm		D + IAA		D + 2.4 D		R2A + Km		D + 3HPA + Gm
				Initial	Final	Initial	Final	Initial	Final	Initial	Final	Initial	Final	Initial	Final	Initial	Final	Initial	Final
		21 Days PRE	PJCL.1	1600000	64000	3600000	108000	80000	0	3600000	10400	6.20412	4.80618	6.5563	5.03342	4.90309	#NUM!	6.5563	4.01703
			PJCL.2	1600000	68000	2400000	88000	120000	0	3200000	16400	6.20412	4.83251	6.38021	4.94448	5.07918	#NUM!	6.50515	4.21484
			PJCL.3	1200000	84000	4800000	72000	80000	0	2400000	2400	6.07918	4.92428	6.68124	4.85733	4.90309	#NUM!	6.38021	3.38021
			PJCL.4	3600000	72000	4400000	116000	280000	0	1200000	4000	6.5563	4.85733	6.64345	5.06446	5.44716	#NUM!	6.07918	3.60206
			PJCL.5	2000000	24000	3600000	52000	280000	0	2800000	6000	6.30103	4.38021	6.5563	4.716	5.44716	#NUM!	6.44716	3.77815
			PJCL.6	800000	44000	2400000	56000	80000	0	2400000	4400	5.90309	4.64345	6.38021	4.74819	4.90309	#NUM!	6.38021	3.64345
			PJCL.7	1200000	52000	2000000	48000	120000	0	1200000	2400	6.07918	4.716	6.30103	4.68124	5.07918	#NUM!	6.07918	3.38021
			PJCL.8	2000000	24000	1200000	28000	80000	0	2000000	4000	6.30103	4.38021	6.07918	4.44716	4.90309	#NUM!	6.30103	3.60206
			X	1750000	54000	3050000	71000	140000	0	2350000	6250	6.20351	4.69252	6.44724	4.81154	5.08313	#NUM!	6.34105	3.70225
			STDEV	853564	22116.6	1.24556e+06	30817.4	88155.7	0	866850	4832.92	0.194441	0.210924	0.201024	0.205587	0.237463	#NUM!	0.179818	0.292417
				D + IAA		D + 2.4 D		R2A + Km		D + 3HPA + Gm		D + IAA		D + 2.4 D		R2A + Km		D + 3HPA + Gm
				Initial	Final	Initial	Final	Initial	Final	Initial	Final	Initial	Final	Initial	Final	Initial	Final	Initial	Final
		14 Days PRE	1	0	0	0	0	0	0	0	0	#NUM!	#NUM!	#NUM!	#NUM!	#NUM!	#NUM!	#NUM!	#NUM!
			2	0	0	0	0	0	0	0	0	#NUM!	#NUM!	#NUM!	#NUM!	#NUM!	#NUM!	#NUM!	#NUM!
			3	0	0	0	0	0	0	0	0	#NUM!	#NUM!	#NUM!	#NUM!	#NUM!	#NUM!	#NUM!	#NUM!
			4	0	0	0	0	0	0	0	0	#NUM!	#NUM!	#NUM!	#NUM!	#NUM!	#NUM!	#NUM!	#NUM!
			5	0	0	0	0	0	0	0	0	#NUM!	#NUM!	#NUM!	#NUM!	#NUM!	#NUM!	#NUM!	#NUM!
			6	0	0	0	0	0	0	0	0	#NUM!	#NUM!	#NUM!	#NUM!	#NUM!	#NUM!	#NUM!	#NUM!
			7	0	0	0	0	0	0	0	0	#NUM!	#NUM!	#NUM!	#NUM!	#NUM!	#NUM!	#NUM!	#NUM!
			8	0	0	0	0	0	0	0	0	#NUM!	#NUM!	#NUM!	#NUM!	#NUM!	#NUM!	#NUM!	#NUM!
			X	0	0	0	0	0	0	0	0	#NUM!	#NUM!	#NUM!	#NUM!	#NUM!	#NUM!	#NUM!	#NUM!
			STDEV	0	0	0	0	0	0	0	0	#NUM!	#NUM!	#NUM!	#NUM!	#NUM!	#NUM!	#NUM!	#NUM!
				D + IAA		D + 2.4 D		R2A + Km		D + 3HPA + Gm		D + IAA		D + 2.4 D		R2A + Km		D + 3HPA + Gm
				Initial	Final	Initial	Final	Initial	Final	Initial	Final	Initial	Final	Initial	Final	Initial	Final	Initial	Final
		21 Days N-PRE	1	680000	32000000	920000	24000000	80000	120000	480000	2800000	5.83251	7.50515	5.96379	7.38021	4.90309	5.07918	5.68124	6.44716
			2	440000	8000000	920000	8000000	160000	320000	520000	3600000	5.64345	6.90309	5.96379	6.90309	5.20412	5.50515	5.716	6.5563
			3	240000	12000000	280000	12000000	40000	200000	280000	4400000	5.38021	7.07918	5.44716	7.07918	4.60206	5.30103	5.44716	6.64345
			4	840000	24000000	400000	12000000	160000	320000	880000	4800000	5.92428	7.38021	5.60206	7.07918	5.20412	5.50515	5.94448	6.68124
			5	760000	16000000	840000	12000000	120000	360000	560000	2400000	5.88081	7.20412	5.92428	7.07918	5.07918	5.5563	5.74819	6.38021
			6	440000	12000000	680000	8000000	40000	280000	480000	5200000	5.64345	7.07918	5.83251	6.90309	4.60206	5.44716	5.68124	6.716
			7	280000	12000000	480000	8000000	40000	160000	520000	6800000	5.44716	7.07918	5.68124	6.90309	4.60206	5.20412	5.716	6.83251
			8	480000	8000000	840000	4000000	80000	200000	1080000	4800000	5.68124	6.90309	5.92428	6.60206	4.90309	5.30103	6.03342	6.68124
			X	520000	15500000	670000	11000000	90000	245000	600000	4350000	5.67914	7.14165	5.79239	6.99114	4.88747	5.36239	5.74597	6.61726
			STDEV	219089	8.40068e+06	251850	5.95219e+06	51269.6	86685	254783	1.40915e+06	0.196401	0.213299	0.193803	0.223374	0.262448	0.168326	0.177887	0.148227
				D + IAA		D + 2.4 D		R2A + Km		D + 3HPA + Gm		D + IAA		D + 2.4 D		R2A + Km		D + 3HPA + Gm
				Initial	Final	Initial	Final	Initial	Final	Initial	Final	Initial	Final	Initial	Final	Initial	Final	Initial	Final
		14 Days N-PRE	1	2000000	12000000	1200000	4000000	240000	400000	720000	12000000	6.30103	7.07918	6.07918	6.60206	5.38021	5.60206	5.85733	7.07918
			2	2000000	12000000	800000	4000000	360000	3200000	800000	4000000	6.30103	7.07918	5.90309	6.60206	5.5563	6.50515	5.90309	6.60206
			3	1200000	32000000	800000	8000000	480000	6000000	440000	8000000	6.07918	7.50515	5.90309	6.90309	5.68124	6.77815	5.64345	6.90309
			4	1600000	12000000	800000	12000000	200000	3600000	800000	4000000	6.20412	7.07918	5.90309	7.07918	5.30103	6.5563	5.90309	6.60206
			5	400000	20000000	1200000	52000000	280000	800000	720000	8000000	5.60206	7.30103	6.07918	7.716	5.44716	5.90309	5.85733	6.90309
			6	1200000	44000000	400000	28000000	280000	1600000	440000	16000000	6.07918	7.64345	5.60206	7.44716	5.44716	6.20412	5.64345	7.20412
			7	1600000	80000000	800000	72000000	520000	1600000	480000	52000000	6.20412	7.90309	5.90309	7.85733	5.716	6.20412	5.68124	7.716
			8	1200000	76000000	800000	64000000	440000	1600000	520000	32000000	6.07918	7.88081	5.90309	7.80618	5.64345	6.20412	5.716	7.50515
			X	1400000	36000000	850000	30500000	350000	2350000	615000	17000000	6.10624	7.43388	5.90948	7.25163	5.52157	6.24464	5.77562	7.06434
			STDEV	523723	2.82843e+07	256348	2.81983e+07	118563	1.83225e+06	159911	1.68014e+07	0.224067	0.351322	0.147507	0.524183	0.150739	0.374952	0.115418	0.399669
