# Supplementary material for: Individual competence predominates over host nutritional status in Arabidopsis root exudate-mediated bacterial enrichment in a combination of four Burkholderiaceae species
Source: BMC Microbiol. 2022 Sep 17;22:218. doi: 10.1186/s12866-022-02633-8 (PMC9482264; doi:10.1186/s12866-022-02633-8)
Supplement: Supplementary file 5 — Additional file 5. [file 12866_2022_2633_MOESM5_ESM.zip › Raw Data Cillero et al V2/RAW_DATA_Fig3.xlsx]

## Sheet: FIG3.Raw.CFU.combinatorial
				INITIAL							FINAL					Relative growth			Relative Growth per culture Weel FINAL
		Bacterial combination	PRE Type	COLONY NUMBERS	DILUTION	CFU/mL	LOG		Bacterial combination	PRE Type	COLONY NUMBERS	DILUTION	CFU/mL	LOG		NET	LOG		Exudate	P	J	C	L	SUM	XR P	XR J	XR C	XR L
		D+2,4D							D+2,4D							D+2.4D			21d.PRE	8.63373	8.43129	8.2966	8.00787
		PJ	14d.PRE	8	5	32000000	7.50515		PJ	14d.PRE	2	4	800000000	8.90309	PJ	0.186264	1.39794		PJ	8.90309	8.60206	-	-	17.5051	50.8598	49.1402
		JC	14d.PRE	1	6	40000000	7.60206		JC	14d.PRE	1	4	400000000	8.60206	JC	0.131543	1		PC	9.07918	-	9.07918	-	18.1584	50		50
		JL	14d.PRE	2	6	80000000	7.90309		JL	14d.PRE	1	4	400000000	8.60206	JL	0.0884426	0.69897		PL	8.07918	-	-	8.60206	16.6812	48.4327			51.5673
		PJC	14d.PRE	4	6	160000000	8.20412		PJC	14d.PRE	2	4	800000000	8.90309	PJC	0.0851974	0.69897		JC	-	8.60206	7.60206	-	16.2041		53.0856	46.9144
		PJL	14d.PRE	3	6	120000000	8.07918		PJL	14d.PRE	1	4	400000000	8.60206	PJL	0.0647193	0.522879		JL	-	8.60206	-	7.44716	16.0492		53.598		46.402
		JCL	14d.PRE	2	6	80000000	7.90309		JCL	14d.PRE	1	4	400000000	8.60206	JCL	0.0884426	0.69897		CL	-	-	7.90309	7.90309	15.8062			50	50
		PJCL	14d.PRE	11	5	44000000	7.64345		PJCL	14d.PRE	2	3	80000000	7.90309	PJCL	0.0339686	0.259637		PJC	8.90309	8.44716	8.60206	-	25.9523	34.3056	32.5488	33.1456
									J	14d.PRE	66	4	26400000000	10.4216	J		10.4216		PJL	8.20412	7.90309	-	8.07918	24.1864	33.9204	32.6758		33.4038
		PJ	21d.PRE	8	5	32000000	7.50515		PJ	21d.PRE	1	4	400000000	8.60206	PJ	0.146154	1.09691		JCL	-	8.60206	7.90309	7.60206	24.1072		35.6825	32.7831	31.5344
		JC	21d.PRE	1	6	40000000	7.60206		JC	21d.PRE	1	4	400000000	8.60206	JC	0.131543	1		PCL	9.07918	-	8.5563	8.68124	26.3167	34.4997		32.5128	32.9875
		JL	21d.PRE	2	6	80000000	7.90309		JL	21d.PRE	1	4	400000000	8.60206	JL	0.0884426	0.69897		PJCL	8.90309	8.44716	7.60206	7.90309	32.8554	27.0978	25.7101	23.1379	24.0542
		PJC	21d.PRE	4	6	160000000	8.20412		PJC	21d.PRE	8	3	320000000	8.50515	PJC	0.0366925	0.30103		14d.PRE	9.07013	8.58822	8.05151	8.15311
		PJL	21d.PRE	3	6	120000000	8.07918		PJL	21d.PRE	2	3	80000000	7.90309	PJL	-0.0217957	-0.176091		PJ	8.60206	8.90309	-	-	17.5051	49.1402	50.8598
		JCL	21d.PRE	2	6	80000000	7.90309		JCL	21d.PRE	1	4	400000000	8.60206	JCL	0.0884426	0.69897		PC	9.07918	-	8.60206	-	8.84062	102.698		97.3015
		PJCL	21d.PRE	11	5	44000000	7.64345		PJCL	21d.PRE	7	3	280000000	8.44716	PJCL	0.10515	0.803705		PL	8.60206	-	-	8.60206	8.60206	100			100
									J	21d.PRE	2	3	80000000	7.90309	J		7.90309		JC	-	8.60206	7.60206	-	8.10206		106.171	93.8287
		PJ	21d.N-PRE	24	4	9600000	6.98227		PJ	21d.N-PRE	23	8	92000000000	10.9638	PJ	0.570232	3.98152		JL	-	8.60206	-	7.60206	8.10206		106.171		93.8287
		JC	21d.N-PRE	23	4	9200000	6.96379		JC	21d.N-PRE	53	8	212000000000	11.3263	JC	0.626462	4.36255		CL	-	-	8.20412	8.07918	8.14165			100.767	99.2327
		JL	21d.N-PRE	3	5	12000000	7.07918		JL	21d.N-PRE	40	8	160000000000	11.2041	JL	0.582686	4.12494		PJC	9.07918	8.90309	8.60206	-	8.86144	102.457	100.47	97.0729
		PJC	21d.N-PRE	6	5	24000000	7.38021		PJC	21d.N-PRE	51	8	204000000000	11.3096	PJC	0.532426	3.92942		PJL	10.4472	8.60206	-	8.20412	9.08445	115	94.69		90.3095
		PJL	21d.N-PRE	4	5	16000000	7.20412		PJL	21d.N-PRE	7	8	28000000000	10.4472	PJL	0.450164	3.24304		JCL	-	8.60206	7.60206	7.90309	8.03574		107.048	94.6031	98.3493
		JCL	21d.N-PRE	34	4	13600000	7.13354		JCL	21d.N-PRE	61	8	244000000000	11.3874	JCL	0.596317	4.25385		PCL	9.60206	-	8.44716	8.60206	8.88376	108.086		95.0854	96.8291
		PJCL	21d.N-PRE	27	4	10800000	7.03342		PJCL	21d.N-PRE	16	7	6400000000	9.80618	PJCL	0.394226	2.77276		PJCL	8.07918	7.90309	7.30103	8.07918	7.84062	103.043	100.797	93.118	103.043
									J	21d.N-PRE	72	9	2880000000000000	15.4594	J		15.4594		21d.N-PRE	10.2633	11.0502	11.0652	6.88416
		D+ IAA							D+IAA							D+ IAA			PJ	10.9031	10.9638	-	-	21.8669	49.8612	50.1388
		PJ	14d.PRE	2	6	80000000	7.90309		PJ	14d.PRE	1	4	400000000	8.60206	PJ	0.0884426	0.69897		PC	11.4771	-	11.0334	-	22.5105	50.9855		49.0145
		PC	14d.PRE	12	5	48000000	7.68124		PC	14d.PRE	3	4	1200000000	9.07918	PC	0.181994	1.39794		PL	11.4771	-	-	5.90309	17.3802	66.0356			33.9644
		PL	14d.PRE	2	6	80000000	7.90309		PL	14d.PRE	1	4	400000000	8.60206	PL	0.0884426	0.69897		JC	-	11.3263	11.0934	-	22.4198		50.5194	49.4806
		PJC	14d.PRE	2	6	80000000	7.90309		PJC	14d.PRE	3	4	1200000000	9.07918	PJC	0.148814	1.17609		JL	-	11.2041	-	5.44716	16.6513		67.2868		32.7132
		PJL	14d.PRE	4	6	160000000	8.20412		PJL	14d.PRE	6	3	240000000	8.38021	PJL	0.0214638	0.176091		CL	-	-	11.1703	10.9823	22.1525			50.4243	49.5757
		PCL	14d.PRE	9	5	36000000	7.5563		PCL	14d.PRE	1	5	4000000000	9.60206	PCL	0.270735	2.04576		PJC	9.07918	11.3096	10.9638	-	31.3526	28.9583	36.0724	34.9693
		PJCL	14d.PRE	1	6	40000000	7.60206		PJCL	14d.PRE	3	3	120000000	8.07918	PJCL	0.0627621	0.477121		PJL	8.38021	10.4472	-	5.20412	24.0315	34.8718	43.4728		21.6554
									P	14d.PRE	3	4	1200000000	9.07918	P		9.07918		JCL	-	11.3874	8.30103	8.30103	27.9894		40.6846	29.6577	29.6577
		PJ	21d.PRE	2	6	80000000	7.90309		PJ	21d.PRE	2	4	800000000	8.90309	PJ	0.126533	1		PCL	9.60206	-	11.4472	7.38021	28.4294	33.7751		40.2652	25.9598
		PC	21d.PRE	12	5	48000000	7.68124		PC	21d.PRE	3	4	1200000000	9.07918	PC	0.181994	1.39794		PJCL	8.07918	9.80618	10.8325	7.44716	36.165	22.3398	27.1151	29.953	20.5922
		PL	21d.PRE	2	6	80000000	7.90309		PL	21d.PRE	3	3	120000000	8.07918	PL	0.0222813	0.176091
		PJC	21d.PRE	2	6	80000000	7.90309		PJC	21d.PRE	2	4	800000000	8.90309	PJC	0.126533	1		Relative Growth per culture well INICIAL
		PJL	21d.PRE	4	6	160000000	8.20412		PJL	21d.PRE	4	3	160000000	8.20412	PJL	0	0		Exudate	P	J	C	L	SUM	XR P	XR J	XR C	XR L
		PCL	21d.PRE	9	5	36000000	7.5563		PCL	21d.PRE	3	4	1200000000	9.07918	PCL	0.201538	1.52288		21d.PRE	7.91893	7.85872	7.95241	7.84763
		PJCL	21d.PRE	1	6	40000000	7.60206		PJCL	21d.PRE	2	4	800000000	8.90309	PJCL	0.171142	1.30103		PJ	7.90309	7.50515	-	-	15.4082	51.2913	48.7087
									P	21d.PRE	1	2	4000000	6.60206	P		6.60206		PC	7.68124	-	7.90309	-	15.5843	49.2882		50.7118
		PJ	21d.N-PRE	21	4	8400000	6.92428		PJ	21d.N-PRE	20	8	80000000000	10.9031	PJ	0.574617	3.97881		PL	7.90309	-	-	8.30103	16.2041	48.7721			51.2279
		PC	21d.N-PRE	25	4	10000000	7		PC	21d.N-PRE	75	8	300000000000	11.4771	PC	0.639589	4.47712		JC	-	7.60206	7.90309	-	15.5051		49.0293	50.9707
		PL	21d.N-PRE	14	4	5600000	6.74819		PL	21d.N-PRE	75	8	300000000000	11.4771	PL	0.700771	4.72893		JL	-	7.90309	-	7.20412	15.1072		52.3134		47.6866
		PJC	21d.N-PRE	27	4	10800000	7.03342		PJC	21d.N-PRE	70	8	280000000000	11.4472	PJC	0.627537	4.41373		CL	-	-	8.07918	8.50515	16.5843			48.7157	51.2843
		PJL	21d.N-PRE	21	4	8400000	6.92428		PJL	21d.N-PRE	16	7	6400000000	9.80618	PJL	0.416202	2.8819		PJC	7.90309	8.20412	7.92428	-	24.0315	32.8864	34.139	32.9746
		PCL	21d.N-PRE	25	4	10000000	7		PCL	21d.N-PRE	12	8	48000000000	10.6812	PCL	0.525892	3.68124		PJL	8.20412	8.07918	-	7.38021	23.6635	34.6699	34.1419		31.1881
		PJCL	21d.N-PRE	23	4	9200000	6.96379		PJCL	21d.N-PRE	29	8	116000000000	11.0645	PJCL	0.588856	4.10067		JCL	-	7.90309	7.60206	7.60206	23.1072		34.2018	32.8991	32.8991
									P	21d.N-PRE	1	8	4000000000000	12.6021	P		12.6021		PCL	7.5563	-	7.60206	7.90309	23.0615	32.7659		32.9644	34.2697
		R2A+KM							R2A+KM							R2A + Km			PJCL	7.60206	7.64345	7.90309	7.60206	30.7507	24.7216	24.8562	25.7006	24.7216
		PC	14d.PRE	20	5	80000000	7.90309		PC	14d.PRE	1	4	400000000	8.60206	PC	0.0884426	0.69897		14d.PRE	7.82186	7.83431	6.71625	7.78539
		JC	14d.PRE	2	6	80000000	7.90309		JC	14d.PRE	1	3	40000000	7.60206	JC	-0.0380902	-0.30103		PJ	7.90309	7.50515	-	-	15.4082	51.2913	48.7087
		CL	14d.PRE	3	6	120000000	8.07918		CL	14d.PRE	4	3	160000000	8.20412	CL	0.0154643	0.124939		PC	7.68124	-	7.90309	-	7.79217	98.5765		101.424
		PJC	14d.PRE	21	5	84000000	7.92428		PJC	14d.PRE	1	4	400000000	8.60206	PJC	0.0855322	0.677781		PL	7.90309	-	-	8.30103	8.10206	97.5442			102.456
		CPL	14d.PRE	1	6	40000000	7.60206		CPL	14d.PRE	7	3	280000000	8.44716	CPL	0.111167	0.845098		JC	-	7.60206	7.90309	-	7.75257		98.0585	101.941
		JCL	14d.PRE	1	6	40000000	7.60206		JCL	14d.PRE	1	3	40000000	7.60206	JCL	0	0		JL	-	7.90309	-	7.20412	7.5536		104.627		95.3733
		PJCL	14d.PRE						PJCL	14d.PRE	5	2	20000000	7.30103	PJCL	#DIV/0!	7.30103		CL	-	-	8.07918	8.50515	8.29217			97.4315	102.569
									C	14d.PRE	11	3	440000000	8.64345	C		8.64345		PJC	7.90309	8.20412	7.92428	-	8.0105	98.6592	102.417	98.9237
		PC	21d.PRE	20	5	80000000	7.90309		PC	21d.PRE	9	3	360000000	8.5563	PC	0.0826528	0.653213		PJL	8.20412	8.07918	-	7.38021	7.88784	104.01	102.426		93.5644
		JC	21d.PRE	2	6	80000000	7.90309		JC	21d.PRE	1	3	40000000	7.60206	JC	-0.0380902	-0.30103		JCL	-	7.90309	7.60206	7.60206	7.7024		102.606	98.6972	98.6972
		CL	21d.PRE	3	6	120000000	8.07918		CL	21d.PRE	2	3	80000000	7.90309	CL	-0.0217957	-0.176091		PCL	7.5563	-	7.60206	7.90309	7.68715	98.2978		98.8931	102.809
		PJC	21d.PRE	21	5	84000000	7.92428		PJC	21d.PRE	1	4	400000000	8.60206	PJC	0.0855322	0.677781		PJCL	7.60206	7.64345	0	7.60206	5.71189	133.092	133.816	0	133.092
		CPL	21d.PRE	1	6	40000000	7.60206		CPL	21d.PRE	9	3	360000000	8.5563	CPL	0.125524	0.954243		21d.N-PRE	6.92603	7.12191	7.12076	6.62076
		JCL	21d.PRE	1	6	40000000	7.60206		JCL	21d.PRE	2	3	80000000	7.90309	JCL	0.0395985	0.30103		PJ	6.92428	6.98227	-	-	13.9066	49.7915	50.2085
		PJCL	21d.PRE	2	6	80000000	7.90309		PJCL	21d.PRE	1	3	40000000	7.60206	PJCL	-0.0380902	-0.30103		PC	7	-	7.38021	-	14.3802	48.678		51.322
									C	21d.PRE	42	3	1680000000	9.22531	C		9.22531		PL	6.74819	-	-	6.64345	13.3916	50.391			49.609
		PC	21d.N-PRE	6	5	24000000	7.38021		PC	21d.N-PRE	27	8	108000000000	11.0334	PC	0.495001	3.65321		JC	-	6.96379	7.07918	-	14.043		49.5891	50.4109
		JC	21d.N-PRE	3	5	12000000	7.07918		JC	21d.N-PRE	31	8	124000000000	11.0934	JC	0.567049	4.01424		JL	-	7.07918	-	6.5563	13.6355		51.9173		48.0827
		CL	21d.N-PRE	22	4	8800000	6.94448		CL	21d.N-PRE	37	8	148000000000	11.1703	CL	0.608509	4.22578		CL	-	-	6.94448	6.20412	13.1486			52.8154	47.1846
		PJC	21d.N-PRE	3	5	12000000	7.07918		PJC	21d.N-PRE	23	8	92000000000	10.9638	PJC	0.548737	3.88461		PJC	7.03342	7.38021	7.07918	-	21.4928	32.7245	34.338	32.9374
		CPL	21d.N-PRE	5	1	2000	3.30103		CPL	21d.N-PRE	70	8	280000000000	11.4472	CPL	2.46775	8.14613		PJL	6.92428	7.20412	-	7.07918	21.2076	32.65	33.9696		33.3804
		JCL	21d.N-PRE	17	4	6800000	6.83251		JCL	21d.N-PRE	20	3	800000	5.90309	JCL	-0.136029	-0.929419		JCL	-	7.13354	6.83251	6.94448	20.9105		34.1146	32.675	33.2105
		PJCL	21d.N-PRE	17	4	6800000	6.83251		PJCL	21d.N-PRE	17	8	68000000000	10.8325	PJCL	0.585436	4		PCL	7	-	3.30103	6.50515	16.8062	41.6513		19.6418	38.7069
									C	21d.N-PRE	36	9	1440000000000000	15.1584	C		15.1584		PJCL	6.96379	7.03342	6.83251	6.80618	27.6359	25.1983	25.4503	24.7233	24.628
		D+GM+3HPA							D+GM+3HPA							D + Gm + 3HPA
		PL	14d.PRE	5	6	200000000	8.30103		PL	14d.PRE	1	4	400000000	8.60206	PL	0.0362642	0.30103		Relative Growth per culture well FINAL		FINAL - INITIAL
		LC	14d.PRE	8	6	320000000	8.50515		LC	14d.PRE	3	3	120000000	8.07918	LC	-0.0500836	-0.425969		Exudate	P	J	C	L	SUMA	XR P	XR J	XR C	XR L
		JL	14d.PRE	4	5	16000000	7.20412		JL	14d.PRE	1	3	40000000	7.60206	JL	0.0552378	0.39794		21d.PRE	0.913991	0.623643	0.332999	0.245737
		PLC	14d.PRE	2	6	80000000	7.90309		PLC	14d.PRE	1	4	400000000	8.60206	PLC	0.0884426	0.69897		PJ	1	1.09691	-	-	2.09691	47.6892	52.3108	-	-
		PJL	14d.PRE	6	5	24000000	7.38021		PJL	14d.PRE	4	3	160000000	8.20412	PJL	0.111638	0.823909		PC	1.39794	-	1.17609	-	2.57403	54.3094	-	45.6906	-
		JCL	14d.PRE	1	6	40000000	7.60206		JCL	14d.PRE	2	3	80000000	7.90309	JCL	0.0395985	0.30103		PL	0.176091	-	-	0.30103	0.477121	36.907	-	-	63.093
		PJCL	14d.PRE	1	6	40000000	7.60206		PJCL	14d.PRE	3	3	120000000	8.07918	PJCL	0.0627621	0.477121		JC	-	1	-0.30103	-	0.69897	-	143.068	-43.0677	-
									L		1	3	40000000	7.60206	L		7.60206		JL	-	0.69897	-	0.243038	0.942008	-	74.2	#VALUE!	25.8
		PL	21d.PRE	5	6	200000000	8.30103		PL	21d.PRE	1	4	400000000	8.60206	PL	0.0362642	0.30103		CL	-	-	-0.176091	-0.60206	-0.778151	-	-	22.6294	77.3706
		LC	21d.PRE	8	6	320000000	8.50515		LC	21d.PRE	2	3	80000000	7.90309	LC	-0.0707877	-0.60206		PJC	1	0.243038	0.677781	-	1.92082	52.0611	12.6528	35.286	-
		JL	21d.PRE	4	5	16000000	7.20412		JL	21d.PRE	7	2	28000000	7.44716	JL	0.033736	0.243038		PJL	0	-0.176091	-	0.69897	0.522879	0	-33.6773	-	133.677
		PLC	21d.PRE	2	6	80000000	7.90309		PLC	21d.PRE	12	3	480000000	8.68124	PLC	0.0984616	0.778151		JCL	-	0.69897	0.30103	0	1	-	69.897	30.103	0
		PJL	21d.PRE	6	5	24000000	7.38021		PJL	21d.PRE	3	3	120000000	8.07918	PJL	0.0947087	0.69897		PCL	1.52288	-	0.954243	0.778151	3.25527	46.7819	-	29.3138	23.9043
		JCL	21d.PRE	1	6	40000000	7.60206		JCL	21d.PRE	1	3	40000000	7.60206	JCL	0	0		PJCL	1.30103	0.803705	-0.30103	0.30103	2.10474	61.8144	38.1856	-14.3025	14.3025
		PJCL	21d.PRE	1	6	40000000	7.60206		PJCL	21d.PRE	2	3	80000000	7.90309	PJCL	0.0395985	0.30103		14d.PRE	1.24827	0.753909	1.33526	0.367719
									L		3	4	1200000000	9.07918	L		9.07918		PJ	0.69897	1.39794	-	-	2.09691	33.3333	66.6667	-	-
		PL	21d.N-PRE	11	4	4400000	6.64345		PL	21d.N-PRE	2	4	800000	5.90309	PL	-0.111442	-0.740363		PC	1.39794	-	0.69897	-	1.04846	133.333	-	66.6667	-
		LC	21d.N-PRE	4	4	1600000	6.20412		LC	21d.N-PRE	24	8	96000000000	10.9823	LC	0.770158	4.77815		PL	0.69897	-	-	0.30103	0.5	139.794	-	-	60.206
		JL	21d.N-PRE	9	4	3600000	6.5563		JL	21d.N-PRE	7	3	280000	5.44716	JL	-0.169172	-1.10914		JC	-	1	-0.30103	-	0.349485	-	286.135	-86.1353	-
		PLC	21d.N-PRE	8	4	3200000	6.50515		PLC	21d.N-PRE	6	5	24000000	7.38021	PLC	0.134518	0.875061		JL	-	0.69897	-	0.39794	0.548455	-	127.443	#VALUE!	72.5565
		PJL	21d.N-PRE	3	5	12000000	7.07918		PJL	21d.N-PRE	4	3	160000	5.20412	PJL	-0.26487	-1.87506		CL	-	-	0.124939	-0.425969	-0.150515	-	-	-83.0075	283.007
		JCL	21d.N-PRE	22	4	8800000	6.94448		JCL	21d.N-PRE	5	6	200000000	8.30103	JCL	0.195342	1.35655		PJC	1.17609	0.69897	0.677781	-	0.850947	138.21	82.1402	79.6501	-
		PJCL	21d.N-PRE	16	4	6400000	6.80618		PJCL	21d.N-PRE	7	5	28000000	7.44716	PJCL	0.0941759	0.640978		PJL	2.24304	0.522879	-	0.823909	1.19661	187.45	43.6967	-	68.8537
									L		5	9	200000000000000	14.301	L		14.301		JCL	-	0.69897	0	0.30103	0.333333	-	209.691	0	90.309
																			PCL	2.04576	-	0.845098	0.69897	1.19661	170.963	-	70.6244	58.4126
																			PJCL	0.477121	0.259637	7.30103	0.477121	2.12873	22.4134	12.1968	342.976	22.4134
																			21d.N-PRE	2.91486	3.80972	4.19893	0.560881
																			PJ	3.97881	3.98152	-	-	7.96033	49.983	50.017	-	-
																			PC	4.47712	-	3.65321	-	8.13033	55.0669	-	44.9331	-
																			PL	4.72893	-	-	-0.740363	3.98857	118.562	-	-	-18.5621
																			JC	-	4.36255	4.01424	-	8.37679	-	52.079	47.921	-
																			JL	-	4.12494	-	-1.10914	3.01579	-	136.778	-	-36.7779
																			CL	-	-	4.22578	4.77815	9.00393	-	-	46.9326	53.0674
																			PJC	2.04576	3.92942	3.88461	-	9.85978	20.7485	39.853	39.3985	-
																			PJL	1.45593	3.24304	-	-1.87506	2.82391	51.5573	114.842	-	-66.3995
																			JCL	-	4.25385	1.46852	1.35655	7.07892	-	60.0918	20.745	19.1632
																			PCL	2.60206	-	8.14613	0.875061	11.6232	22.3867	-	70.0848	7.52854
																			PJCL	1.11539	2.77276	4	0.640978	8.52913	13.0775	32.5093	46.8981	7.51517

## Sheet: FIG3.Combinatorial.Analysis
		Average relative abundance measures (CFU/mL) on combinatorial arrangements.
		Individual measures can be found on Gen1 Raw data file
		Raw data of combinatorial experiment are on sheet 2 of theese file
																	Burkholderiales strains	PsJN			JMP134			CH34			LMG19424			Color Bar
			PsJN			JMP134			CH34			LMG19424					A. thaliana Exudates	14d.PRE	21d PRE	21d N-PRE	14d.PRE	21d PRE	21d N-PRE	14d.PRE	21d PRE	21d N-PRE	14d.PRE	21d PRE	21d N-PRE
			PRE.21d	PRE.14d	nPRE.21d	PRE.21d	PRE.14d	nPRE.21d	PRE.21d	PRE.14d	nPRE.21d	PRE.21d	PRE.14d	nPRE.21d			Individual CFU measures Log10CFU/mL	7.60206	8.50515	11.301	7.9	10.4	11.7	8.64345	9.22531	11.6812	7.60206	8.50515	11.301	-70
		Individuals															Pairs													-60
		PsJN	8.50515	7.60206	11.301	0	0	0	0	0	0	0	0	0			PsJN-JMP134	13.1543	4.67881	-3.52127	12.6973	-17.2879	-6.29241							-50
		JMP134	0	0	0	10.4	7.9	11.7	0	0	0	0	0	0			PsJN-CH34	19.4305	6.74922	1.55819				-0.478891	-7.25186	-5.54579				-40
		CH34	0	0	0	0	0	0	9.22531	8.64345	11.6812	0	0	0			PsJN-LMG19424	13.1543	-5.00836	1.55819							13.1543	1.13943	-47.765	-30
		LMG19424	0	0	0	0	0	0	0	0	0	8.50515	7.60206	11.301			JMP134-CH34				8.88684	-17.2879	-3.19371	-12.0483	-17.5956	-5.03217				-20
		Pairs															JMP134-LMG19424				8.88684	-17.2879	-4.23829				0	-12.4394	-51.7995	-10
		PsJN-JMP134	8.90309	8.60206	10.9031	8.60206	8.90309	10.9638	0	0	0	0	0	0			CH34-LMG19424							-5.08284	-14.3325	-4.37436	6.27621	-7.07877	-2.82062	0
		PsJN-CH34	9.07918	9.07918	11.4771	0	0	0	8.5563	8.60206	11.0334	0	0	0			Triplets													10
		PsJN-LMG19424	8.07918	8.60206	11.4771	0	0	0	0	0	0	8.60206	8.60206	5.90309			PsJN-JMP134-CH34	19.4305	4.67881	1.29305	12.6973	-18.2197	-3.33649	-0.478891	-6.75586	-6.14193				20
		JMP134-CH34	0	0	0	8.60206	8.60206	11.3263	7.60206	7.60206	11.0934	0	0	0			PsJN-JMP134-LMG19424	10.2361	-3.53938	-13.2276	8.88684	-24.0088	-10.7081				7.9197	-5.00836	-53.95	30
		JMP134-LMG19424	0	0	0	8.60206	8.60206	11.2041	0	0	0	7.44716	7.60206	5.44716			PsJN-CH334-LMG19424	26.3087	6.74922	-5.48436				-2.27102	-7.25186	-2.00392	13.1543	2.07041	-34.6943	40
		CH34-LMG19424	0	0	0	0	0	0	7.90309	8.20412	11.1703	7.90309	8.07918	10.9823			JMP134-CH34-LMG19424				8.88684	-17.2879	-2.67188	-12.0483	-14.3325	-49.4652	3.95985	-10.6182	-26.5463	50
		Triplets															Quadruples													60
		PsJN-JMP134-CH34	8.90309	9.07918	11.4472	8.50515	8.90309	11.3096	8.60206	8.60206	10.9638	0	0	0			PsJN-JMP134-CH34-LMG19424	6.27621	4.67881	-2.09337	0.0391138	-18.7773	-16.1865	-15.5311	-17.5956	-7.26577	6.27621	-7.07877	-34.102	70
		PsJN-JMP134-LMG19424	8.20412	8.38021	9.80618	7.90309	8.60206	10.4472	0	0	0	8.07918	8.20412	5.20412
		PsJN-CH334-LMG19424	9.07918	9.60206	10.6812	0	0	0	8.5563	8.44716	11.4472	8.68124	8.60206	7.38021
		JMP134-CH34-LMG19424	0	0	0	8.60206	8.60206	11.3874	7.90309	7.60206	5.90309	7.60206	7.90309	8.30103
		Quadruples
		PsJN-JMP134-CH34-LMG19424	8.90309	8.07918	11.0645	8.44716	7.90309	9.80618	7.60206	7.30103	10.8325	7.90309	8.07918	7.44716
