# Supplementary material for: Individual competence predominates over host nutritional status in Arabidopsis root exudate-mediated bacterial enrichment in a combination of four Burkholderiaceae species
Source: BMC Microbiol. 2022 Sep 17;22:218. doi: 10.1186/s12866-022-02633-8 (PMC9482264; doi:10.1186/s12866-022-02633-8)
Supplement: Supplementary file 5 — Additional file 5. [file 12866_2022_2633_MOESM5_ESM.zip › Raw Data Cillero et al V2/RAW_DATA_GEN_4_Fig1.Table1.xlsx]

## Sheet: FIG1.GEN.4_Raw data Growth
Software Version	2.00.18
Plate Number	Plate 1
Procedure Details
Plate Type	96 WELL PLATE
Set Temperature	Setpoint 30°C
	Preheat before moving to next step
Start Kinetic	Runtime 160:00:00 (HH:MM:SS), Interval 1:00:00, 161 Reads
Shake	Orbital: 5:00 (MM:SS)
	Frequency: 559 cpm (1 mm)
Read	Absorbance Endpoint
	Full Plate
	Wavelengths: 600
	Read Speed: Normal, Delay: 100 msec, Measurements/Data Point: 8
End Kinetic
600			OD 600nm Lectures
			21 days PRE								14 days PRE								21 days N-PRE								14 days N-PRE
	Time	T° 600	PJCL.1	PJCL.2	PJCL.3	PJCL.4	PJCL.5	PJCL.6	PJCL.7	PJCL.8	PJCL.1	PJCL.2	PJCL.3	PJCL.4	PJCL.5	PJCL.6	PJCL.7	PJCL.8	PJCL.1	PJCL.2	PJCL.3	PJCL.4	PJCL.5	PJCL.6	PJCL.7	PJCL.8	PJCL.1	PJCL.2	PJCL.3	PJCL.4	PJCL.5	PJCL.6	PJCL.7	PJCL.8
	00:05:03	30	0.12	0.115	0.114	0.118	0.114	0.116	0.115	0.117	0.112	0.112	0.11	0.112	0.11	0.11	0.107	0.111	0.11	0.108	0.109	0.108	0.113	0.114	0.107	0.113	0.11	0.109	0.118	0.11	0.114	0.111	0.114	0.109
	01:05:03	30.1	0.12	0.117	0.116	0.118	0.115	0.115	0.115	0.119	0.111	0.112	0.11	0.112	0.11	0.109	0.108	0.11	0.11	0.109	0.109	0.109	0.113	0.114	0.107	0.113	0.11	0.11	0.118	0.11	0.114	0.111	0.113	0.109
	02:05:03	30.1	0.121	0.117	0.117	0.118	0.115	0.115	0.116	0.119	0.114	0.111	0.11	0.112	0.111	0.111	0.108	0.112	0.11	0.109	0.11	0.11	0.114	0.115	0.109	0.114	0.11	0.113	0.119	0.111	0.115	0.112	0.115	0.11
	03:05:03	30	0.12	0.115	0.114	0.118	0.115	0.116	0.116	0.119	0.11	0.109	0.109	0.11	0.11	0.11	0.109	0.111	0.11	0.11	0.11	0.112	0.115	0.117	0.112	0.116	0.11	0.117	0.12	0.112	0.118	0.115	0.117	0.11
	04:05:03	30.1	0.121	0.115	0.114	0.119	0.115	0.117	0.116	0.119	0.11	0.109	0.108	0.11	0.109	0.109	0.108	0.111	0.111	0.111	0.111	0.114	0.118	0.12	0.115	0.118	0.109	0.12	0.123	0.114	0.119	0.118	0.119	0.112
	05:05:03	30	0.12	0.114	0.115	0.118	0.116	0.116	0.115	0.118	0.109	0.109	0.108	0.11	0.108	0.108	0.107	0.111	0.112	0.112	0.112	0.117	0.121	0.123	0.118	0.119	0.109	0.126	0.127	0.114	0.122	0.121	0.12	0.114
	06:05:03	30.1	0.123	0.119	0.116	0.121	0.118	0.12	0.119	0.12	0.109	0.109	0.108	0.11	0.109	0.108	0.108	0.11	0.112	0.112	0.113	0.121	0.125	0.127	0.123	0.12	0.108	0.126	0.134	0.116	0.125	0.127	0.123	0.114
	07:05:03	30.1	0.125	0.12	0.117	0.122	0.118	0.12	0.119	0.121	0.109	0.109	0.108	0.109	0.109	0.108	0.108	0.11	0.112	0.113	0.113	0.123	0.128	0.131	0.129	0.122	0.108	0.129	0.141	0.117	0.129	0.133	0.126	0.116
	08:05:03	30	0.127	0.121	0.122	0.125	0.122	0.122	0.121	0.122	0.108	0.109	0.108	0.109	0.108	0.107	0.107	0.11	0.113	0.113	0.114	0.124	0.135	0.135	0.133	0.124	0.108	0.138	0.147	0.121	0.134	0.139	0.128	0.117
	09:05:03	30	0.13	0.123	0.124	0.126	0.122	0.124	0.122	0.123	0.108	0.108	0.108	0.109	0.109	0.108	0.108	0.11	0.113	0.114	0.114	0.124	0.14	0.141	0.137	0.125	0.109	0.136	0.153	0.124	0.137	0.143	0.129	0.12
	10:05:03	30	0.13	0.125	0.124	0.126	0.122	0.124	0.122	0.124	0.108	0.108	0.107	0.109	0.109	0.108	0.109	0.109	0.114	0.117	0.116	0.125	0.142	0.144	0.138	0.122	0.109	0.138	0.156	0.127	0.142	0.146	0.13	0.117
	11:05:03	30	0.13	0.125	0.125	0.128	0.125	0.126	0.122	0.124	0.108	0.108	0.107	0.11	0.11	0.108	0.11	0.109	0.114	0.117	0.117	0.129	0.143	0.149	0.14	0.121	0.109	0.147	0.16	0.133	0.144	0.152	0.129	0.114
	12:05:03	30	0.132	0.127	0.126	0.129	0.125	0.125	0.124	0.125	0.108	0.108	0.107	0.109	0.108	0.108	0.111	0.108	0.115	0.118	0.117	0.133	0.143	0.151	0.141	0.119	0.111	0.162	0.162	0.133	0.146	0.157	0.129	0.113
	13:05:03	30	0.133	0.128	0.126	0.13	0.125	0.125	0.124	0.126	0.107	0.108	0.107	0.109	0.108	0.107	0.111	0.108	0.115	0.119	0.117	0.14	0.145	0.152	0.141	0.119	0.111	0.164	0.164	0.132	0.152	0.162	0.128	0.113
	14:05:03	30	0.133	0.129	0.128	0.132	0.126	0.128	0.125	0.127	0.107	0.107	0.107	0.109	0.109	0.108	0.111	0.108	0.115	0.122	0.116	0.145	0.147	0.155	0.141	0.122	0.111	0.164	0.166	0.131	0.155	0.166	0.127	0.114
	15:05:03	30	0.135	0.129	0.129	0.132	0.127	0.129	0.125	0.127	0.108	0.108	0.107	0.109	0.109	0.108	0.11	0.107	0.115	0.123	0.117	0.146	0.146	0.159	0.141	0.122	0.111	0.168	0.162	0.128	0.16	0.168	0.128	0.115
	16:05:03	30.1	0.134	0.131	0.13	0.133	0.128	0.129	0.126	0.128	0.107	0.107	0.107	0.109	0.11	0.109	0.111	0.107	0.116	0.127	0.119	0.148	0.151	0.162	0.139	0.122	0.111	0.172	0.164	0.127	0.162	0.172	0.129	0.116
	17:05:03	30	0.136	0.132	0.131	0.135	0.13	0.131	0.127	0.129	0.107	0.107	0.107	0.109	0.111	0.109	0.111	0.107	0.116	0.127	0.119	0.151	0.161	0.167	0.146	0.125	0.113	0.175	0.169	0.127	0.167	0.176	0.132	0.119
	18:05:03	30.1	0.137	0.134	0.131	0.135	0.13	0.131	0.127	0.129	0.107	0.107	0.107	0.108	0.109	0.108	0.11	0.107	0.115	0.125	0.119	0.156	0.168	0.166	0.147	0.124	0.112	0.177	0.17	0.128	0.17	0.179	0.134	0.118
	19:05:03	30.1	0.138	0.134	0.133	0.136	0.131	0.132	0.128	0.13	0.107	0.107	0.107	0.107	0.109	0.109	0.111	0.107	0.115	0.125	0.12	0.165	0.172	0.168	0.149	0.127	0.113	0.178	0.18	0.135	0.175	0.18	0.138	0.121
	20:05:03	30.1	0.139	0.136	0.134	0.137	0.131	0.133	0.13	0.131	0.108	0.107	0.107	0.108	0.112	0.11	0.112	0.107	0.116	0.125	0.119	0.169	0.175	0.162	0.147	0.125	0.114	0.182	0.19	0.142	0.175	0.184	0.142	0.122
	21:05:03	30.1	0.138	0.142	0.134	0.138	0.132	0.133	0.13	0.132	0.107	0.107	0.106	0.108	0.112	0.111	0.112	0.107	0.115	0.127	0.12	0.173	0.174	0.164	0.147	0.126	0.114	0.182	0.202	0.155	0.179	0.188	0.145	0.121
	22:05:03	30.1	0.139	0.143	0.134	0.139	0.131	0.134	0.13	0.133	0.107	0.107	0.106	0.109	0.111	0.109	0.111	0.106	0.115	0.129	0.121	0.175	0.182	0.167	0.14	0.125	0.114	0.184	0.205	0.161	0.184	0.193	0.148	0.119
	23:05:03	30.1	0.14	0.144	0.136	0.139	0.131	0.135	0.131	0.133	0.107	0.107	0.106	0.109	0.111	0.109	0.111	0.106	0.116	0.136	0.121	0.177	0.189	0.173	0.147	0.124	0.115	0.184	0.211	0.173	0.188	0.197	0.153	0.117
	1 day, 0:05:03	30.1	0.14	0.144	0.136	0.14	0.132	0.136	0.131	0.133	0.107	0.107	0.106	0.109	0.112	0.111	0.11	0.106	0.116	0.137	0.12	0.18	0.195	0.179	0.151	0.125	0.115	0.184	0.223	0.179	0.191	0.201	0.156	0.12
	1 day, 1:05:03	30.1	0.14	0.145	0.138	0.141	0.133	0.136	0.131	0.134	0.107	0.106	0.108	0.109	0.112	0.11	0.11	0.106	0.116	0.141	0.123	0.18	0.204	0.179	0.158	0.127	0.117	0.185	0.233	0.187	0.196	0.203	0.16	0.122
	1 day, 2:05:03	30.1	0.141	0.149	0.139	0.142	0.134	0.137	0.131	0.134	0.107	0.106	0.108	0.109	0.111	0.11	0.11	0.106	0.115	0.142	0.125	0.186	0.211	0.189	0.163	0.133	0.119	0.184	0.245	0.192	0.198	0.209	0.157	0.122
	1 day, 3:05:03	30.1	0.141	0.147	0.14	0.142	0.133	0.137	0.131	0.134	0.107	0.106	0.108	0.109	0.111	0.11	0.109	0.106	0.115	0.142	0.124	0.193	0.216	0.192	0.171	0.134	0.121	0.184	0.254	0.193	0.199	0.211	0.159	0.124
	1 day, 4:05:03	30.1	0.142	0.147	0.139	0.142	0.135	0.139	0.132	0.134	0.107	0.106	0.107	0.109	0.111	0.109	0.109	0.106	0.116	0.141	0.125	0.195	0.226	0.2	0.177	0.136	0.123	0.186	0.265	0.202	0.21	0.213	0.163	0.128
	1 day, 5:05:03	30.1	0.141	0.147	0.141	0.143	0.134	0.139	0.131	0.132	0.107	0.106	0.107	0.109	0.111	0.109	0.108	0.105	0.119	0.146	0.129	0.201	0.232	0.198	0.174	0.138	0.128	0.184	0.276	0.21	0.216	0.219	0.169	0.135
	1 day, 6:05:03	30.1	0.141	0.149	0.144	0.144	0.135	0.139	0.132	0.133	0.107	0.106	0.108	0.11	0.11	0.11	0.108	0.105	0.118	0.156	0.134	0.201	0.241	0.207	0.179	0.141	0.134	0.182	0.281	0.214	0.219	0.221	0.178	0.129
	1 day, 7:05:03	30.1	0.141	0.151	0.143	0.143	0.135	0.14	0.133	0.133	0.107	0.106	0.109	0.11	0.111	0.109	0.108	0.106	0.119	0.161	0.141	0.205	0.247	0.216	0.185	0.139	0.137	0.181	0.283	0.22	0.221	0.227	0.184	0.132
	1 day, 8:05:03	30	0.141	0.156	0.144	0.143	0.135	0.14	0.133	0.133	0.107	0.106	0.11	0.111	0.111	0.109	0.108	0.106	0.12	0.165	0.149	0.211	0.252	0.214	0.191	0.135	0.141	0.179	0.29	0.219	0.229	0.235	0.186	0.141
	1 day, 9:05:03	30	0.141	0.155	0.145	0.144	0.135	0.141	0.133	0.134	0.107	0.106	0.11	0.111	0.11	0.109	0.108	0.106	0.124	0.182	0.154	0.212	0.26	0.219	0.191	0.14	0.144	0.176	0.301	0.218	0.233	0.237	0.186	0.139
	1 day, 10:05:03	30	0.142	0.153	0.146	0.145	0.134	0.141	0.133	0.134	0.108	0.107	0.109	0.11	0.11	0.109	0.108	0.105	0.13	0.202	0.167	0.225	0.267	0.216	0.197	0.143	0.151	0.176	0.303	0.225	0.235	0.239	0.186	0.141
	1 day, 11:05:03	30	0.143	0.159	0.147	0.146	0.135	0.141	0.132	0.134	0.108	0.107	0.11	0.11	0.11	0.11	0.108	0.105	0.131	0.21	0.176	0.226	0.274	0.222	0.198	0.144	0.168	0.174	0.31	0.233	0.244	0.236	0.188	0.143
	1 day, 12:05:03	30	0.142	0.159	0.148	0.147	0.135	0.141	0.133	0.134	0.107	0.107	0.109	0.11	0.111	0.109	0.107	0.105	0.133	0.214	0.188	0.241	0.281	0.227	0.205	0.144	0.176	0.173	0.319	0.239	0.248	0.242	0.191	0.147
	1 day, 13:05:03	30.1	0.142	0.16	0.15	0.148	0.134	0.141	0.133	0.134	0.107	0.107	0.108	0.109	0.111	0.108	0.107	0.106	0.143	0.218	0.204	0.248	0.294	0.238	0.214	0.148	0.197	0.169	0.321	0.249	0.254	0.25	0.203	0.147
	1 day, 14:05:03	30	0.143	0.164	0.151	0.149	0.135	0.14	0.133	0.135	0.107	0.107	0.108	0.109	0.11	0.108	0.107	0.106	0.151	0.222	0.214	0.259	0.304	0.249	0.224	0.15	0.21	0.169	0.328	0.254	0.254	0.258	0.213	0.153
	1 day, 15:05:03	30	0.144	0.168	0.153	0.151	0.135	0.141	0.134	0.135	0.108	0.107	0.108	0.109	0.11	0.109	0.108	0.107	0.159	0.236	0.217	0.255	0.314	0.255	0.226	0.154	0.222	0.168	0.316	0.253	0.253	0.258	0.22	0.155
	1 day, 16:05:03	30.1	0.145	0.17	0.154	0.151	0.135	0.142	0.134	0.134	0.108	0.107	0.109	0.109	0.11	0.109	0.107	0.106	0.168	0.247	0.222	0.269	0.322	0.255	0.226	0.163	0.232	0.162	0.328	0.253	0.263	0.253	0.226	0.152
	1 day, 17:05:03	30	0.142	0.172	0.157	0.15	0.135	0.142	0.133	0.135	0.108	0.107	0.109	0.108	0.11	0.108	0.107	0.106	0.174	0.244	0.237	0.278	0.329	0.258	0.22	0.167	0.23	0.157	0.336	0.26	0.253	0.254	0.237	0.154
	1 day, 18:05:03	30	0.144	0.176	0.159	0.151	0.135	0.141	0.133	0.135	0.107	0.107	0.108	0.108	0.11	0.108	0.106	0.105	0.182	0.261	0.248	0.278	0.333	0.261	0.229	0.164	0.243	0.158	0.341	0.257	0.256	0.262	0.24	0.163
	1 day, 19:05:03	30.1	0.143	0.175	0.161	0.152	0.135	0.141	0.133	0.135	0.108	0.107	0.108	0.108	0.109	0.107	0.106	0.105	0.194	0.269	0.241	0.281	0.333	0.263	0.232	0.167	0.245	0.155	0.35	0.267	0.257	0.266	0.241	0.162
	1 day, 20:05:03	30.1	0.142	0.176	0.162	0.153	0.135	0.142	0.133	0.134	0.107	0.107	0.107	0.108	0.109	0.107	0.106	0.106	0.197	0.276	0.266	0.284	0.328	0.265	0.233	0.168	0.254	0.155	0.355	0.276	0.271	0.272	0.247	0.169
	1 day, 21:05:03	30.1	0.141	0.178	0.163	0.154	0.135	0.141	0.133	0.134	0.107	0.107	0.107	0.108	0.109	0.106	0.105	0.105	0.211	0.279	0.27	0.279	0.338	0.261	0.218	0.168	0.264	0.152	0.351	0.274	0.278	0.272	0.237	0.171
	1 day, 22:05:03	30.1	0.142	0.179	0.165	0.153	0.135	0.141	0.133	0.134	0.107	0.107	0.108	0.108	0.108	0.106	0.105	0.105	0.225	0.28	0.273	0.28	0.359	0.267	0.223	0.173	0.275	0.153	0.35	0.283	0.284	0.282	0.242	0.171
	1 day, 23:05:03	30	0.142	0.179	0.166	0.153	0.135	0.14	0.133	0.134	0.107	0.107	0.107	0.107	0.108	0.106	0.105	0.105	0.234	0.278	0.27	0.272	0.363	0.266	0.229	0.174	0.284	0.152	0.367	0.29	0.298	0.287	0.264	0.185
	2 days, 0:05:03	30.1	0.141	0.179	0.166	0.155	0.135	0.141	0.133	0.134	0.107	0.107	0.107	0.107	0.108	0.106	0.105	0.105	0.246	0.289	0.276	0.285	0.353	0.27	0.213	0.172	0.283	0.149	0.363	0.281	0.289	0.277	0.262	0.179
	2 days, 1:05:03	30.1	0.141	0.179	0.167	0.155	0.134	0.141	0.133	0.134	0.107	0.107	0.107	0.107	0.108	0.105	0.104	0.104	0.255	0.289	0.277	0.297	0.366	0.272	0.207	0.175	0.287	0.145	0.362	0.284	0.291	0.28	0.262	0.175
	2 days, 2:05:03	30.1	0.141	0.181	0.167	0.156	0.135	0.14	0.133	0.134	0.107	0.107	0.107	0.107	0.107	0.105	0.104	0.104	0.257	0.273	0.262	0.29	0.366	0.269	0.202	0.173	0.298	0.141	0.357	0.286	0.281	0.279	0.256	0.178
	2 days, 3:05:03	30.1	0.141	0.181	0.168	0.158	0.135	0.141	0.133	0.134	0.107	0.107	0.106	0.107	0.107	0.105	0.104	0.105	0.263	0.273	0.24	0.285	0.36	0.261	0.212	0.175	0.3	0.139	0.361	0.288	0.286	0.279	0.255	0.185
	2 days, 4:05:03	30	0.14	0.181	0.168	0.157	0.135	0.14	0.133	0.134	0.106	0.107	0.106	0.106	0.107	0.105	0.104	0.104	0.256	0.292	0.277	0.295	0.371	0.256	0.224	0.184	0.297	0.141	0.372	0.29	0.289	0.288	0.266	0.179
	2 days, 5:05:03	30.1	0.141	0.182	0.168	0.157	0.135	0.141	0.133	0.133	0.106	0.106	0.105	0.106	0.106	0.105	0.104	0.104	0.258	0.297	0.272	0.293	0.373	0.262	0.229	0.186	0.292	0.14	0.369	0.289	0.277	0.294	0.274	0.176
	2 days, 6:05:03	30.1	0.14	0.183	0.169	0.157	0.136	0.141	0.133	0.134	0.106	0.106	0.105	0.106	0.106	0.105	0.103	0.104	0.274	0.295	0.273	0.299	0.357	0.266	0.224	0.191	0.292	0.138	0.375	0.295	0.298	0.299	0.273	0.191
	2 days, 7:05:03	30.1	0.141	0.185	0.168	0.158	0.135	0.14	0.133	0.134	0.106	0.106	0.105	0.106	0.106	0.104	0.103	0.104	0.28	0.288	0.252	0.292	0.36	0.27	0.231	0.204	0.288	0.136	0.377	0.303	0.313	0.3	0.277	0.197
	2 days, 8:05:03	30.1	0.141	0.185	0.169	0.159	0.135	0.142	0.133	0.134	0.106	0.106	0.105	0.106	0.106	0.104	0.103	0.104	0.282	0.289	0.258	0.297	0.355	0.254	0.224	0.208	0.28	0.136	0.357	0.299	0.31	0.296	0.267	0.207
	2 days, 9:05:03	30.1	0.139	0.186	0.167	0.158	0.136	0.141	0.133	0.134	0.106	0.106	0.105	0.106	0.105	0.104	0.103	0.104	0.292	0.288	0.259	0.292	0.357	0.254	0.218	0.209	0.293	0.135	0.359	0.298	0.307	0.3	0.263	0.208
	2 days, 10:05:03	30.1	0.14	0.187	0.167	0.158	0.136	0.141	0.133	0.134	0.106	0.106	0.105	0.106	0.105	0.104	0.103	0.104	0.291	0.288	0.27	0.291	0.359	0.252	0.224	0.213	0.297	0.135	0.356	0.294	0.311	0.298	0.26	0.216
	2 days, 11:05:03	30	0.141	0.185	0.165	0.157	0.136	0.14	0.133	0.134	0.105	0.105	0.104	0.105	0.105	0.104	0.103	0.103	0.292	0.287	0.255	0.278	0.362	0.256	0.225	0.211	0.283	0.134	0.354	0.295	0.302	0.293	0.263	0.215
	2 days, 12:05:03	30	0.139	0.186	0.166	0.157	0.136	0.141	0.133	0.134	0.106	0.105	0.104	0.105	0.105	0.104	0.103	0.103	0.293	0.28	0.261	0.271	0.359	0.258	0.23	0.21	0.285	0.135	0.364	0.296	0.293	0.293	0.268	0.209
	2 days, 13:05:03	30	0.14	0.189	0.165	0.158	0.136	0.143	0.133	0.135	0.105	0.105	0.104	0.105	0.104	0.104	0.103	0.104	0.292	0.283	0.261	0.269	0.339	0.252	0.239	0.213	0.289	0.131	0.365	0.29	0.294	0.291	0.275	0.201
	2 days, 14:05:03	30.1	0.14	0.188	0.165	0.158	0.136	0.143	0.134	0.135	0.105	0.105	0.104	0.105	0.105	0.104	0.103	0.103	0.292	0.278	0.266	0.279	0.328	0.243	0.236	0.209	0.295	0.132	0.365	0.285	0.294	0.284	0.268	0.217
	2 days, 15:05:03	30.1	0.141	0.19	0.164	0.157	0.136	0.142	0.134	0.135	0.105	0.105	0.103	0.105	0.104	0.103	0.103	0.103	0.287	0.274	0.26	0.269	0.311	0.244	0.227	0.194	0.274	0.131	0.342	0.264	0.292	0.282	0.263	0.202
	2 days, 16:05:03	30.1	0.14	0.187	0.163	0.156	0.137	0.142	0.134	0.135	0.105	0.105	0.103	0.105	0.104	0.103	0.102	0.103	0.278	0.274	0.262	0.265	0.324	0.236	0.217	0.196	0.278	0.131	0.348	0.265	0.291	0.285	0.263	0.199
	2 days, 17:05:03	30.1	0.139	0.188	0.161	0.156	0.136	0.141	0.134	0.135	0.105	0.104	0.103	0.104	0.104	0.103	0.102	0.103	0.278	0.268	0.262	0.255	0.318	0.221	0.214	0.193	0.263	0.13	0.349	0.27	0.288	0.264	0.261	0.198
	2 days, 18:05:03	30.1	0.14	0.188	0.161	0.156	0.137	0.142	0.135	0.136	0.104	0.104	0.103	0.104	0.104	0.103	0.102	0.103	0.269	0.255	0.258	0.257	0.302	0.224	0.215	0.2	0.257	0.129	0.34	0.267	0.281	0.268	0.258	0.212
	2 days, 19:05:03	30.1	0.14	0.19	0.161	0.156	0.137	0.143	0.135	0.136	0.105	0.104	0.103	0.104	0.104	0.103	0.102	0.103	0.279	0.256	0.249	0.256	0.296	0.223	0.207	0.2	0.258	0.129	0.342	0.251	0.281	0.27	0.267	0.202
	2 days, 20:05:03	30.1	0.141	0.193	0.162	0.156	0.138	0.143	0.136	0.137	0.105	0.104	0.103	0.104	0.104	0.103	0.102	0.103	0.275	0.249	0.245	0.25	0.302	0.231	0.216	0.207	0.255	0.129	0.344	0.269	0.286	0.271	0.274	0.215
	2 days, 21:05:03	30.1	0.141	0.194	0.161	0.156	0.138	0.144	0.136	0.137	0.104	0.104	0.103	0.104	0.104	0.103	0.102	0.103	0.263	0.238	0.253	0.249	0.31	0.231	0.215	0.21	0.269	0.13	0.349	0.269	0.283	0.269	0.281	0.213
	2 days, 22:05:03	30.1	0.141	0.195	0.16	0.155	0.138	0.144	0.136	0.137	0.104	0.104	0.103	0.104	0.104	0.103	0.102	0.103	0.253	0.242	0.247	0.246	0.304	0.23	0.215	0.21	0.273	0.129	0.335	0.261	0.275	0.265	0.284	0.221
	2 days, 23:05:03	30.1	0.14	0.196	0.16	0.155	0.138	0.144	0.137	0.137	0.104	0.104	0.103	0.104	0.103	0.103	0.102	0.103	0.257	0.242	0.241	0.243	0.301	0.23	0.208	0.207	0.273	0.129	0.328	0.265	0.272	0.274	0.283	0.227
	3 days, 0:05:03	30.1	0.139	0.197	0.159	0.154	0.138	0.144	0.136	0.137	0.104	0.104	0.102	0.104	0.103	0.103	0.102	0.103	0.26	0.237	0.236	0.246	0.287	0.224	0.217	0.203	0.266	0.128	0.336	0.263	0.267	0.268	0.284	0.234
	3 days, 1:05:03	30	0.142	0.2	0.161	0.155	0.14	0.146	0.138	0.14	0.106	0.105	0.104	0.105	0.105	0.104	0.103	0.104	0.254	0.243	0.24	0.246	0.289	0.227	0.223	0.214	0.256	0.13	0.336	0.265	0.268	0.281	0.289	0.238
	3 days, 2:05:03	30.1	0.142	0.2	0.16	0.154	0.141	0.145	0.138	0.139	0.106	0.105	0.104	0.105	0.105	0.104	0.103	0.104	0.249	0.239	0.238	0.245	0.275	0.223	0.217	0.208	0.252	0.129	0.328	0.259	0.267	0.267	0.298	0.242
	3 days, 3:05:03	30.1	0.144	0.202	0.16	0.155	0.14	0.145	0.139	0.14	0.106	0.105	0.104	0.105	0.105	0.104	0.103	0.104	0.254	0.228	0.236	0.245	0.269	0.224	0.218	0.208	0.253	0.129	0.338	0.26	0.261	0.27	0.304	0.243
	3 days, 4:05:03	30.1	0.144	0.203	0.16	0.155	0.14	0.145	0.138	0.14	0.105	0.105	0.103	0.105	0.104	0.103	0.103	0.104	0.247	0.232	0.237	0.239	0.259	0.221	0.218	0.211	0.248	0.129	0.345	0.259	0.262	0.273	0.306	0.251
	3 days, 5:05:03	30.1	0.143	0.202	0.158	0.153	0.14	0.145	0.138	0.139	0.105	0.105	0.103	0.105	0.104	0.103	0.103	0.104	0.238	0.224	0.229	0.235	0.243	0.212	0.207	0.198	0.232	0.129	0.316	0.249	0.246	0.262	0.296	0.227
	3 days, 6:05:03	30.1	0.141	0.202	0.156	0.153	0.14	0.144	0.137	0.139	0.105	0.105	0.103	0.105	0.104	0.103	0.103	0.104	0.232	0.216	0.226	0.226	0.234	0.211	0.203	0.197	0.232	0.129	0.322	0.239	0.238	0.251	0.289	0.224
	3 days, 7:05:03	30.1	0.141	0.202	0.155	0.153	0.139	0.145	0.137	0.139	0.105	0.104	0.103	0.105	0.104	0.103	0.102	0.103	0.236	0.211	0.222	0.221	0.231	0.209	0.205	0.198	0.219	0.128	0.323	0.24	0.239	0.256	0.295	0.237
	3 days, 8:05:03	30.1	0.143	0.201	0.153	0.151	0.139	0.144	0.137	0.139	0.105	0.104	0.103	0.105	0.104	0.103	0.102	0.104	0.231	0.211	0.214	0.219	0.227	0.205	0.201	0.196	0.211	0.128	0.315	0.236	0.233	0.252	0.296	0.235
	3 days, 9:05:03	30.1	0.142	0.201	0.153	0.15	0.138	0.144	0.136	0.137	0.105	0.104	0.103	0.104	0.104	0.103	0.102	0.104	0.223	0.206	0.208	0.214	0.219	0.203	0.197	0.192	0.207	0.128	0.311	0.228	0.227	0.237	0.293	0.232
	3 days, 10:05:03	30.1	0.142	0.199	0.151	0.149	0.138	0.143	0.134	0.137	0.105	0.104	0.103	0.104	0.104	0.103	0.102	0.103	0.219	0.197	0.203	0.207	0.215	0.197	0.19	0.188	0.201	0.127	0.302	0.222	0.22	0.228	0.284	0.218
	3 days, 11:05:03	30.1	0.141	0.196	0.15	0.148	0.137	0.144	0.134	0.136	0.105	0.104	0.103	0.104	0.104	0.103	0.102	0.103	0.211	0.194	0.2	0.205	0.213	0.193	0.186	0.186	0.196	0.127	0.294	0.216	0.213	0.225	0.275	0.222
	3 days, 12:05:03	30.1	0.142	0.195	0.149	0.147	0.136	0.144	0.134	0.135	0.105	0.104	0.103	0.104	0.104	0.103	0.102	0.103	0.204	0.188	0.197	0.201	0.207	0.19	0.182	0.182	0.187	0.127	0.294	0.208	0.204	0.214	0.275	0.216
	3 days, 13:05:03	30.1	0.141	0.192	0.149	0.147	0.135	0.143	0.133	0.135	0.105	0.104	0.103	0.104	0.104	0.103	0.102	0.103	0.199	0.183	0.192	0.197	0.207	0.186	0.181	0.18	0.182	0.127	0.285	0.2	0.198	0.202	0.266	0.218
	3 days, 14:05:03	30	0.141	0.19	0.148	0.148	0.135	0.143	0.133	0.135	0.105	0.104	0.103	0.104	0.104	0.102	0.102	0.103	0.194	0.181	0.19	0.193	0.206	0.184	0.178	0.178	0.176	0.127	0.274	0.197	0.196	0.197	0.261	0.217
	3 days, 15:05:03	30	0.141	0.187	0.149	0.147	0.135	0.143	0.132	0.134	0.105	0.104	0.102	0.104	0.104	0.102	0.102	0.103	0.187	0.174	0.186	0.188	0.205	0.18	0.174	0.175	0.17	0.127	0.27	0.19	0.187	0.189	0.259	0.222
	3 days, 16:05:03	30.1	0.139	0.182	0.147	0.146	0.135	0.143	0.132	0.134	0.105	0.104	0.103	0.104	0.103	0.102	0.102	0.103	0.184	0.171	0.18	0.185	0.201	0.176	0.171	0.173	0.161	0.127	0.258	0.185	0.179	0.177	0.249	0.213
	3 days, 17:05:03	30.1	0.139	0.175	0.147	0.146	0.135	0.143	0.132	0.134	0.104	0.104	0.102	0.104	0.103	0.102	0.102	0.103	0.18	0.168	0.177	0.182	0.201	0.172	0.169	0.169	0.156	0.126	0.251	0.182	0.173	0.171	0.24	0.205
	3 days, 18:05:03	30.1	0.139	0.171	0.147	0.146	0.134	0.143	0.132	0.134	0.104	0.104	0.102	0.104	0.103	0.102	0.102	0.103	0.176	0.166	0.176	0.178	0.2	0.171	0.168	0.167	0.154	0.127	0.249	0.178	0.169	0.164	0.237	0.21
	3 days, 19:05:03	30.1	0.136	0.167	0.146	0.145	0.134	0.143	0.132	0.134	0.104	0.104	0.102	0.103	0.103	0.102	0.102	0.103	0.173	0.166	0.173	0.173	0.201	0.169	0.166	0.165	0.151	0.126	0.23	0.168	0.165	0.159	0.231	0.202
	3 days, 20:05:03	30	0.136	0.164	0.145	0.145	0.134	0.142	0.132	0.133	0.104	0.103	0.102	0.103	0.103	0.102	0.101	0.103	0.171	0.165	0.169	0.171	0.2	0.168	0.164	0.164	0.148	0.126	0.219	0.165	0.161	0.157	0.228	0.197
	3 days, 21:05:03	30.1	0.136	0.164	0.145	0.144	0.133	0.142	0.131	0.133	0.104	0.103	0.102	0.103	0.103	0.102	0.102	0.103	0.17	0.165	0.167	0.17	0.202	0.168	0.163	0.164	0.144	0.126	0.208	0.16	0.16	0.156	0.225	0.197
	3 days, 22:05:03	30.1	0.133	0.158	0.145	0.144	0.134	0.143	0.131	0.133	0.104	0.103	0.102	0.103	0.103	0.102	0.101	0.103	0.168	0.165	0.166	0.169	0.2	0.168	0.165	0.163	0.144	0.126	0.201	0.155	0.157	0.156	0.22	0.189
	3 days, 23:05:03	30.1	0.136	0.157	0.145	0.144	0.133	0.142	0.131	0.133	0.104	0.103	0.102	0.103	0.103	0.102	0.101	0.102	0.166	0.165	0.165	0.169	0.2	0.168	0.164	0.164	0.144	0.126	0.191	0.152	0.156	0.157	0.21	0.186
	4 days, 0:05:03	30.1	0.136	0.157	0.143	0.144	0.133	0.142	0.131	0.134	0.104	0.103	0.102	0.103	0.103	0.102	0.101	0.102	0.167	0.165	0.165	0.172	0.199	0.168	0.164	0.164	0.143	0.126	0.182	0.15	0.156	0.155	0.204	0.184
	4 days, 1:05:03	30.1
	4 days, 2:05:03	30.1
	4 days, 3:05:03	30.1
	4 days, 4:05:03	30
	4 days, 5:05:03	30.1
	4 days, 6:05:03	30
	4 days, 7:05:03	30.1
	4 days, 8:05:03	30.1
	4 days, 9:05:03	30.1
	4 days, 10:05:03	30.1
	4 days, 11:05:03	30.1
	4 days, 12:05:03	30.1
	4 days, 13:05:03	30.1
	4 days, 14:05:03	30
	4 days, 15:05:03	30.1
	4 days, 16:05:03	30.1
	4 days, 17:05:03	30.1
	4 days, 18:05:03	30.1
	4 days, 19:05:03	30.1
	4 days, 20:05:03	30.1
	4 days, 21:05:03	30.1
	4 days, 22:05:03	30.1
	4 days, 23:05:03	30.1
	5 days, 0:05:03	30.1

## Sheet: FIG1.Gen.4_PJCL growth
			14d.PRE Exudate																							14d.N-PRE Exudate
		Time (h)	PJCL 1	PJCL 2	PJCL 3	PJCL 4	PJCL 5	PJCL 6	PJCL 7	PJCL 8	PJCL X														Time (h)	PJCL 1	PJCL 2	PJCL 3	PJCL 4	PJCL 5	PJCL 6	PJCL 7	PJCL 8	PJCL X
		0	0.112	0.112	0.11	0.112	0.11	0.11	0.107	0.111	0.1105														0	0.11	0.109	0.118	0.11	0.114	0.111	0.114	0.109	0.111875
		1	0.111	0.112	0.11	0.112	0.11	0.109	0.108	0.11	0.11025														1	0.11	0.11	0.118	0.11	0.114	0.111	0.113	0.109	0.111875
		2	0.114	0.111	0.11	0.112	0.111	0.111	0.108	0.112	0.111125														2	0.11	0.113	0.119	0.111	0.115	0.112	0.115	0.11	0.113125
		3	0.11	0.109	0.109	0.11	0.11	0.11	0.109	0.111	0.10975														3	0.11	0.117	0.12	0.112	0.118	0.115	0.117	0.11	0.114875
		4	0.11	0.109	0.108	0.11	0.109	0.109	0.108	0.111	0.10925														4	0.109	0.12	0.123	0.114	0.119	0.118	0.119	0.112	0.11675
		5	0.109	0.109	0.108	0.11	0.108	0.108	0.107	0.111	0.10875														5	0.109	0.126	0.127	0.114	0.122	0.121	0.12	0.114	0.119125
		6	0.109	0.109	0.108	0.11	0.109	0.108	0.108	0.11	0.108875														6	0.108	0.126	0.134	0.116	0.125	0.127	0.123	0.114	0.121625
		7	0.109	0.109	0.108	0.109	0.109	0.108	0.108	0.11	0.10875														7	0.108	0.129	0.141	0.117	0.129	0.133	0.126	0.116	0.124875
		8	0.108	0.109	0.108	0.109	0.108	0.107	0.107	0.11	0.10825														8	0.108	0.138	0.147	0.121	0.134	0.139	0.128	0.117	0.129
		9	0.108	0.108	0.108	0.109	0.109	0.108	0.108	0.11	0.1085														9	0.109	0.136	0.153	0.124	0.137	0.143	0.129	0.12	0.131375
		10	0.108	0.108	0.107	0.109	0.109	0.108	0.109	0.109	0.108375														10	0.109	0.138	0.156	0.127	0.142	0.146	0.13	0.117	0.133125
		11	0.108	0.108	0.107	0.11	0.11	0.108	0.11	0.109	0.10875														11	0.109	0.147	0.16	0.133	0.144	0.152	0.129	0.114	0.136
		12	0.108	0.108	0.107	0.109	0.108	0.108	0.111	0.108	0.108375														12	0.111	0.162	0.162	0.133	0.146	0.157	0.129	0.113	0.139125
		13	0.107	0.108	0.107	0.109	0.108	0.107	0.111	0.108	0.108125														13	0.111	0.164	0.164	0.132	0.152	0.162	0.128	0.113	0.14075
		14	0.107	0.107	0.107	0.109	0.109	0.108	0.111	0.108	0.10825														14	0.111	0.164	0.166	0.131	0.155	0.166	0.127	0.114	0.14175
		15	0.108	0.108	0.107	0.109	0.109	0.108	0.11	0.107	0.10825														15	0.111	0.168	0.162	0.128	0.16	0.168	0.128	0.115	0.1425
		16	0.107	0.107	0.107	0.109	0.11	0.109	0.111	0.107	0.108375														16	0.111	0.172	0.164	0.127	0.162	0.172	0.129	0.116	0.144125
		17	0.107	0.107	0.107	0.109	0.111	0.109	0.111	0.107	0.1085														17	0.113	0.175	0.169	0.127	0.167	0.176	0.132	0.119	0.14725
		18	0.107	0.107	0.107	0.108	0.109	0.108	0.11	0.107	0.107875														18	0.112	0.177	0.17	0.128	0.17	0.179	0.134	0.118	0.1485
		19	0.107	0.107	0.107	0.107	0.109	0.109	0.111	0.107	0.108														19	0.113	0.178	0.18	0.135	0.175	0.18	0.138	0.121	0.1525
		20	0.108	0.107	0.107	0.108	0.112	0.11	0.112	0.107	0.108875														20	0.114	0.182	0.19	0.142	0.175	0.184	0.142	0.122	0.156375
		21	0.107	0.107	0.106	0.108	0.112	0.111	0.112	0.107	0.10875														21	0.114	0.182	0.202	0.155	0.179	0.188	0.145	0.121	0.16075
		22	0.107	0.107	0.106	0.109	0.111	0.109	0.111	0.106	0.10825														22	0.114	0.184	0.205	0.161	0.184	0.193	0.148	0.119	0.1635
		23	0.107	0.107	0.106	0.109	0.111	0.109	0.111	0.106	0.10825														23	0.115	0.184	0.211	0.173	0.188	0.197	0.153	0.117	0.16725
		24	0.107	0.107	0.106	0.109	0.112	0.111	0.11	0.106	0.1085														24	0.115	0.184	0.223	0.179	0.191	0.201	0.156	0.12	0.171125
		25	0.107	0.106	0.108	0.109	0.112	0.11	0.11	0.106	0.1085														25	0.117	0.185	0.233	0.187	0.196	0.203	0.16	0.122	0.175375
		26	0.107	0.106	0.108	0.109	0.111	0.11	0.11	0.106	0.108375														26	0.119	0.184	0.245	0.192	0.198	0.209	0.157	0.122	0.17825
		27	0.107	0.106	0.108	0.109	0.111	0.11	0.109	0.106	0.10825														27	0.121	0.184	0.254	0.193	0.199	0.211	0.159	0.124	0.180625
		28	0.107	0.106	0.107	0.109	0.111	0.109	0.109	0.106	0.108														28	0.123	0.186	0.265	0.202	0.21	0.213	0.163	0.128	0.18625
		29	0.107	0.106	0.107	0.109	0.111	0.109	0.108	0.105	0.10775														29	0.128	0.184	0.276	0.21	0.216	0.219	0.169	0.135	0.192125
		30	0.107	0.106	0.108	0.11	0.11	0.11	0.108	0.105	0.108														30	0.134	0.182	0.281	0.214	0.219	0.221	0.178	0.129	0.19475
		31	0.107	0.106	0.109	0.11	0.111	0.109	0.108	0.106	0.10825														31	0.137	0.181	0.283	0.22	0.221	0.227	0.184	0.132	0.198125
		32	0.107	0.106	0.11	0.111	0.111	0.109	0.108	0.106	0.1085														32	0.141	0.179	0.29	0.219	0.229	0.235	0.186	0.141	0.2025
		33	0.107	0.106	0.11	0.111	0.11	0.109	0.108	0.106	0.108375														33	0.144	0.176	0.301	0.218	0.233	0.237	0.186	0.139	0.20425
		34	0.108	0.107	0.109	0.11	0.11	0.109	0.108	0.105	0.10825														34	0.151	0.176	0.303	0.225	0.235	0.239	0.186	0.141	0.207
		35	0.108	0.107	0.11	0.11	0.11	0.11	0.108	0.105	0.1085														35	0.168	0.174	0.31	0.233	0.244	0.236	0.188	0.143	0.212
		36	0.107	0.107	0.109	0.11	0.111	0.109	0.107	0.105	0.108125														36	0.176	0.173	0.319	0.239	0.248	0.242	0.191	0.147	0.216875
		37	0.107	0.107	0.108	0.109	0.111	0.108	0.107	0.106	0.107875														37	0.197	0.169	0.321	0.249	0.254	0.25	0.203	0.147	0.22375
		38	0.107	0.107	0.108	0.109	0.11	0.108	0.107	0.106	0.10775														38	0.21	0.169	0.328	0.254	0.254	0.258	0.213	0.153	0.229875
		39	0.108	0.107	0.108	0.109	0.11	0.109	0.108	0.107	0.10825														39	0.222	0.168	0.316	0.253	0.253	0.258	0.22	0.155	0.230625
		40	0.108	0.107	0.109	0.109	0.11	0.109	0.107	0.106	0.108125														40	0.232	0.162	0.328	0.253	0.263	0.253	0.226	0.152	0.233625
		41	0.108	0.107	0.109	0.108	0.11	0.108	0.107	0.106	0.107875														41	0.23	0.157	0.336	0.26	0.253	0.254	0.237	0.154	0.235125
		42	0.107	0.107	0.108	0.108	0.11	0.108	0.106	0.105	0.107375														42	0.243	0.158	0.341	0.257	0.256	0.262	0.24	0.163	0.24
		43	0.108	0.107	0.108	0.108	0.109	0.107	0.106	0.105	0.10725														43	0.245	0.155	0.35	0.267	0.257	0.266	0.241	0.162	0.242875
		44	0.107	0.107	0.107	0.108	0.109	0.107	0.106	0.106	0.107125														44	0.254	0.155	0.355	0.276	0.271	0.272	0.247	0.169	0.249875
		45	0.107	0.107	0.107	0.108	0.109	0.106	0.105	0.105	0.10675														45	0.264	0.152	0.351	0.274	0.278	0.272	0.237	0.171	0.249875
		46	0.107	0.107	0.108	0.108	0.108	0.106	0.105	0.105	0.10675														46	0.275	0.153	0.35	0.283	0.284	0.282	0.242	0.171	0.255
		47	0.107	0.107	0.107	0.107	0.108	0.106	0.105	0.105	0.1065														47	0.284	0.152	0.367	0.29	0.298	0.287	0.264	0.185	0.265875
		48	0.107	0.107	0.107	0.107	0.108	0.106	0.105	0.105	0.1065														48	0.283	0.149	0.363	0.281	0.289	0.277	0.262	0.179	0.260375
		49	0.107	0.107	0.107	0.107	0.108	0.105	0.104	0.104	0.106125														49	0.287	0.145	0.362	0.284	0.291	0.28	0.262	0.175	0.26075
		50	0.107	0.107	0.107	0.107	0.107	0.105	0.104	0.104	0.106				MAX OD	MIN OD									50	0.298	0.141	0.357	0.286	0.281	0.279	0.256	0.178	0.2595
		51	0.107	0.107	0.106	0.107	0.107	0.105	0.104	0.105	0.106			PJCL X	0.111125	0.1025									51	0.3	0.139	0.361	0.288	0.286	0.279	0.255	0.185	0.261625					MAX OD	MIN OD
		52	0.106	0.107	0.106	0.106	0.107	0.105	0.104	0.104	0.105625			PJCL1	0.114	0.104									52	0.297	0.141	0.372	0.29	0.289	0.288	0.266	0.179	0.26525				PJCL X	0.273875	0.111875
		53	0.106	0.106	0.105	0.106	0.106	0.105	0.104	0.104	0.10525			PJCL2	0.112	0.103									53	0.292	0.14	0.369	0.289	0.277	0.294	0.274	0.176	0.263875				PJCL1	0.3	0.111875
		54	0.106	0.106	0.105	0.106	0.106	0.105	0.103	0.104	0.105125			PJCL3	0.11	0.102									54	0.292	0.138	0.375	0.295	0.298	0.299	0.273	0.191	0.270125				PJCL2	0.186	0.111875
		55	0.106	0.106	0.105	0.106	0.106	0.104	0.103	0.104	0.105			PJCL4	0.159	0.103									55	0.288	0.136	0.377	0.303	0.313	0.3	0.277	0.197	0.273875				PJCL3	0.377	0.111875
		56	0.106	0.106	0.105	0.106	0.106	0.104	0.103	0.104	0.105			PJCL5	0.112	0.103									56	0.28	0.136	0.357	0.299	0.31	0.296	0.267	0.207	0.269				PJCL4	0.303	0.111875
		57	0.106	0.106	0.105	0.106	0.105	0.104	0.103	0.104	0.104875			PJCL6	0.111	0.102									57	0.293	0.135	0.359	0.298	0.307	0.3	0.263	0.208	0.270375				PJCL5	0.313	0.111875
		58	0.106	0.106	0.105	0.106	0.105	0.104	0.103	0.104	0.104875			PJCL7	0.112	0.101									58	0.297	0.135	0.356	0.294	0.311	0.298	0.26	0.216	0.270875				PJCL6	0.3	0.111875
		59	0.105	0.105	0.104	0.105	0.105	0.104	0.103	0.103	0.10425			PJCL8	0.112	0.102									59	0.283	0.134	0.354	0.295	0.302	0.293	0.263	0.215	0.267375				PJCL7	0.306	0.111875
		60	0.106	0.105	0.104	0.105	0.105	0.104	0.103	0.103	0.104375														60	0.285	0.135	0.364	0.296	0.293	0.293	0.268	0.209	0.267875				PJCL8	0.251	0.111875
		61	0.105	0.105	0.104	0.105	0.104	0.104	0.103	0.104	0.10425														61	0.289	0.131	0.365	0.29	0.294	0.291	0.275	0.201	0.267
		62	0.105	0.105	0.104	0.105	0.105	0.104	0.103	0.103	0.10425														62	0.295	0.132	0.365	0.285	0.294	0.284	0.268	0.217	0.2675
		63	0.105	0.105	0.103	0.105	0.104	0.103	0.103	0.103	0.103875														63	0.274	0.131	0.342	0.264	0.292	0.282	0.263	0.202	0.25625
		64	0.105	0.105	0.103	0.105	0.104	0.103	0.102	0.103	0.10375														64	0.278	0.131	0.348	0.265	0.291	0.285	0.263	0.199	0.2575
		65	0.105	0.104	0.103	0.104	0.104	0.103	0.102	0.103	0.1035														65	0.263	0.13	0.349	0.27	0.288	0.264	0.261	0.198	0.252875
		66	0.104	0.104	0.103	0.104	0.104	0.103	0.102	0.103	0.103375														66	0.257	0.129	0.34	0.267	0.281	0.268	0.258	0.212	0.2515
		67	0.105	0.104	0.103	0.104	0.104	0.103	0.102	0.103	0.1035														67	0.258	0.129	0.342	0.251	0.281	0.27	0.267	0.202	0.25
		68	0.105	0.104	0.103	0.104	0.104	0.103	0.102	0.103	0.1035														68	0.255	0.129	0.344	0.269	0.286	0.271	0.274	0.215	0.255375
		69	0.104	0.104	0.103	0.104	0.104	0.103	0.102	0.103	0.103375														69	0.269	0.13	0.349	0.269	0.283	0.269	0.281	0.213	0.257875
		70	0.104	0.104	0.103	0.104	0.104	0.103	0.102	0.103	0.103375														70	0.273	0.129	0.335	0.261	0.275	0.265	0.284	0.221	0.255375
		71	0.104	0.104	0.103	0.104	0.103	0.103	0.102	0.103	0.10325														71	0.273	0.129	0.328	0.265	0.272	0.274	0.283	0.227	0.256375
		72	0.104	0.104	0.102	0.104	0.103	0.103	0.102	0.103	0.103125														72	0.266	0.128	0.336	0.263	0.267	0.268	0.284	0.234	0.25575
		73	0.106	0.105	0.104	0.105	0.105	0.104	0.103	0.104	0.1045														73	0.256	0.13	0.336	0.265	0.268	0.281	0.289	0.238	0.257875
		74	0.106	0.105	0.104	0.105	0.105	0.104	0.103	0.104	0.1045														74	0.252	0.129	0.328	0.259	0.267	0.267	0.298	0.242	0.25525
		75	0.106	0.105	0.104	0.105	0.105	0.104	0.103	0.104	0.1045														75	0.253	0.129	0.338	0.26	0.261	0.27	0.304	0.243	0.25725
		76	0.105	0.105	0.103	0.105	0.104	0.103	0.103	0.104	0.104														76	0.248	0.129	0.345	0.259	0.262	0.273	0.306	0.251	0.259125
		77	0.105	0.105	0.103	0.105	0.104	0.103	0.103	0.104	0.104														77	0.232	0.129	0.316	0.249	0.246	0.262	0.296	0.227	0.244625
		78	0.105	0.105	0.103	0.105	0.104	0.103	0.103	0.104	0.104														78	0.232	0.129	0.322	0.239	0.238	0.251	0.289	0.224	0.2405
		79	0.105	0.104	0.103	0.105	0.104	0.103	0.102	0.103	0.103625														79	0.219	0.128	0.323	0.24	0.239	0.256	0.295	0.237	0.242125
		80	0.105	0.104	0.103	0.105	0.104	0.103	0.102	0.104	0.10375														80	0.211	0.128	0.315	0.236	0.233	0.252	0.296	0.235	0.23825
		81	0.105	0.104	0.103	0.104	0.104	0.103	0.102	0.104	0.103625														81	0.207	0.128	0.311	0.228	0.227	0.237	0.293	0.232	0.232875
		82	0.105	0.104	0.103	0.104	0.104	0.103	0.102	0.103	0.1035														82	0.201	0.127	0.302	0.222	0.22	0.228	0.284	0.218	0.22525
		83	0.105	0.104	0.103	0.104	0.104	0.103	0.102	0.103	0.1035														83	0.196	0.127	0.294	0.216	0.213	0.225	0.275	0.222	0.221
		84	0.105	0.104	0.103	0.104	0.104	0.103	0.102	0.103	0.1035														84	0.187	0.127	0.294	0.208	0.204	0.214	0.275	0.216	0.215625
		85	0.105	0.104	0.103	0.104	0.104	0.103	0.102	0.103	0.1035														85	0.182	0.127	0.285	0.2	0.198	0.202	0.266	0.218	0.20975
		86	0.105	0.104	0.103	0.104	0.104	0.102	0.102	0.103	0.103375														86	0.176	0.127	0.274	0.197	0.196	0.197	0.261	0.217	0.205625
		87	0.105	0.104	0.102	0.104	0.104	0.102	0.102	0.103	0.10325														87	0.17	0.127	0.27	0.19	0.187	0.189	0.259	0.222	0.20175
		88	0.105	0.104	0.103	0.104	0.103	0.102	0.102	0.103	0.10325														88	0.161	0.127	0.258	0.185	0.179	0.177	0.249	0.213	0.193625
		89	0.104	0.104	0.102	0.104	0.103	0.102	0.102	0.103	0.103														89	0.156	0.126	0.251	0.182	0.173	0.171	0.24	0.205	0.188
		90	0.104	0.104	0.102	0.104	0.103	0.102	0.102	0.103	0.103														90	0.154	0.127	0.249	0.178	0.169	0.164	0.237	0.21	0.186
		91	0.104	0.104	0.102	0.103	0.103	0.102	0.102	0.103	0.102875														91	0.151	0.126	0.23	0.168	0.165	0.159	0.231	0.202	0.179
		92	0.104	0.103	0.102	0.103	0.103	0.102	0.101	0.103	0.102625														92	0.148	0.126	0.219	0.165	0.161	0.157	0.228	0.197	0.175125
		93	0.104	0.103	0.102	0.103	0.103	0.102	0.102	0.103	0.10275														93	0.144	0.126	0.208	0.16	0.16	0.156	0.225	0.197	0.172
		94	0.104	0.103	0.102	0.103	0.103	0.102	0.101	0.103	0.102625														94	0.144	0.126	0.201	0.155	0.157	0.156	0.22	0.189	0.1685
		95	0.104	0.103	0.102	0.103	0.103	0.102	0.101	0.102	0.1025														95	0.144	0.126	0.191	0.152	0.156	0.157	0.21	0.186	0.16525
		96	0.104	0.103	0.102	0.103	0.103	0.102	0.101	0.102	0.1025														96	0.143	0.126	0.182	0.15	0.156	0.155	0.204	0.184	0.1625
		97																							97
		98																							98
		99																							99
		100																							100
		101																							101
		102																							102
		103																							103
		104																							104
		105																							105
		106																							106
		107																							107
		108																							108
		109																							109
		110																							110
		111																							111
		112																							112
		113																							113
		114																							114
		115																							115
		116																							116
		117																							117
		118																							118
		119																							119
		120																							120
			21d.PRE Exudate																							21d.N-PRE Exudate
		Time (h)	PJCL 1	PJCL 2	PJCL 3	PJCL 4	PJCL 5	PJCL 6	PJCL 7	PJCL 8	PJCL X														Time (h)	PJCL 1	PJCL 2	PJCL 3	PJCL 4	PJCL 5	PJCL 6	PJCL 7	PJCL 8	PJCL X
		0	0.12	0.115	0.114	0.118	0.114	0.116	0.115	0.117	0.116125														0	0.11	0.108	0.109	0.108	0.113	0.114	0.107	0.113	0.11025
		1	0.12	0.117	0.116	0.118	0.115	0.115	0.115	0.119	0.116875														1	0.11	0.109	0.109	0.109	0.113	0.114	0.107	0.113	0.1105
		2	0.121	0.117	0.117	0.118	0.115	0.115	0.116	0.119	0.11725														2	0.11	0.109	0.11	0.11	0.114	0.115	0.109	0.114	0.111375
		3	0.12	0.115	0.114	0.118	0.115	0.116	0.116	0.119	0.116625														3	0.11	0.11	0.11	0.112	0.115	0.117	0.112	0.116	0.11275
		4	0.121	0.115	0.114	0.119	0.115	0.117	0.116	0.119	0.117														4	0.111	0.111	0.111	0.114	0.118	0.12	0.115	0.118	0.11475
		5	0.12	0.114	0.115	0.118	0.116	0.116	0.115	0.118	0.1165														5	0.112	0.112	0.112	0.117	0.121	0.123	0.118	0.119	0.11675
		6	0.123	0.119	0.116	0.121	0.118	0.12	0.119	0.12	0.1195														6	0.112	0.112	0.113	0.121	0.125	0.127	0.123	0.12	0.119125
		7	0.125	0.12	0.117	0.122	0.118	0.12	0.119	0.121	0.12025														7	0.112	0.113	0.113	0.123	0.128	0.131	0.129	0.122	0.121375
		8	0.127	0.121	0.122	0.125	0.122	0.122	0.121	0.122	0.12275														8	0.113	0.113	0.114	0.124	0.135	0.135	0.133	0.124	0.123875
		9	0.13	0.123	0.124	0.126	0.122	0.124	0.122	0.123	0.12425														9	0.113	0.114	0.114	0.124	0.14	0.141	0.137	0.125	0.126
		10	0.13	0.125	0.124	0.126	0.122	0.124	0.122	0.124	0.124625														10	0.114	0.117	0.116	0.125	0.142	0.144	0.138	0.122	0.12725
		11	0.13	0.125	0.125	0.128	0.125	0.126	0.122	0.124	0.125625														11	0.114	0.117	0.117	0.129	0.143	0.149	0.14	0.121	0.12875
		12	0.132	0.127	0.126	0.129	0.125	0.125	0.124	0.125	0.126625														12	0.115	0.118	0.117	0.133	0.143	0.151	0.141	0.119	0.129625
		13	0.133	0.128	0.126	0.13	0.125	0.125	0.124	0.126	0.127125														13	0.115	0.119	0.117	0.14	0.145	0.152	0.141	0.119	0.131
		14	0.133	0.129	0.128	0.132	0.126	0.128	0.125	0.127	0.1285														14	0.115	0.122	0.116	0.145	0.147	0.155	0.141	0.122	0.132875
		15	0.135	0.129	0.129	0.132	0.127	0.129	0.125	0.127	0.129125														15	0.115	0.123	0.117	0.146	0.146	0.159	0.141	0.122	0.133625
		16	0.134	0.131	0.13	0.133	0.128	0.129	0.126	0.128	0.129875														16	0.116	0.127	0.119	0.148	0.151	0.162	0.139	0.122	0.1355
		17	0.136	0.132	0.131	0.135	0.13	0.131	0.127	0.129	0.131375														17	0.116	0.127	0.119	0.151	0.161	0.167	0.146	0.125	0.139
		18	0.137	0.134	0.131	0.135	0.13	0.131	0.127	0.129	0.13175														18	0.115	0.125	0.119	0.156	0.168	0.166	0.147	0.124	0.14
		19	0.138	0.134	0.133	0.136	0.131	0.132	0.128	0.13	0.13275														19	0.115	0.125	0.12	0.165	0.172	0.168	0.149	0.127	0.142625
		20	0.139	0.136	0.134	0.137	0.131	0.133	0.13	0.131	0.133875														20	0.116	0.125	0.119	0.169	0.175	0.162	0.147	0.125	0.14225
		21	0.138	0.142	0.134	0.138	0.132	0.133	0.13	0.132	0.134875														21	0.115	0.127	0.12	0.173	0.174	0.164	0.147	0.126	0.14325
		22	0.139	0.143	0.134	0.139	0.131	0.134	0.13	0.133	0.135375														22	0.115	0.129	0.121	0.175	0.182	0.167	0.14	0.125	0.14425
		23	0.14	0.144	0.136	0.139	0.131	0.135	0.131	0.133	0.136125														23	0.116	0.136	0.121	0.177	0.189	0.173	0.147	0.124	0.147875
		24	0.14	0.144	0.136	0.14	0.132	0.136	0.131	0.133	0.1365														24	0.116	0.137	0.12	0.18	0.195	0.179	0.151	0.125	0.150375
		25	0.14	0.145	0.138	0.141	0.133	0.136	0.131	0.134	0.13725														25	0.116	0.141	0.123	0.18	0.204	0.179	0.158	0.127	0.1535
		26	0.141	0.149	0.139	0.142	0.134	0.137	0.131	0.134	0.138375														26	0.115	0.142	0.125	0.186	0.211	0.189	0.163	0.133	0.158
		27	0.141	0.147	0.14	0.142	0.133	0.137	0.131	0.134	0.138125														27	0.115	0.142	0.124	0.193	0.216	0.192	0.171	0.134	0.160875
		28	0.142	0.147	0.139	0.142	0.135	0.139	0.132	0.134	0.13875														28	0.116	0.141	0.125	0.195	0.226	0.2	0.177	0.136	0.1645
		29	0.141	0.147	0.141	0.143	0.134	0.139	0.131	0.132	0.1385														29	0.119	0.146	0.129	0.201	0.232	0.198	0.174	0.138	0.167125
		30	0.141	0.149	0.144	0.144	0.135	0.139	0.132	0.133	0.139625														30	0.118	0.156	0.134	0.201	0.241	0.207	0.179	0.141	0.172125
		31	0.141	0.151	0.143	0.143	0.135	0.14	0.133	0.133	0.139875														31	0.119	0.161	0.141	0.205	0.247	0.216	0.185	0.139	0.176625
		32	0.141	0.156	0.144	0.143	0.135	0.14	0.133	0.133	0.140625														32	0.12	0.165	0.149	0.211	0.252	0.214	0.191	0.135	0.179625
		33	0.141	0.155	0.145	0.144	0.135	0.141	0.133	0.134	0.141														33	0.124	0.182	0.154	0.212	0.26	0.219	0.191	0.14	0.18525
		34	0.142	0.153	0.146	0.145	0.134	0.141	0.133	0.134	0.141														34	0.13	0.202	0.167	0.225	0.267	0.216	0.197	0.143	0.193375
		35	0.143	0.159	0.147	0.146	0.135	0.141	0.132	0.134	0.142125														35	0.131	0.21	0.176	0.226	0.274	0.222	0.198	0.144	0.197625
		36	0.142	0.159	0.148	0.147	0.135	0.141	0.133	0.134	0.142375														36	0.133	0.214	0.188	0.241	0.281	0.227	0.205	0.144	0.204125
		37	0.142	0.16	0.15	0.148	0.134	0.141	0.133	0.134	0.14275														37	0.143	0.218	0.204	0.248	0.294	0.238	0.214	0.148	0.213375
		38	0.143	0.164	0.151	0.149	0.135	0.14	0.133	0.135	0.14375														38	0.151	0.222	0.214	0.259	0.304	0.249	0.224	0.15	0.221625
		39	0.144	0.168	0.153	0.151	0.135	0.141	0.134	0.135	0.145125														39	0.159	0.236	0.217	0.255	0.314	0.255	0.226	0.154	0.227
		40	0.145	0.17	0.154	0.151	0.135	0.142	0.134	0.134	0.145625														40	0.168	0.247	0.222	0.269	0.322	0.255	0.226	0.163	0.234
		41	0.142	0.172	0.157	0.15	0.135	0.142	0.133	0.135	0.14575														41	0.174	0.244	0.237	0.278	0.329	0.258	0.22	0.167	0.238375
		42	0.144	0.176	0.159	0.151	0.135	0.141	0.133	0.135	0.14675														42	0.182	0.261	0.248	0.278	0.333	0.261	0.229	0.164	0.2445
		43	0.143	0.175	0.161	0.152	0.135	0.141	0.133	0.135	0.146875														43	0.194	0.269	0.241	0.281	0.333	0.263	0.232	0.167	0.2475
		44	0.142	0.176	0.162	0.153	0.135	0.142	0.133	0.134	0.147125														44	0.197	0.276	0.266	0.284	0.328	0.265	0.233	0.168	0.252125
		45	0.141	0.178	0.163	0.154	0.135	0.141	0.133	0.134	0.147375														45	0.211	0.279	0.27	0.279	0.338	0.261	0.218	0.168	0.253
		46	0.142	0.179	0.165	0.153	0.135	0.141	0.133	0.134	0.14775														46	0.225	0.28	0.273	0.28	0.359	0.267	0.223	0.173	0.26
		47	0.142	0.179	0.166	0.153	0.135	0.14	0.133	0.134	0.14775														47	0.234	0.278	0.27	0.272	0.363	0.266	0.229	0.174	0.26075
		48	0.141	0.179	0.166	0.155	0.135	0.141	0.133	0.134	0.148														48	0.246	0.289	0.276	0.285	0.353	0.27	0.213	0.172	0.263
		49	0.141	0.179	0.167	0.155	0.134	0.141	0.133	0.134	0.148														49	0.255	0.289	0.277	0.297	0.366	0.272	0.207	0.175	0.26725
		50	0.141	0.181	0.167	0.156	0.135	0.14	0.133	0.134	0.148375														50	0.257	0.273	0.262	0.29	0.366	0.269	0.202	0.173	0.2615
		51	0.141	0.181	0.168	0.158	0.135	0.141	0.133	0.134	0.148875														51	0.263	0.273	0.24	0.285	0.36	0.261	0.212	0.175	0.258625					MAX OD	MIN OD
		52	0.14	0.181	0.168	0.157	0.135	0.14	0.133	0.134	0.1485														52	0.256	0.292	0.277	0.295	0.371	0.256	0.224	0.184	0.269375				PJCL X	0.2735	0.11025
		53	0.141	0.182	0.168	0.157	0.135	0.141	0.133	0.133	0.14875														53	0.258	0.297	0.272	0.293	0.373	0.262	0.229	0.186	0.27125				PJCL1	0.293	0.11
		54	0.14	0.183	0.169	0.157	0.136	0.141	0.133	0.134	0.149125					MAX OD	MIN OD								54	0.274	0.295	0.273	0.299	0.357	0.266	0.224	0.191	0.272375				PJCL2	0.297	0.108
		55	0.141	0.185	0.168	0.158	0.135	0.14	0.133	0.134	0.14925				PJCL X	0.153125	0.116125								55	0.28	0.288	0.252	0.292	0.36	0.27	0.231	0.204	0.272125				PJCL3	0.277	0.109
		56	0.141	0.185	0.169	0.159	0.135	0.142	0.133	0.134	0.14975				PJCL1	0.145	0.12								56	0.282	0.289	0.258	0.297	0.355	0.254	0.224	0.208	0.270875				PJCL4	0.299	0.108
		57	0.139	0.186	0.167	0.158	0.136	0.141	0.133	0.134	0.14925				PJCL2	0.203	0.114								57	0.292	0.288	0.259	0.292	0.357	0.254	0.218	0.209	0.271125				PJCL5	0.373	0.113
		58	0.14	0.187	0.167	0.158	0.136	0.141	0.133	0.134	0.1495				PJCL3	0.169	0.114								58	0.291	0.288	0.27	0.291	0.359	0.252	0.224	0.213	0.2735				PJCL6	0.272	0.114
		59	0.141	0.185	0.165	0.157	0.136	0.14	0.133	0.134	0.148875				PJCL4	0.159	0.118								59	0.292	0.287	0.255	0.278	0.362	0.256	0.225	0.211	0.27075				PJCL7	0.239	0.107
		60	0.139	0.186	0.166	0.157	0.136	0.141	0.133	0.134	0.149				PJCL5	0.141	0.114								60	0.293	0.28	0.261	0.271	0.359	0.258	0.23	0.21	0.27025				PJCL8	0.214	0.113
		61	0.14	0.189	0.165	0.158	0.136	0.143	0.133	0.135	0.149875				PJCL6	0.146	0.115								61	0.292	0.283	0.261	0.269	0.339	0.252	0.239	0.213	0.2685
		62	0.14	0.188	0.165	0.158	0.136	0.143	0.134	0.135	0.149875				PJCL7	0.139	0.115								62	0.292	0.278	0.266	0.279	0.328	0.243	0.236	0.209	0.266375
		63	0.141	0.19	0.164	0.157	0.136	0.142	0.134	0.135	0.149875				PJCL8	0.14	0.117								63	0.287	0.274	0.26	0.269	0.311	0.244	0.227	0.194	0.25825
		64	0.14	0.187	0.163	0.156	0.137	0.142	0.134	0.135	0.14925														64	0.278	0.274	0.262	0.265	0.324	0.236	0.217	0.196	0.2565
		65	0.139	0.188	0.161	0.156	0.136	0.141	0.134	0.135	0.14875														65	0.278	0.268	0.262	0.255	0.318	0.221	0.214	0.193	0.251125
		66	0.14	0.188	0.161	0.156	0.137	0.142	0.135	0.136	0.149375														66	0.269	0.255	0.258	0.257	0.302	0.224	0.215	0.2	0.2475
		67	0.14	0.19	0.161	0.156	0.137	0.143	0.135	0.136	0.14975														67	0.279	0.256	0.249	0.256	0.296	0.223	0.207	0.2	0.24575
		68	0.141	0.193	0.162	0.156	0.138	0.143	0.136	0.137	0.15075														68	0.275	0.249	0.245	0.25	0.302	0.231	0.216	0.207	0.246875
		69	0.141	0.194	0.161	0.156	0.138	0.144	0.136	0.137	0.150875														69	0.263	0.238	0.253	0.249	0.31	0.231	0.215	0.21	0.246125
		70	0.141	0.195	0.16	0.155	0.138	0.144	0.136	0.137	0.15075														70	0.253	0.242	0.247	0.246	0.304	0.23	0.215	0.21	0.243375
		71	0.14	0.196	0.16	0.155	0.138	0.144	0.137	0.137	0.150875														71	0.257	0.242	0.241	0.243	0.301	0.23	0.208	0.207	0.241125
		72	0.139	0.197	0.159	0.154	0.138	0.144	0.136	0.137	0.1505														72	0.26	0.237	0.236	0.246	0.287	0.224	0.217	0.203	0.23875
		73	0.142	0.2	0.161	0.155	0.14	0.146	0.138	0.14	0.15275														73	0.254	0.243	0.24	0.246	0.289	0.227	0.223	0.214	0.242
		74	0.142	0.2	0.16	0.154	0.141	0.145	0.138	0.139	0.152375														74	0.249	0.239	0.238	0.245	0.275	0.223	0.217	0.208	0.23675
		75	0.144	0.202	0.16	0.155	0.14	0.145	0.139	0.14	0.153125														75	0.254	0.228	0.236	0.245	0.269	0.224	0.218	0.208	0.23525
		76	0.144	0.203	0.16	0.155	0.14	0.145	0.138	0.14	0.153125														76	0.247	0.232	0.237	0.239	0.259	0.221	0.218	0.211	0.233
		77	0.143	0.202	0.158	0.153	0.14	0.145	0.138	0.139	0.15225														77	0.238	0.224	0.229	0.235	0.243	0.212	0.207	0.198	0.22325
		78	0.141	0.202	0.156	0.153	0.14	0.144	0.137	0.139	0.1515														78	0.232	0.216	0.226	0.226	0.234	0.211	0.203	0.197	0.218125
		79	0.141	0.202	0.155	0.153	0.139	0.145	0.137	0.139	0.151375														79	0.236	0.211	0.222	0.221	0.231	0.209	0.205	0.198	0.216625
		80	0.143	0.201	0.153	0.151	0.139	0.144	0.137	0.139	0.150875														80	0.231	0.211	0.214	0.219	0.227	0.205	0.201	0.196	0.213
		81	0.142	0.201	0.153	0.15	0.138	0.144	0.136	0.137	0.150125														81	0.223	0.206	0.208	0.214	0.219	0.203	0.197	0.192	0.20775
		82	0.142	0.199	0.151	0.149	0.138	0.143	0.134	0.137	0.149125														82	0.219	0.197	0.203	0.207	0.215	0.197	0.19	0.188	0.202
		83	0.141	0.196	0.15	0.148	0.137	0.144	0.134	0.136	0.14825														83	0.211	0.194	0.2	0.205	0.213	0.193	0.186	0.186	0.1985
		84	0.142	0.195	0.149	0.147	0.136	0.144	0.134	0.135	0.14775														84	0.204	0.188	0.197	0.201	0.207	0.19	0.182	0.182	0.193875
		85	0.141	0.192	0.149	0.147	0.135	0.143	0.133	0.135	0.146875														85	0.199	0.183	0.192	0.197	0.207	0.186	0.181	0.18	0.190625
		86	0.141	0.19	0.148	0.148	0.135	0.143	0.133	0.135	0.146625														86	0.194	0.181	0.19	0.193	0.206	0.184	0.178	0.178	0.188
		87	0.141	0.187	0.149	0.147	0.135	0.143	0.132	0.134	0.146														87	0.187	0.174	0.186	0.188	0.205	0.18	0.174	0.175	0.183625
		88	0.139	0.182	0.147	0.146	0.135	0.143	0.132	0.134	0.14475														88	0.184	0.171	0.18	0.185	0.201	0.176	0.171	0.173	0.180125
		89	0.139	0.175	0.147	0.146	0.135	0.143	0.132	0.134	0.143875														89	0.18	0.168	0.177	0.182	0.201	0.172	0.169	0.169	0.17725
		90	0.139	0.171	0.147	0.146	0.134	0.143	0.132	0.134	0.14325														90	0.176	0.166	0.176	0.178	0.2	0.171	0.168	0.167	0.17525
		91	0.136	0.167	0.146	0.145	0.134	0.143	0.132	0.134	0.142125														91	0.173	0.166	0.173	0.173	0.201	0.169	0.166	0.165	0.17325
		92	0.136	0.164	0.145	0.145	0.134	0.142	0.132	0.133	0.141375														92	0.171	0.165	0.169	0.171	0.2	0.168	0.164	0.164	0.1715
		93	0.136	0.164	0.145	0.144	0.133	0.142	0.131	0.133	0.141														93	0.17	0.165	0.167	0.17	0.202	0.168	0.163	0.164	0.171125
		94	0.133	0.158	0.145	0.144	0.134	0.143	0.131	0.133	0.140125														94	0.168	0.165	0.166	0.169	0.2	0.168	0.165	0.163	0.1705
		95	0.136	0.157	0.145	0.144	0.133	0.142	0.131	0.133	0.140125														95	0.166	0.165	0.165	0.169	0.2	0.168	0.164	0.164	0.170125
		96	0.136	0.157	0.143	0.144	0.133	0.142	0.131	0.134	0.14														96	0.167	0.165	0.165	0.172	0.199	0.168	0.164	0.164	0.1705
		97																							97
		98																							98
		99																							99
		100																							100
		101																							101
		102																							102
		103																							103
		104																							104
		105																							105
		106																							106
		107																							107
		108																							108
		109																							109
		110																							110
		111																							111
		112																							112
		113																							113
		114																							114
		115																							115
		116																							116
		117																							117
		118																							118
		119																							119
		120																							120
																		PJCL 1	PJCL 2	PJCL 3	PJCL 4	PJCL 5	PJCL 6	PJCL 7	PJCL 8	PJCL X		PJCL		PRE vs N-PRE		14d vs 21d
																	14d.PRE	0.114	0.112	0.11	0.159	0.112	0.111	0.112	0.112	0.111125		14d.PRE	0.111125	14d	2.46457	PRE	1.37795
																	21d.PRE	0.145	0.203	0.169	0.159	0.141	0.146	0.139	0.14	0.153125		21d.PRE	0.153125
																	14d.N-PRE	0.3	0.186	0.377	0.303	0.313	0.3	0.306	0.251	0.273875		14d.N-PRE	0.273875	21d	1.78612	N-PRE	0.998631
																	21d.N-PRE	0.293	0.297	0.277	0.299	0.373	0.272	0.239	0.214	0.2735		21dN-PRE	0.2735

## Sheet: TABLE1.GEN.4_CFU 
			INITIAL									FINAL									NET GROWTH							Relative growth per culture well FINAL - INITIAL (CFU/mL)																		Percentage of Variation growth
	Selective media	PRE Type	PRE TYPE	COLONY NUMBERS	DILUTION	CFU/mL	LOG	X LOG PRE TYPE		Selective media	PRE Type	PRE TYPE	COLONY NUMBERS	DILUTION	CFU/mL	LOG	X LOG PRE TYPE		Selective media	PRE Type	PRE TYPE	Change Ratio	CFU/ML	LOG10CFU/ML				PSJN	JMP134	CH34	LMG19424	SUM	X SUM	% PSJN	% JM'P134	% CH34	% LMG19424									PSJN	JMP134	CH34	LMG19424
	DORN + 2.4-D (JMP13 Selective Media)	21 days PRE	PJCL.01	19	4	7600000	6.88081			DORN + 2.4-D (JMP13 Selective Media)	21 days PRE	PJCL.01	0	0	0	0			DORN + 2.4-D (JMP13 Selective Media)	21 days PRE	PJCL.01	-1	-7600000	-6.88081		21 days PRE	PJCL.01	-6000000	-7600000	753200000	35991600000	36731200000	33547595000	-0.0163349	-0.0206909	2.05057	97.9865							21 days PRE	PJCL.01	0.545011	0.76	0.299788	0.524534
			PJCL.02	17	4	6800000	6.83251					PJCL.02	0	0	0	0					PJCL.02	-1	-6800000	-6.83251			PJCL.02	-7200000	-6800000	-5200000	-2800000	-22000000		32.7273	30.9091	23.6364	12.7273								PJCL.02	0.62184	0.74	0.314948	0.59058
			PJCL.03	24	4	9600000	6.98227					PJCL.03	15	6	60000000000	10.7782					PJCL.03	0.543645	59990400000	3.79588			PJCL.03	5194800000	59990400000	71200000	3196800000	68453200000		7.58883	87.6371	0.104013	4.67005								PJCL.03	0.641178	0.76	0.280541	0.615706
			PJCL.04	18	4	7200000	6.85733					PJCL.04	27	6	108000000000	11.0334					PJCL.04	0.608996	107992800000	4.17609			PJCL.04	2397200000	107992800000	54000000	4398000000	114842000000		2.08739	94.036	0.0470211	3.82961								PJCL.04	0.497093	0.68	0.275063	0.490257
			PJCL.05	19	4	7600000	6.88081					PJCL.05	0	0	0	0					PJCL.05	-1	-7600000	-6.88081			PJCL.05	-4800000	-7600000	-10000000	-2040000	-24440000		19.6399	31.0966	40.9165	8.34697								PJCL.05	0.617154	0.72	0.262135	0.564057
			PJCL.06	20	4	8000000	6.90309					PJCL.06	11	6	44000000000	10.6435					PJCL.06	0.541839	43992000000	3.74036			PJCL.06	2795200000	43992000000	58000000	1598400000	48443600000		5.77001	90.8108	0.119727	3.29951								PJCL.06	0.575834	0.64	0.244499	0.557638
			PJCL.07	18	4	7200000	6.85733					PJCL.07	0	0	0	0					PJCL.07	-1	-7200000	-6.85733			PJCL.07	-8000000	-7200000	-6000000	-400000	-21600000		37.037	33.3333	27.7778	1.85185								PJCL.07	0.608926	0.76	0.352058	0.634291
			PJCL.08	18	4	7200000	6.85733	6.88144				PJCL.08	0	0	0	0	4.05688				PJCL.08	-1	-7200000	-6.85733			PJCL.08	-6000000	-7200000	-6000000	-2000000	-21200000		28.3019	33.9623	28.3019	9.43396								PJCL.08	0.617519	0.72	0.318213	0.588244
			JMP34									JMP34									JMP34	#DIV/0!	0	0			PSJN	0				0	3500000	#DIV/0!											SUMARY	0.590569	0.7225	0.293406	0.570663
		14 days PRE	PJCL.01	0	0	0	0				14 days PRE	PJCL.01	0	0	0	0				14 days PRE	PJCL.01	#DIV/0!	0	0			JMP134		14000000			14000000			100										PSJN	0.199019
			PJCL.02	0	0	0	0					PJCL.02	0	0	0	0					PJCL.02	#DIV/0!	0	0			CH34			0		0				#DIV/0!									JMP134		0.640264
			PJCL.03	0	0	0	0					PJCL.03	0	0	0	0					PJCL.03	#DIV/0!	0	0			LMG19424				0	0					#DIV/0!								CH34			0.298021
			PJCL.04	4	1	1600	3.20412					PJCL.04	0	0	0	0					PJCL.04	-1	-1600	-3.20412				PSJN	JMP134	CH34	LMG19424	SUM	X SUM	% PSJN	% JM'P134	% CH34	% LMG19424								LMG19424				0.288257
			PJCL.05	0	0	0	0					PJCL.05	0	0	0	0					PJCL.05	#DIV/0!	0	0		14 days PRE	PJCL.01	0	0	0	0	0	-400	#DIV/0!	#DIV/0!	#DIV/0!	#DIV/0!									PSJN	JMP134	CH34	LMG19424
			PJCL.06	2	1	800	2.90309					PJCL.06	0	0	0	0					PJCL.06	-1	-800	-2.90309			PJCL.02	0	0	0	0	0		#DIV/0!	#DIV/0!	#DIV/0!	#DIV/0!							21 days PRE	PJCL.01	0.202975	0.232101	0.114639	0.174161
			PJCL.07	2	1	800	2.90309					PJCL.07	0	0	0	0					PJCL.07	-1	-800	-2.90309			PJCL.03	0	0	0	0	0		#DIV/0!	#DIV/0!	#DIV/0!	#DIV/0!								PJCL.02	0.231843	0.275099	0.156689	0.223678
			PJCL.08	0	0	0	0	1.12629				PJCL.08	0	0	0	0	0				PJCL.08	#DIV/0!	0	0			PJCL.04	0	-1600	0	0	-1600		0	100	0	0								PJCL.03	0.176755	0.291756	0.178112	0.152502
			JMP34									JMP34									JMP34	#DIV/0!	0	0			PJCL.05	0	0	0	0	0		#DIV/0!	#DIV/0!	#DIV/0!	#DIV/0!								PJCL.04	0.197064	0.293901	0.214931	0.161164
		21 days N-PRE	PJCL.01	6	4	2400000	6.38021				21 days N-PRE	PJCL.01	15	6	60000000000	10.7782				21 days N-PRE	PJCL.01	0.689309	59997600000	4.39794			PJCL.06	0	-800	0	0	-800		0	100	0	0								PJCL.05	0.288243	0.283107	0.184147	0.210265
			PJCL.02	10	4	4000000	6.60206					PJCL.02	21	6	84000000000	10.9243					PJCL.02	0.654677	83996000000	4.32222			PJCL.07	0	-800	0	0	-800		0	100	0	0								PJCL.06	0.242661	0.305876	0.141359	0.227934
			PJCL.03	4	4	1600000	6.20412					PJCL.03	42	6	168000000000	11.2253					PJCL.03	0.809331	167998400000	5.02119			PJCL.08	0	0	0	0	0		#DIV/0!	#DIV/0!	#DIV/0!	#DIV/0!								PJCL.07	0.253138	0.2972	0.180226	0.187036
			PJCL.04	1	4	400000	5.60206					PJCL.04	5	6	20000000000	10.301					PJCL.04	0.838793	19999600000	4.69897			PSJN	0				0	0	#DIV/0!											PJCL.08	0.241967	0.21652	0.191945	0.178181
			PJCL.05	8	4	3200000	6.50515					PJCL.05	16	6	64000000000	10.8062					PJCL.05	0.868333	NA	4.30103			JMP134		0			0			#DIV/0!										SUMARY	0.229331	0.274445	0.170256	0.189365
			PJCL.06	5	4	2000000	6.30103					PJCL.06	14	6	56000000000	10.7482					PJCL.06	0.705783	55998000000	4.44716			CH34			0		0				#DIV/0!									PSJN	0.131932
			PJCL.07	7	4	2800000	6.44716					PJCL.07	8	6	32000000000	10.5051					PJCL.07	0.629423	31997200000	4.05799			LMG19424				0	0					#DIV/0!								JMP134		0.46359
			PJCL.08	7	4	2800000	6.44716	6.31112				PJCL.08	2	6	8000000000	9.90309	10.6489				PJCL.08	0.53604	7997200000	3.45593				PSJN	JMP134	CH34	LMG19424	SUM	X SUM	% PSJN	% JM'P134	% CH34	% LMG19424								CH34			0.19801
			JMP34									JMP34									JMP34	#DIV/0!	0	0		21 days N-PRE	PJCL.01	0	59997600000	43840000	439999880000	500041320000	553951074000	0	11.9985	0.00876728	87.9927								LMG19424				0.151468
		14 days N-PRE	PJCL.01	4	4	1600000	6.20412				14 days N-PRE	PJCL.01	6	5	2400000000	9.38021				14 days N-PRE	PJCL.01	0.511933	2398400000	3.17609			PJCL.02	43998000000	83996000000	83640000	119999880000	248077520000		17.7356	33.8588	0.0337153	48.3719									PSJN	JMP134	CH34	LMG19424
			PJCL.02	5	4	2000000	6.30103					PJCL.02	3	5	1200000000	9.07918					PJCL.02	0.440904	1198000000	2.77815			PJCL.03	59998800000	167998400000	55840000	319980000000	548033040000		10.948	30.6548	0.0101892	58.387							21 days PRE	PJCL.01	0.754826	0.747366	0.299788	0.783208
			PJCL.03	9	4	3600000	6.5563					PJCL.03	10	5	4000000000	9.60206					PJCL.03	0.464554	3996400000	3.04576			PJCL.04	95998400000	19999600000	47560000	519999992000	636045552000		15.093	3.14437	0.00747745	81.7551								PJCL.02	0.785549	0.771261	0.354717	0.757129
			PJCL.04	7	4	2800000	6.44716					PJCL.04	9	5	3600000000	9.5563					PJCL.04	0.48225	3597200000	3.10914			PJCL.05	39998400000	227998800000	87560000	1039998400000	1308083160000		3.05779	17.43	0.00669376	79.5055								PJCL.03	0.865626	0.805721	0.433642	0.781569
			PJCL.05	5	4	2000000	6.30103					PJCL.05	2	5	800000000	8.90309					PJCL.05	0.412958	798000000	2.60206			PJCL.06	135998000000	55998000000	47560000	11180000000	203223560000		66.9204	27.5549	0.0234028	5.50133								PJCL.04	0.796375	0.742233	0.257137	0.74769
			PJCL.06	3	4	1200000	6.07918					PJCL.06	6	5	2400000000	9.38021					PJCL.06	0.543006	2398800000	3.30103			PJCL.07	63998000000	31997200000	47640000	368000000000	464042840000		13.7914	6.89531	0.0102663	79.303								PJCL.05	0.805983	0.83	0.289732	0.701874
			PJCL.07	7	4	2800000	6.44716					PJCL.07	2	5	800000000	8.90309					PJCL.07	0.380932	797200000	2.45593			PJCL.08	35996800000	7997200000	67720000	479999880000	524061600000		6.86881	1.526	0.0129221	91.5923								PJCL.06	0.757783	0.752508	0.26431	0.733106
			PJCL.08	5	4	2000000	6.30103	6.32963				PJCL.08	16	5	6400000000	9.80618	9.32629				PJCL.08	0.556282	6398000000	3.50515			PSJN	0				0	0	#DIV/0!	#DIV/0!	#DIV/0!	#DIV/0!								PJCL.07	0.837807	0.788701	0.303085	0.770335
			JMP34									JMP34									JMP34	#DIV/0!	0	0			JMP134		0			0		#DIV/0!	#DIV/0!	#DIV/0!	#DIV/0!								PJCL.08	0.676952	0.715812	0.39788	0.608912
																											CH34			0		0		#DIV/0!	#DIV/0!	#DIV/0!	#DIV/0!								SUMARY	0.785112	0.7692	0.325037	0.735478
	Selective media	PRE Type	PRE TYPE	COLONY NUMBERS	DILUTION	CFU/mL	LOG	X LOG PRE TYPE		Selective media	PRE Type	PRE TYPE	COLONY NUMBERS	DILUTION	CFU/mL	LOG	X LOG PRE TYPE		Selective media	PRE Type	PRE TYPE	Change Ratio	CFU/ML	LOG10CFU/ML			LMG19424				0	0		#DIV/0!	#DIV/0!	#DIV/0!	#DIV/0!								PSJN	0.682702
	Dorn + IAA (PsJN selective Media)	21 days PRE	PJCL.01	15	4	6000000	6.77815			Dorn + IAA (PsJN selective Media)	21 days PRE	PJCL.01	0	0	0	0			Dorn + IAA (PsJN selective Media)	21 days PRE	PJCL.01	-1	-6000000	-6.77815				PSJN	JMP134	CH34	LMG19424	SUM	X SUM	% PSJN	% JM'P134	% CH34	% LMG19424								JMP134		0.753064
			PJCL.02	18	4	7200000	6.85733					PJCL.02	0	0	0	0					PJCL.02	-1	-7200000	-6.85733		14 days N-PRE	PJCL.01	1998800000	2398400000	319520000	678800000	5395520000	5689545000	37.0455	44.4517	5.92195	12.5808								CH34			0.841601
			PJCL.03	13	4	5200000	6.716					PJCL.03	13	5	5200000000	9.716					PJCL.03	0.446694	5194800000	3			PJCL.02	397600000	1198000000	399600000	278400000	2273600000		17.4877	52.6918	17.5757	12.2449								LMG19424				0.72369
			PJCL.04	7	4	2800000	6.44716					PJCL.04	6	5	2400000000	9.38021					PJCL.04	0.454937	2397200000	2.93305			PJCL.03	3197600000	3996400000	439680000	638000000	8271680000		38.6572	48.3142	5.31549	7.71306									PSJN	JMP134	CH34	LMG19424
			PJCL.05	12	4	4800000	6.68124					PJCL.05	0	0	0	0					PJCL.05	-1	-4800000	-6.68124			PJCL.04	2398000000	3597200000	279920000	639080000	6914200000		34.6822	52.0263	4.04848	9.24301							21 days PRE	PJCL.01	0.396547	0.670845	0.210377	0.439725
			PJCL.06	12	4	4800000	6.68124					PJCL.06	7	5	2800000000	9.44716					PJCL.06	0.413982	2795200000	2.76592			PJCL.05	1998800000	798000000	319720000	558800000	3675320000		54.3844	21.7124	8.69911	15.2041								PJCL.02	0.438454	0.66335	0.267941	0.368652
			PJCL.07	20	4	8000000	6.90309					PJCL.07	0	0	0	0					PJCL.07	-1	-8000000	-6.90309			PJCL.06	1199200000	2398800000	199880000	439600000	4237480000		28.2998	56.6091	4.71695	10.3741								PJCL.03	0.394128	0.673715	0.275193	0.352318
			PJCL.08	15	4	6000000	6.77815	6.7303				PJCL.08	0	0	0	0	3.56792				PJCL.08	-1	-6000000	-6.77815			PJCL.07	798000000	797200000	199920000	438800000	2233920000		35.722	35.6861	8.94929	19.6426								PJCL.04	0.377606	0.753744	0.202509	0.363939
			PsJN									PsJN									PsJN	#DIV/0!	0	0			PJCL.08	3997200000	6398000000	479840000	1639600000	12514640000		31.9402	51.1241	3.83423	13.1015								PJCL.05	0.375204	0.697957	0.27299	0.315234
		14 days PRE	PJCL.01	0	0	0	0				14 days PRE	PJCL.01	0	0	0	0				14 days PRE	PJCL.01	#DIV/0!	0	0			PSJN	0				0	0	#DIV/0!	#DIV/0!	#DIV/0!	#DIV/0!								PJCL.06	0.571972	0.772574	0.329216	0.404063
			PJCL.02	0	0	0	0					PJCL.02	0	0	0	0					PJCL.02	#DIV/0!	0	0			JMP134		0			0		#DIV/0!	#DIV/0!	#DIV/0!	#DIV/0!								PJCL.07	0.48225	0.807925	0.440796	0.469036
			PJCL.03	0	0	0	0					PJCL.03	0	0	0	0					PJCL.03	#DIV/0!	0	0			CH34			0		0		#DIV/0!	#DIV/0!	#DIV/0!	#DIV/0!								PJCL.08	0.523945	0.711868	0.69173	0.42237
			PJCL.04	0	0	0	0					PJCL.04	0	0	0	0					PJCL.04	#DIV/0!	0	0			LMG19424				0	0		#DIV/0!	#DIV/0!	#DIV/0!	#DIV/0!								SUMARY	0.445013	0.718997	0.336344	0.391917
			PJCL.05	0	0	0	0					PJCL.05	0	0	0	0					PJCL.05	#DIV/0!	0	0																					PSJN	0.682702
			PJCL.06	0	0	0	0					PJCL.06	0	0	0	0					PJCL.06	#DIV/0!	0	0																					JMP134		0.753064
			PJCL.07	0	0	0	0					PJCL.07	0	0	0	0					PJCL.07	#DIV/0!	0	0				Relative growth per culture well INITIAL (CFU/mL)																	CH34			0.841601
			PJCL.08	0	0	0	0	0				PJCL.08	0	0	0	0	0				PJCL.08	#DIV/0!	0	0				PSJN	JMP134	CH34	LMG19424	SUM	X SUM	% PSJN	% JM'P134	% CH34	% LMG19424								LMG19424				0.72369
			PsJN									PsJN									PsJN	#DIV/0!	0	0		21 days PRE	PJCL.01	6800000	8400000	6800000	8400000	30400000	34600000	22.3684	27.6316	22.3684	27.6316
		21 days N-PRE	PJCL.01	5	4	2000000	6.30103				21 days N-PRE	PJCL.01	11	6	44000000000	10.6435				21 days N-PRE	PJCL.01	0.689161	43998000000	4.34242			PJCL.02	5600000	9600000	7200000	7600000	30000000		18.6667	32	24	25.3333
			PJCL.02	3	4	1200000	6.07918					PJCL.02	15	6	60000000000	10.7782					PJCL.02	0.772961	59998800000	4.69897			PJCL.03	4400000	5600000	10000000	5600000	25600000		17.1875	21.875	39.0625	21.875
			PJCL.03	4	4	1600000	6.20412					PJCL.03	24	6	96000000000	10.9823					PJCL.03	0.770158	95998400000	4.77815			PJCL.04	10400000	12400000	13200000	11200000	47200000		22.0339	26.2712	27.9661	23.7288									Dispersion
			PJCL.04	4	4	1600000	6.20412					PJCL.04	10	6	40000000000	10.6021					PJCL.04	0.708874	39998400000	4.39794			PJCL.05	6800000	9600000	15200000	11600000	43200000		15.7407	22.2222	35.1852	26.8519									PSJN	JMP134	CH34	LMG19424
			PJCL.05	5	4	2000000	6.30103					PJCL.05	34	6	136000000000	11.1335					PJCL.05	0.76694	135998000000	4.83251			PJCL.06	6000000	13600000	17600000	7200000	44400000		13.5135	30.6306	39.6396	16.2162							21 days PRE	PJCL.01	-3.56792	-4.05688	-3.36311	-3.54409
			PJCL.06	5	4	2000000	6.30103					PJCL.06	16	6	64000000000	10.8062					PJCL.06	0.714986	63998000000	4.50515			PJCL.07	5600000	7200000	4800000	4400000	22000000		25.4545	32.7273	21.8182	20								PJCL.02	-3.56792	-4.05688	-3.36311	-3.54409
			PJCL.07	8	4	3200000	6.50515					PJCL.07	9	6	36000000000	10.5563					PJCL.07	0.622761	35996800000	4.05115			PJCL.08	6000000	10400000	9600000	8000000	34000000		17.6471	30.5882	28.2353	23.5294								PJCL.03	6.14808	6.72127	4.53998	5.96106
			PJCL.08	2	4	800000	5.90309	6.22484				PJCL.08	4	6	16000000000	10.2041	10.7133				PJCL.08	0.728607	15999200000	4.30103			PSJN	12400000				12400000	7300000	100											PJCL.04	5.81229	6.97655	4.44307	6.09936
			PsJN									PsJN									PsJN	#DIV/0!	0	0			JMP134		0			0			#DIV/0!										PJCL.05	-3.56792	-4.05688	-3.36311	-3.54409
		14 days N-PRE	PJCL.01	3	4	1200000	6.07918				14 days N-PRE	PJCL.01	5	5	2000000000	9.30103				14 days N-PRE	PJCL.01	0.529981	1998800000	3.22185			CH34			12800000		12800000				100									PJCL.06	5.87924	6.58657	4.4694	5.66003
			PJCL.02	6	4	2400000	6.38021					PJCL.02	1	5	400000000	8.60206					PJCL.02	0.348241	397600000	2.22185			LMG19424				4000000	4000000					100								PJCL.07	-3.56792	-4.05688	-3.36311	-3.54409
			PJCL.03	6	4	2400000	6.38021					PJCL.03	8	5	3200000000	9.50515					PJCL.03	0.489786	3197600000	3.12494				PSJN	JMP134	CH34	LMG19424	SUM	X SUM	% PSJN	% JM'P134	% CH34	% LMG19424								PJCL.08	-3.56792	-4.05688	-3.36311	-3.54409
			PJCL.04	5	4	2000000	6.30103					PJCL.04	6	5	2400000000	9.38021					PJCL.04	0.488679	2398000000	3.07918		14 days PRE	PJCL.01	5200000	8800000	7200000	7600000	28800000	29650000	18.0556	30.5556	25	26.3889									PSJN	JMP134	CH34	LMG19424
			PJCL.05	3	4	1200000	6.07918					PJCL.05	5	5	2000000000	9.30103					PJCL.05	0.529981	1998800000	3.22185			PJCL.02	7200000	9600000	6800000	8000000	31600000		22.7848	30.3797	21.519	25.3165							14 days PRE	PJCL.01	0	0	0	0
			PJCL.06	2	4	800000	5.90309					PJCL.06	3	5	1200000000	9.07918					PJCL.06	0.538039	1199200000	3.17609			PJCL.03	5200000	8400000	9200000	7200000	30000000		17.3333	28	30.6667	24								PJCL.02	0	0	0	0
			PJCL.07	5	4	2000000	6.30103					PJCL.07	2	5	800000000	8.90309					PJCL.07	0.412958	798000000	2.60206			PJCL.04	4000000	7600000	6800000	6400000	24800000		16.129	30.6452	27.4194	25.8065								PJCL.03	0	0	0	0
			PJCL.08	7	4	2800000	6.44716	6.23389				PJCL.08	10	5	4000000000	9.60206	9.20923				PJCL.08	0.489348	3997200000	3.1549			PJCL.05	3200000	11600000	13600000	8400000	36800000		8.69565	31.5217	36.9565	22.8261								PJCL.04	0	0	0	0
			PsJN									PsJN									PsJN	#DIV/0!	0	0			PJCL.06	4000000	11600000	8400000	4800000	28800000		13.8889	40.2778	29.1667	16.6667								PJCL.05	0	0	0	0
																											PJCL.07	2800000	9200000	10800000	6400000	29200000		9.58904	31.5068	36.9863	21.9178								PJCL.06	0	0	0	0
	Selective media	PRE Type	PRE TYPE	COLONY NUMBERS	DILUTION	CFU/mL	LOG	X LOG PRE TYPE		Selective media	PRE Type	PRE TYPE	COLONY NUMBERS	DILUTION	CFU/mL	LOG	X LOG PRE TYPE		Selective media	PRE Type	PRE TYPE	Change Ratio	CFU/ML	LOG10CFU/ML			PJCL.08	3200000	10800000	6000000	7200000	27200000		11.7647	39.7059	22.0588	26.4706								PJCL.07	0	0	0	0
	R2A + km, (CH34 selective Media)	21 days PRE	PJCL.01	19	4	7600000	6.88081			R2A + km, (CH34 selective Media)	21 days PRE	PJCL.01	0	0	0	0			R2A + km, (CH34 selective Media)	21 days PRE	PJCL.01	-1	-7600000	-6.88081			PSJN	5200000				5200000	10500000	100											PJCL.08	0	0	0	0
			PJCL.02	13	4	5200000	6.716					PJCL.02	0	0	0	0					PJCL.02	-1	-5200000	-6.716			JMP134		16400000			16400000			100											PSJN	JMP134	CH34	LMG19424
			PJCL.03	22	4	8800000	6.94448					PJCL.03	20	3	80000000	7.90309					PJCL.03	0.138039	71200000	0.958607			CH34			16400000		16400000				100								21 days N-PRE	PJCL.01	-0.0698069	0.129229	-0.123627	0.231785
			PJCL.04	25	4	10000000	7					PJCL.04	16	3	64000000	7.80618					PJCL.04	0.115169	54000000	0.80618			LMG19424				4000000	4000000					100								PJCL.02	0.0648917	0.275357	0.1572	-0.332486
			PJCL.05	25	4	10000000	7					PJCL.05	0	0	0	0					PJCL.05	-1	-10000000	-7				PSJN	JMP134	CH34	LMG19424	SUM	X SUM	% PSJN	% JM'P134	% CH34	% LMG19424								PJCL.03	0.269012	0.576387	-0.0188914	0.0934825
			PJCL.06	25	4	10000000	7					PJCL.06	17	3	68000000	7.83251					PJCL.06	0.11893	58000000	0.832509		21 days N-PRE	PJCL.01	7200000	7200000	6800000	5600000	26800000	24900000	26.8657	26.8657	25.3731	20.8955								PJCL.04	-0.1112	-0.347892	-0.0858382	0.304336
			PJCL.07	15	4	6000000	6.77815					PJCL.07	0	0	0	0					PJCL.07	-1	-6000000	-6.77815			PJCL.02	5600000	7200000	4400000	7200000	24400000		22.9508	29.5082	18.0328	29.5082								PJCL.05	0.420279	0.157258	0.177403	0.605366
			PJCL.08	15	4	6000000	6.77815	6.8872				PJCL.08	0	0	0	0	2.94272				PJCL.08	-1	-6000000	-6.77815			PJCL.03	2400000	4800000	2000000	4800000	14000000		17.1429	34.2857	14.2857	34.2857								PJCL.06	0.0929204	0.0992658	-0.0858382	-1.36245
			CH34									CH34									CH34	#DIV/0!	0	0			PJCL.04	5200000	10400000	6400000	8000000	30000000		17.3333	34.6667	21.3333	26.6667								PJCL.07	-0.156957	-0.143772	-0.0858382	0.190393
		14 days PRE	PJCL.01	0	0	0	0				14 days PRE	PJCL.01	0	0	0	0				14 days PRE	PJCL.01	#DIV/0!	0	0			PJCL.05	3200000	8800000	6400000	8000000	26400000		12.1212	33.3333	24.2424	30.303								PJCL.08	-0.50914	-0.745832	0.0654295	0.269574
			PJCL.02	0	0	0	0					PJCL.02	0	0	0	0					PJCL.02	#DIV/0!	0	0			PJCL.06	6400000	8800000	4800000	8000000	28000000		22.8571	31.4286	17.1429	28.5714									PSJN	JMP134	CH34	LMG19424
			PJCL.03	0	0	0	0					PJCL.03	0	0	0	0					PJCL.03	#DIV/0!	0	0			PJCL.07	3600000	8800000	6000000	6400000	24800000		14.5161	35.4839	24.1935	25.8065							14 days N-PRE	PJCL.01	0.0918034	0.122476	0.00686599	0.0647634
			PJCL.04	0	0	0	0					PJCL.04	0	0	0	0					PJCL.04	#DIV/0!	0	0			PJCL.08	4800000	7600000	3200000	9200000	24800000		19.3548	30.6452	12.9032	37.0968								PJCL.02	-0.607167	-0.178554	0.103776	-0.320587
			PJCL.05	0	0	0	0					PJCL.05	0	0	0	0					PJCL.05	#DIV/0!	0	0			PSJN	5200000				5200000	3200000	100											PJCL.03	0.295923	0.344325	0.145169	0.0384345
			PJCL.06	0	0	0	0					PJCL.06	0	0	0	0					PJCL.06	#DIV/0!	0	0			JMP134		0			0			#DIV/0!										PJCL.04	0.170985	0.298567	-0.051126	0.0384345
			PJCL.07	0	0	0	0					PJCL.07	0	0	0	0					PJCL.07	#DIV/0!	0	0			CH34			4000000		4000000				100									PJCL.05	0.0918034	-0.354645	0.00686599	-0.0195575
			PJCL.08	0	0	0	0	0				PJCL.08	0	0	0	0	0				PJCL.08	#DIV/0!	0	0			LMG19424				3600000	3600000					100								PJCL.06	-0.130045	0.122476	-0.197254	-0.124293
			CH34									CH34									CH34	#DIV/0!	0	0				PSJN	JMP134	CH34	LMG19424	SUM	X SUM	% PSJN	% JM'P134	% CH34	% LMG19424								PJCL.07	-0.306137	-0.354645	-0.197254	-0.124293
		21 days N-PRE	PJCL.01	4	3	160000	5.20412				21 days N-PRE	PJCL.01	11	3	44000000	7.64345				21 days N-PRE	PJCL.01	0.468731	43840000	2.43933		14 days N-PRE	PJCL.01	6400000	11200000	6000000	4000000	27600000	25150000	23.1884	40.5797	21.7391	14.4928								PJCL.08	0.392833	0.548445	0.182957	0.447098
			PJCL.02	9	3	360000	5.5563					PJCL.02	21	3	84000000	7.92428					PJCL.02	0.426179	83640000	2.36798			PJCL.02	4400000	10000000	5600000	9600000	29600000		14.8649	33.7838	18.9189	32.4324
			PJCL.03	4	3	160000	5.20412					PJCL.03	14	3	56000000	7.74819					PJCL.03	0.488857	55840000	2.54407			PJCL.03	4000000	10000000	6000000	6400000	26400000		15.1515	37.8788	22.7273	24.2424
			PJCL.04	11	3	440000	5.64345					PJCL.04	12	3	48000000	7.68124					PJCL.04	0.361089	47560000	2.03779			PJCL.04	4800000	5200000	8000000	5600000	23600000		20.339	22.0339	33.8983	23.7288
			PJCL.05	11	3	440000	5.64345					PJCL.05	22	3	88000000	7.94448					PJCL.05	0.407734	87560000	2.30103			PJCL.05	4000000	7200000	4800000	8000000	24000000		16.6667	30	20	33.3333
			PJCL.06	11	3	440000	5.64345					PJCL.06	12	3	48000000	7.68124					PJCL.06	0.361089	47560000	2.03779			PJCL.06	1200000	6400000	4800000	6400000	18800000		6.38298	34.0426	25.5319	34.0426
			PJCL.07	9	3	360000	5.5563					PJCL.07	12	3	48000000	7.68124					PJCL.07	0.382438	47640000	2.12494			PJCL.07	2800000	4800000	800000	3200000	11600000		24.1379	41.3793	6.89655	27.5862
			PJCL.08	7	3	280000	5.44716	5.4873				PJCL.08	17	3	68000000	7.83251	7.76708				PJCL.08	0.437907	67720000	2.38535			PJCL.08	4800000	11600000	8800000	14400000	39600000		12.1212	29.2929	22.2222	36.3636
			CH34									CH34									CH34	#DIV/0!	0	0			PSJN	2400000				2400000	5800000	100
		14 days N-PRE	PJCL.01	12	3	480000	5.68124				14 days N-PRE	PJCL.01	8	4	320000000	8.50515				14 days N-PRE	PJCL.01	0.497058	319520000	2.82391			JMP134		4000000			4000000			100
			PJCL.02	10	3	400000	5.60206					PJCL.02	10	4	400000000	8.60206					PJCL.02	0.535517	399600000	3			CH34			10800000		10800000				100
			PJCL.03	8	3	320000	5.50515					PJCL.03	11	4	440000000	8.64345					PJCL.03	0.570067	439680000	3.1383			LMG19424				6000000	6000000					100
			PJCL.04	2	3	80000	4.90309					PJCL.04	7	4	280000000	8.44716					PJCL.04	0.722823	279920000	3.54407
			PJCL.05	7	3	280000	5.44716					PJCL.05	8	4	320000000	8.50515					PJCL.05	0.561392	319720000	3.05799
			PJCL.06	3	3	120000	5.07918					PJCL.06	5	4	200000000	8.30103					PJCL.06	0.634324	199880000	3.22185				Relative growth per culture well FINAL (CFU/mL)
			PJCL.07	2	3	80000	4.90309					PJCL.07	5	4	200000000	8.30103					PJCL.07	0.69302	199920000	3.39794				PSJN	JMP134	CH34	LMG19424	SUM	X SUM	% PSJN	% JM'P134	% CH34	% LMG19424
			PJCL.08	4	3	160000	5.20412	5.29064				PJCL.08	12	4	480000000	8.68124	8.49828				PJCL.08	0.668148	479840000	3.47712		21 days PRE	PJCL.01	35993200000	1440000000000	760000000	36000000000	1512753200000	1201093550000	2.37932	95.1907	0.0502395	2.37977
			CH34									CH34									CH34	#DIV/0!	0	0			PJCL.02	87994400000	1400000000000	1040000000	88000000000	1577034400000		5.57974	88.7742	0.0659466	5.58009
																											PJCL.03	79995600000	800000000000	920000000	80000000000	960915600000		8.32494	83.2539	0.095742	8.32539
	Selective media	PRE Type	PRE TYPE	COLONY NUMBERS	DILUTION	CFU/mL	LOG	X LOG PRE TYPE		Selective media	PRE Type	PRE TYPE	COLONY NUMBERS	DILUTION	CFU/mL	LOG	X LOG PRE TYPE		Selective media	PRE Type	PRE TYPE	Change Ratio	CFU/ML	LOG10CFU/ML			PJCL.04	31989600000	840000000000	1200000000	32000000000	905189600000		3.53402	92.7982	0.132569	3.53517
	Dorn + 3-HPA + Gm, (LMG19424 selective Media)	21 days PRE	PJCL.01	3	4	1200000	6.07918			Dorn + 3-HPA + Gm, (LMG19424 selective Media)	21 days PRE	PJCL.01	0	0	0	0			Dorn + 3-HPA + Gm, (LMG19424 selective Media)	21 days PRE	PJCL.01	-1	-1200000	-6.07918			PJCL.05	111993200000	1080000000000	1160000000	112000000000	1305153200000		8.58085	82.7489	0.0888785	8.58137
			PJCL.02	7	4	2800000	6.44716					PJCL.02	0	0	0	0					PJCL.02	-1	-2800000	-6.44716			PJCL.06	47994000000	520000000000	1040000000	48000000000	617034000000		7.77818	84.2741	0.168548	7.77915
			PJCL.03	8	4	3200000	6.50515					PJCL.03	8	5	3200000000	9.50515					PJCL.03	0.461173	3196800000	3			PJCL.07	71994400000	1160000000000	1080000000	72000000000	1305074400000		5.5165	88.8838	0.0827539	5.51693
			PJCL.04	5	4	2000000	6.30103					PJCL.04	11	5	4400000000	9.64345					PJCL.04	0.530457	4398000000	3.34242			PJCL.08	91994000000	1240000000000	1600000000	92000000000	1425594000000		6.45303	86.9813	0.112234	6.45345
			PJCL.05	51	3	2040000	6.30963					PJCL.05	0	0	0	0					PJCL.05	-1	-2040000	-6.30963			PSJN	307600000				307600000	31576900000	100
			PJCL.06	4	4	1600000	6.20412					PJCL.06	4	5	1600000000	9.20412					PJCL.06	0.48355	1598400000	3			JMP134		124000000000			124000000000			100
			PJCL.07	1	4	400000	5.60206					PJCL.07	0	0	0	0					PJCL.07	-1	-400000	-5.60206			CH34			1680000000		1680000000				100
			PJCL.08	5	4	2000000	6.30103	6.21867				PJCL.08	0	0	0	0	3.54409				PJCL.08	-1	-2000000	-6.30103			LMG19424				320000000	320000000					100
			LMG19424									LMG19424									LMG19424	#DIV/0!	0	0				PSJN	JMP134	CH34	LMG19424	SUM	X SUM	% PSJN	% JM'P134	% CH34	% LMG19424
		14 days PRE	PJCL.01	0	0	0	0				14 days PRE	PJCL.01	0	0	0	0				14 days PRE	PJCL.01	#DIV/0!	0	0		14 days PRE	PJCL.01	120000000	360000000	44000000	120000000	644000000	1335500000	18.6335	55.9006	6.8323	18.6335
			PJCL.02	0	0	0	0					PJCL.02	0	0	0	0					PJCL.02	#DIV/0!	0	0			PJCL.02	280000000	800000000	80000000	280000000	1440000000		19.4444	55.5556	5.55556	19.4444
			PJCL.03	0	0	0	0					PJCL.03	0	0	0	0					PJCL.03	#DIV/0!	0	0			PJCL.03	80000000	880000000	160000000	80000000	1200000000		6.66667	73.3333	13.3333	6.66667
			PJCL.04	0	0	0	0					PJCL.04	0	0	0	0					PJCL.04	#DIV/0!	0	0			PJCL.04	80000000	800000000	200000000	80000000	1160000000		6.89655	68.9655	17.2414	6.89655
			PJCL.05	0	0	0	0					PJCL.05	0	0	0	0					PJCL.05	#DIV/0!	0	0			PJCL.05	240000000	1160000000	280000000	240000000	1920000000		12.5	60.4167	14.5833	12.5
			PJCL.06	0	0	0	0					PJCL.06	0	0	0	0					PJCL.06	#DIV/0!	0	0			PJCL.06	160000000	1680000000	80000000	160000000	2080000000		7.69231	80.7692	3.84615	7.69231
			PJCL.07	0	0	0	0					PJCL.07	0	0	0	0					PJCL.07	#DIV/0!	0	0			PJCL.07	120000000	1080000000	200000000	120000000	1520000000		7.89474	71.0526	13.1579	7.89474
			PJCL.08	0	0	0	0	0				PJCL.08	0	0	0	0	0				PJCL.08	#DIV/0!	0	0			PJCL.08	120000000	360000000	120000000	120000000	720000000		16.6667	50	16.6667	16.6667
			LMG19424									LMG19424									LMG19424	#DIV/0!	0	0			PSJN	40000000				40000000	6730000000	100
		21 days N-PRE	PJCL.01	3	3	120000	5.07918				21 days N-PRE	PJCL.01	11	7	440000000000	11.6435				21 days N-PRE	PJCL.01	1.29239	439999880000	6.56427			JMP134		26400000000			26400000000			100
			PJCL.02	3	3	120000	5.07918					PJCL.02	3	7	120000000000	11.0792					PJCL.02	1.18129	119999880000	6			CH34			440000000		440000000				100
			PJCL.03	5	5	20000000	7.30103					PJCL.03	8	7	320000000000	11.5051					PJCL.03	0.575826	319980000000	4.20412			LMG19424				40000000	40000000					100
			PJCL.04	2	2	8000	3.90309					PJCL.04	13	7	520000000000	11.716					PJCL.04	2.00173	519999992000	7.81291				PSJN	JMP134	CH34	LMG19424	SUM	X SUM	% PSJN	% JM'P134	% CH34	% LMG19424
			PJCL.05	4	4	1600000	6.20412					PJCL.05	26	7	1040000000000	12.017					PJCL.05	0.936944	1039998400000	5.81291		21 days N-PRE	PJCL.01	1080000000000	960000000000	760000000	1080000000000	3120760000000	2975750000000	34.607	30.7617	0.024353	34.607
			PJCL.06	5	5	20000000	7.30103					PJCL.06	28	5	11200000000	10.0492					PJCL.06	0.376411	11180000000	2.74819			PJCL.02	1120000000000	1400000000000	1000000000	1120000000000	3641000000000		30.7608	38.451	0.027465	30.7608
			PJCL.07	8	8	32000000000	10.5051					PJCL.07	10	7	400000000000	11.6021					PJCL.07	0.104416	368000000000	1.09691			PJCL.03	800000000000	1160000000000	1080000000	800000000000	2761080000000		28.9742	42.0125	0.0391151	28.9742
			PJCL.08	3	3	120000	5.07918	6.3065				PJCL.08	12	7	480000000000	11.6812	11.4117				PJCL.08	1.29983	479999880000	6.60206			PJCL.04	1160000000000	1680000000000	360000000	1160000000000	4000360000000		28.9974	41.9962	0.00899919	28.9974
			LMG19424									LMG19424									LMG19424	#DIV/0!	0	0			PJCL.05	560000000000	NA	600000000	560000000000	1120600000000		49.9732	NA	0.0535427	49.9732
		14 days N-PRE	PJCL.01	3	4	1200000	6.07918				14 days N-PRE	PJCL.01	17	4	680000000	8.83251				14 days N-PRE	PJCL.01	0.452911	678800000	2.75333			PJCL.06	920000000000	1480000000000	280000000	920000000000	3320280000000		27.7085	44.5746	0.00843302	27.7085
			PJCL.02	4	4	1600000	6.20412					PJCL.02	7	4	280000000	8.44716					PJCL.02	0.36154	278400000	2.24304			PJCL.07	1120000000000	2640000000000	680000000	1120000000000	4880680000000		22.9476	54.0908	0.0139325	22.9476
			PJCL.03	5	4	2000000	6.30103					PJCL.03	16	4	640000000	8.80618					PJCL.03	0.397578	638000000	2.50515			PJCL.08	160000000000	640000000000	1240000000	160000000000	961240000000		16.6452	66.5807	0.129	16.6452
			PJCL.04	23	3	920000	5.96379					PJCL.04	16	4	640000000	8.80618					PJCL.04	0.476609	639080000	2.84239			PSJN	200000000000				200000000000	1180000000000	100
			PJCL.05	3	4	1200000	6.07918					PJCL.05	14	4	560000000	8.74819					PJCL.05	0.439041	558800000	2.66901			JMP134		2880000000000			2880000000000			100
			PJCL.06	1	4	400000	5.60206					PJCL.06	11	4	440000000	8.64345					PJCL.06	0.542906	439600000	3.04139			CH34			1440000000000		1440000000000				100
			PJCL.07	3	4	1200000	6.07918					PJCL.07	11	4	440000000	8.64345					PJCL.07	0.421812	438800000	2.56427			LMG19424				200000000000	200000000000					100
			PJCL.08	1	4	400000	5.60206	5.98883				PJCL.08	41	4	1640000000	9.21484	8.76775				PJCL.08	0.644903	1639600000	3.61278				PSJN	JMP134	CH34	LMG19424	SUM	X SUM	% PSJN	% JM'P134	% CH34	% LMG19424
			LMG19424									LMG19424									LMG19424	#DIV/0!	0	0		14 days N-PRE	PJCL.01	3200000000	600000000000	160000000	3200000000	606560000000	853720000000	0.527565	98.9185	0.0263783	0.527565
																											PJCL.02	3600000000	440000000000	360000000	3600000000	447560000000		0.804361	98.3108	0.0804361	0.804361
	Selective media	PRE Type	PRE TYPE	COLONY NUMBERS	DILUTION	CFU/mL	LOG	X LOG PRE TYPE		Selective media	PRE Type	PRE TYPE	COLONY NUMBERS	DILUTION	CFU/mL	LOG	X LOG PRE TYPE		Selective media	PRE Type	PRE TYPE	Change Ratio	CFU/ML	LOG10CFU/ML			PJCL.03	1600000000	520000000000	440000000	1600000000	523640000000		0.305553	99.3049	0.0840272	0.305553
	R2A	21 days PRE	PJCL.01	1	5	4000000	6.60206			R2A	21 days PRE	PJCL.01	37	6	148000000000	11.1703			R2A	21 days PRE	PJCL.01	NA	NA	NA			PJCL.04	1600000000	600000000000	200000000	1600000000	603400000000		0.265164	99.4365	0.0331455	0.265164
			PJCL.02	2	5	8000000	6.90309					PJCL.02	18	6	72000000000	10.8573					PJCL.02	NA	NA	NA			PJCL.05	1200000000	440000000000	320000000	1200000000	442720000000		0.271052	99.3856	0.0722804	0.271052
			PJCL.03	4	5	16000000	7.20412					PJCL.03	35	8	14000000000000	13.1461					PJCL.03	NA	NA	NA			PJCL.06	3600000000	1160000000000	760000000	3600000000	1167960000000		0.30823	99.3185	0.0650707	0.30823
			PJCL.04	5	5	20000000	7.30103					PJCL.04	35	8	14000000000000	13.1461					PJCL.04	NA	NA	NA			PJCL.07	3600000000	1200000000000	320000000	3600000000	1207520000000		0.298132	99.3772	0.0265006	0.298132
			PJCL.05	6	5	24000000	7.38021					PJCL.05	16	1	640000	5.80618					PJCL.05	NA	NA	NA			PJCL.08	15200000000	1240000000000	560000000000	15200000000	1830400000000		0.83042	67.7448	30.5944	0.83042
			PJCL.06	3	5	12000000	7.07918					PJCL.06	35	8	14000000000000	13.1461					PJCL.06	NA	NA	NA			PSJN	2400000000				2400000000	531200000000	100
			PJCL.07	2	5	8000000	6.90309					PJCL.07	0	0	0	0					PJCL.07	NA	NA	NA			JMP134		1640000000000			1640000000000			100
			PJCL.08	3	5	12000000	7.07918	7.0565				PJCL.08	13	1	520000	5.716	9.12352				PJCL.08	NA	NA	NA			CH34			480000000000		480000000000				100
			PSJN									PSJN			0	0	0				PSJN	NA	NA	NA			LMG19424				2400000000	2400000000					100
			JMP134									JMP134			0	0	0				JMP134	NA	NA	NA
			CH34									CH34			0	0	0				CH34	#DIV/0!	0	0
			LMG19424									LMG19424			0	0	0				LMG19424	#DIV/0!	0	0
		14 days PRE	PJCL.01	0	0	0	0				14 days PRE	PJCL.01	0	0	0	0				14 days PRE	PJCL.01	#DIV/0!	0	0
			PJCL.02	0	0	0	0					PJCL.02	0	0	0	0					PJCL.02	#DIV/0!	0	0
			PJCL.03	0	0	0	0					PJCL.03	0	0	0	0					PJCL.03	#DIV/0!	0	0
			PJCL.04	0	0	0	0					PJCL.04	0	0	0	0					PJCL.04	#DIV/0!	0	0
			PJCL.05	0	0	0	0					PJCL.05	0	0	0	0					PJCL.05	#DIV/0!	0	0
			PJCL.06	0	0	0	0					PJCL.06	0	0	0	0					PJCL.06	#DIV/0!	0	0
			PJCL.07	0	0	0	0					PJCL.07	0	0	0	0					PJCL.07	#DIV/0!	0	0
			PJCL.08	0	0	0	0	0				PJCL.08	0	0	0	0	0				PJCL.08	#DIV/0!	0	0
			PSJN									PSJN			0		0				PSJN	#DIV/0!	0	0
			JMP134									JMP134			0		0				JMP134	NA	NA	NA
			CH34									CH34			0		0				CH34	#DIV/0!	0	0
			LMG19424									LMG19424			0		0				LMG19424	#DIV/0!	0	0
		21 days N-PRE	PJCL.01	4	4	1600000	6.20412				21 days N-PRE	PJCL.01	10	6	40000000000	10.6021				21 days N-PRE	PJCL.01	0.708874	39998400000	4.39794
			PJCL.02	5	4	2000000	6.30103					PJCL.02	25	6	100000000000	11					PJCL.02	0.745746	99998000000	4.69897
			PJCL.03	5	4	2000000	6.30103					PJCL.03	33	6	132000000000	11.1206					PJCL.03	0.764882	131998000000	4.81954
			PJCL.04	4	4	1600000	6.20412					PJCL.04	7	6	28000000000	10.4472					PJCL.04	0.683907	27998400000	4.24304
			PJCL.05	3	4	1200000	6.07918					PJCL.05	57	6	228000000000	11.3579					PJCL.05	0.868333	227998800000	5.27875
			PJCL.06	8	4	3200000	6.50515					PJCL.06	35	6	140000000000	11.1461					PJCL.06	0.713431	139996800000	4.64098
			PJCL.07	8	4	3200000	6.50515					PJCL.07	35	6	140000000000	11.1461					PJCL.07	0.713431	139996800000	4.64098
			PJCL.08	4	4	1600000	6.20412	6.28799				PJCL.08	1	6	4000000000	9.60206	10.8028				PJCL.08	0.547691	3998400000	3.39794
			PSJN									PSJN			0						PSJN	NA	NA	NA
			JMP134									JMP134			0						JMP134	#DIV/0!	0	0
			CH34									CH34			0		0				CH34	#DIV/0!	0	0
			LMG19424									LMG19424			0		0				LMG19424	NA	NA	NA
		14 days N-PRE	PJCL.01	10	5	40000000	7.60206				14 days N-PRE	PJCL.01	14	4	560000000	8.74819				14 days N-PRE	PJCL.01	0.150765	520000000	1.14613
			PJCL.02	11	5	44000000	7.64345					PJCL.02	15	4	600000000	8.77815					PJCL.02	0.148454	556000000	1.1347
			PJCL.03	6	5	24000000	7.38021					PJCL.03	14	4	560000000	8.74819					PJCL.03	0.185357	536000000	1.36798
			PJCL.04	8	4	3200000	6.50515					PJCL.04	23	4	920000000	8.96379					PJCL.04	0.377953	916800000	2.45864
			PJCL.05	6	4	2400000	6.38021					PJCL.05	17	4	680000000	8.83251					PJCL.05	0.38436	677600000	2.4523
			PJCL.06	12	4	4800000	6.68124					PJCL.06	17	4	680000000	8.83251					PJCL.06	0.321986	675200000	2.15127
			PJCL.07	6	4	2400000	6.38021					PJCL.07	24	4	960000000	8.98227					PJCL.07	0.407833	957600000	2.60206
			PJCL.08	7	4	2800000	6.44716	6.87746				PJCL.08	43	4	1720000000	9.23553	8.89014				PJCL.08	0.432496	1717200000	2.78837
			PSJN									PSJN			0						PSJN	NA	NA	NA
			JMP134									JMP134			0						JMP134	#DIV/0!	0	0
			CH34									CH34			0						CH34	#DIV/0!	0	0
			LMG19424									LMG19424			0						LMG19424	#DIV/0!	0	0

## Sheet: TABLE1.Gen.4_CFU Tables 
				CFU / mL								Log10 CFU/mL
				D + IAA		D + 2.4 D		R2A + Km		D + 3HPA + Gm		D + IAA		D + 2.4 D		R2A + Km		D + 3HPA + Gm
				Initial	Final	Initial	Final	Initial	Final	Initial	Final	Initial	Final	Initial	Final	Initial	Final	Initial	Final
		21 Days PRE	PJCL.1	6000000	0	7600000	0	7600000	0	1200000	0	6.77815	#NUM!	6.88081	#NUM!	6.88081	#NUM!	6.07918	#NUM!
			PJCL.2	7200000	0	6800000	0	5200000	0	2800000	0	6.85733	#NUM!	6.83251	#NUM!	6.716	#NUM!	6.44716	#NUM!
			PJCL.3	5200000	52000000	9600000	600000000	8800000	800000	3200000	32000000	6.716	7.716	6.98227	8.77815	6.94448	5.90309	6.50515	7.50515
			PJCL.4	2800000	24000000	7200000	1080000000	10000000	640000	2000000	44000000	6.44716	7.38021	6.85733	9.03342	7	5.80618	6.30103	7.64345
			PJCL.5	4800000	0	7600000	0	10000000	0	2040000	0	6.68124	#NUM!	6.88081	#NUM!	7	#NUM!	6.30963	#NUM!
			PJCL.6	4800000	28000000	8000000	440000000	10000000	680000	1600000	16000000	6.68124	7.44716	6.90309	8.64345	7	5.83251	6.20412	7.20412
			PJCL.7	8000000	0	7200000	0	6000000	0	400000	0	6.90309	#NUM!	6.85733	#NUM!	6.77815	#NUM!	5.60206	#NUM!
			PJCL.8	6000000	0	7200000	0	6000000	0	2000000	0	6.77815	#NUM!	6.85733	#NUM!	6.77815	#NUM!	6.30103	#NUM!
			X	5600000	13000000	7650000	265000000	7950000	265000	1905000	11500000	6.7303	#NUM!	6.88144	#NUM!	6.8872	#NUM!	6.21867	#NUM!
			STDEV	1600000	1.96832e+07	866850	4.06764e+08	2.02202e+06	368433	875818	1.75581e+07	0.139264	#NUM!	0.0459413	#NUM!	0.116242	#NUM!	0.281829	#NUM!
				D + IAA		D + 2.4 D		R2A + Km		D + 3HPA + Gm		D + IAA		D + 2.4 D		R2A + Km		D + 3HPA + Gm
				Initial	Final	Initial	Final	Initial	Final	Initial	Final	Initial	Final	Initial	Final	Initial	Final	Initial	Final
		14 Days PRE	1	0	0	0	0	0	0	0	0	#NUM!	#NUM!	#NUM!	#NUM!	#NUM!	#NUM!	#NUM!	#NUM!
			2	0	0	0	0	0	0	0	0	#NUM!	#NUM!	#NUM!	#NUM!	#NUM!	#NUM!	#NUM!	#NUM!
			3	0	0	0	0	0	0	0	0	#NUM!	#NUM!	#NUM!	#NUM!	#NUM!	#NUM!	#NUM!	#NUM!
			4	0	0	1600	0	0	0	0	0	#NUM!	#NUM!	3.20412	#NUM!	#NUM!	#NUM!	#NUM!	#NUM!
			5	0	0	0	0	0	0	0	0	#NUM!	#NUM!	#NUM!	#NUM!	#NUM!	#NUM!	#NUM!	#NUM!
			6	0	0	800	0	0	0	0	0	#NUM!	#NUM!	2.90309	#NUM!	#NUM!	#NUM!	#NUM!	#NUM!
			7	0	0	800	0	0	0	0	0	#NUM!	#NUM!	2.90309	#NUM!	#NUM!	#NUM!	#NUM!	#NUM!
			8	0	0	0	0	0	0	0	0	#NUM!	#NUM!	#NUM!	#NUM!	#NUM!	#NUM!	#NUM!	#NUM!
			X	400	0	400	0	0	0	0	0	#NUM!	#NUM!	#NUM!	#NUM!	#NUM!	#NUM!	#NUM!	#NUM!
			STDEV	0	0	604.743	0	0	0	0	0	#NUM!	#NUM!	#NUM!	#NUM!	#NUM!	#NUM!	#NUM!	#NUM!
				D + IAA		D + 2.4 D		R2A + Km		D + 3HPA + Gm		D + IAA		D + 2.4 D		R2A + Km		D + 3HPA + Gm
				Initial	Final	Initial	Final	Initial	Final	Initial	Final	Initial	Final	Initial	Final	Initial	Final	Initial	Final
		21 Days N-PRE	1	1600000	440000000	2400000	600000000	160000	440000	120000	4400000000	6.20412	8.64345	6.38021	8.77815	5.20412	5.64345	5.07918	9.64345
			2	1600000	600000000	4000000	840000000	360000	840000	120000	1200000000	6.20412	8.77815	6.60206	8.92428	5.5563	5.92428	5.07918	9.07918
			3	1600000	960000000	1600000	1680000000	160000	560000	20000000	3200000000	6.20412	8.98227	6.20412	9.22531	5.20412	5.74819	7.30103	9.50515
			4	1600000	400000000	400000	200000000	440000	480000	8000	5200000000	6.20412	8.60206	5.60206	8.30103	5.64345	5.68124	3.90309	9.716
			5	1600000	1360000000	3200000	640000000	440000	880000	1600000	10400000000	6.20412	9.13354	6.50515	8.80618	5.64345	5.94448	6.20412	10.017
			6	1600000	640000000	2000000	560000000	440000	480000	20000000	112000000	6.20412	8.80618	6.30103	8.74819	5.64345	5.68124	7.30103	8.04922
			7	1600000	360000000	2800000	320000000	360000	480000	32000000000	4000000000	6.20412	8.5563	6.44716	8.50515	5.5563	5.68124	10.5051	9.60206
			8	1600000	160000000	2800000	80000000	280000	680000	120000	4800000000	6.20412	8.20412	6.44716	7.90309	5.44716	5.83251	5.07918	9.68124
			X	1600000	615000000	2400000	615000000	330000	605000	4005246000	4164000000	6.20412	8.71326	6.31112	8.64892	5.4873	5.76708	6.3065	9.41167
			STDEV	0	3.82436e+08	1.09022e+06	4.97738e+08	118563	174274	1.13116e+10	3.08409e+09	0	0.283585	0.31131	0.406605	0.186956	0.118448	2.06718	0.609131
				D + IAA		D + 2.4 D		R2A + Km		D + 3HPA + Gm		D + IAA		D + 2.4 D		R2A + Km		D + 3HPA + Gm
				Initial	Final	Initial	Final	Initial	Final	Initial	Final	Initial	Final	Initial	Final	Initial	Final	Initial	Final
		14 Days N-PRE	1	1200000	20000000	1600000	24000000	480000	3200000	1200000	6800000	6.07918	7.30103	6.20412	7.38021	5.68124	6.50515	6.07918	6.83251
			2	2400000	4000000	2000000	12000000	400000	4000000	1600000	2800000	6.38021	6.60206	6.30103	7.07918	5.60206	6.60206	6.20412	6.44716
			3	2400000	32000000	3600000	40000000	320000	4400000	2000000	6400000	6.38021	7.50515	6.5563	7.60206	5.50515	6.64345	6.30103	6.80618
			4	2000000	24000000	2800000	36000000	80000	2800000	920000	6400000	6.30103	7.38021	6.44716	7.5563	4.90309	6.44716	5.96379	6.80618
			5	1200000	20000000	2000000	8000000	280000	3200000	1200000	5600000	6.07918	7.30103	6.30103	6.90309	5.44716	6.50515	6.07918	6.74819
			6	800000	12000000	1200000	24000000	120000	2000000	400000	4400000	5.90309	7.07918	6.07918	7.38021	5.07918	6.30103	5.60206	6.64345
			7	2000000	8000000	2800000	8000000	80000	2000000	1200000	4400000	6.30103	6.90309	6.44716	6.90309	4.90309	6.30103	6.07918	6.64345
			8	2800000	40000000	2000000	64000000	160000	4800000	400000	16400000	6.44716	7.60206	6.30103	7.80618	5.20412	6.68124	5.60206	7.21484
			X	1850000	20000000	2250000	27000000	240000	3300000	1115000	6650000	6.23389	7.20923	6.32963	7.32629	5.29064	6.49828	5.98883	6.76775
			STDEV	707107	1.20949e+07	769044	1.92131e+07	152690	1.04198e+06	547801	4.16207e+06	0.190719	0.331072	0.151156	0.334733	0.30999	0.144342	0.2586	0.220746
