# Supplementary material for: Individual competence predominates over host nutritional status in Arabidopsis root exudate-mediated bacterial enrichment in a combination of four Burkholderiaceae species
Source: BMC Microbiol. 2022 Sep 17;22:218. doi: 10.1186/s12866-022-02633-8 (PMC9482264; doi:10.1186/s12866-022-02633-8)
Supplement: Supplementary file 5 — Additional file 5. [file 12866_2022_2633_MOESM5_ESM.zip › Raw Data Cillero et al V2/RAW_DATA_GEN_3_Fig1.Table1.xlsx]

## Sheet: FIG1.GEN.3_Raw data Growth
Software Version	2.00.18
Plate Number	Plate 1
Procedure Details
Plate Type	96 WELL PLATE
Set Temperature	Setpoint 30°C
	Preheat before moving to next step
Start Kinetic	Runtime 160:00:00 (HH:MM:SS), Interval 1:00:00, 161 Reads
Shake	Orbital: 5:00 (MM:SS)
	Frequency: 559 cpm (1 mm)
Read	Absorbance Endpoint
	Full Plate
	Wavelengths: 600
	Read Speed: Normal, Delay: 100 msec, Measurements/Data Point: 8
End Kinetic
600			OD 600nm Lectures
			21 days PRE								14 days PRE								21 days N-PRE								14 days N-PRE
	Time	T° 600	PJCL.1	PJCL.2	PJCL.3	PJCL.4	PJCL.5	PJCL.6	PJCL.7	PJCL.8	PJCL.1	PJCL.2	PJCL.3	PJCL.4	PJCL.5	PJCL.6	PJCL.7	PJCL.8	PJCL.1	PJCL.2	PJCL.3	PJCL.4	PJCL.5	PJCL.6	PJCL.7	PJCL.8	PJCL.1	PJCL.2	PJCL.3	PJCL.4	PJCL.5	PJCL.6	PJCL.7	PJCL.8
	00:05:03	30	0.127	0.128	0.124	0.121	0.121	0.116	0.117	0.123	0.128	0.128	0.123	0.117	0.116	0.117	0.117	0.121	0.113	0.113	0.111	0.111	0.113	0.11	0.109	0.111	0.13	0.133	0.12	0.124	0.122	0.123	0.117	0.12
	01:05:03	30.1	0.126	0.128	0.124	0.121	0.121	0.116	0.117	0.123	0.127	0.127	0.123	0.117	0.116	0.117	0.118	0.12	0.113	0.113	0.112	0.111	0.112	0.109	0.109	0.111	0.131	0.135	0.121	0.124	0.123	0.123	0.118	0.121
	02:05:03	30.1	0.128	0.129	0.125	0.122	0.123	0.117	0.119	0.124	0.128	0.129	0.124	0.118	0.117	0.118	0.118	0.121	0.113	0.113	0.113	0.112	0.113	0.11	0.109	0.111	0.131	0.135	0.122	0.125	0.123	0.123	0.119	0.122
	03:05:03	30	0.13	0.133	0.129	0.125	0.126	0.12	0.121	0.127	0.128	0.128	0.124	0.118	0.117	0.118	0.118	0.121	0.114	0.114	0.113	0.112	0.113	0.111	0.11	0.111	0.131	0.134	0.122	0.124	0.122	0.123	0.119	0.121
	04:05:03	30.1	0.136	0.138	0.135	0.13	0.132	0.126	0.126	0.132	0.128	0.124	0.124	0.118	0.117	0.118	0.118	0.121	0.114	0.114	0.113	0.112	0.114	0.111	0.11	0.111	0.131	0.133	0.121	0.124	0.122	0.123	0.119	0.121
	05:05:03	30	0.144	0.146	0.143	0.139	0.142	0.134	0.134	0.139	0.13	0.13	0.127	0.119	0.119	0.12	0.121	0.12	0.114	0.114	0.114	0.112	0.114	0.111	0.111	0.111	0.133	0.132	0.122	0.125	0.123	0.123	0.119	0.121
	06:05:03	30.1	0.149	0.153	0.15	0.145	0.152	0.138	0.138	0.141	0.131	0.132	0.127	0.122	0.12	0.121	0.122	0.122	0.114	0.114	0.114	0.113	0.114	0.112	0.112	0.111	0.135	0.133	0.122	0.126	0.127	0.123	0.12	0.122
	07:05:03	30.1	0.156	0.165	0.155	0.154	0.161	0.154	0.148	0.148	0.133	0.134	0.129	0.124	0.123	0.123	0.124	0.126	0.114	0.114	0.116	0.114	0.116	0.113	0.113	0.111	0.135	0.133	0.122	0.127	0.125	0.124	0.122	0.123
	08:05:03	30	0.159	0.172	0.158	0.159	0.163	0.16	0.151	0.15	0.136	0.132	0.131	0.126	0.124	0.125	0.126	0.128	0.114	0.114	0.117	0.115	0.116	0.111	0.112	0.111	0.136	0.134	0.123	0.126	0.129	0.123	0.121	0.123
	09:05:03	30	0.163	0.174	0.162	0.168	0.171	0.17	0.169	0.154	0.139	0.137	0.134	0.13	0.128	0.127	0.129	0.13	0.114	0.115	0.118	0.117	0.117	0.115	0.113	0.112	0.137	0.134	0.123	0.127	0.129	0.123	0.121	0.124
	10:05:03	30	0.167	0.175	0.162	0.169	0.175	0.182	0.177	0.155	0.142	0.141	0.138	0.131	0.13	0.129	0.131	0.132	0.115	0.116	0.12	0.118	0.118	0.114	0.114	0.112	0.137	0.134	0.123	0.127	0.126	0.122	0.121	0.124
	11:05:03	30	0.171	0.181	0.172	0.182	0.191	0.198	0.18	0.171	0.149	0.145	0.143	0.134	0.134	0.134	0.134	0.131	0.114	0.115	0.122	0.119	0.12	0.115	0.117	0.112	0.139	0.134	0.122	0.129	0.127	0.123	0.122	0.124
	12:05:03	30	0.173	0.189	0.191	0.189	0.208	0.2	0.186	0.175	0.152	0.147	0.144	0.136	0.134	0.135	0.136	0.134	0.114	0.115	0.12	0.121	0.117	0.114	0.113	0.112	0.138	0.131	0.123	0.126	0.129	0.122	0.121	0.123
	13:05:03	30	0.176	0.206	0.212	0.207	0.22	0.199	0.2	0.182	0.155	0.153	0.149	0.14	0.138	0.138	0.138	0.136	0.114	0.115	0.119	0.117	0.117	0.113	0.112	0.111	0.136	0.13	0.123	0.125	0.124	0.121	0.12	0.122
	14:05:03	30	0.187	0.214	0.236	0.229	0.236	0.236	0.224	0.212	0.165	0.155	0.158	0.146	0.147	0.142	0.148	0.14	0.115	0.116	0.123	0.117	0.12	0.12	0.115	0.112	0.139	0.131	0.123	0.127	0.128	0.121	0.123	0.123
	15:05:03	30	0.197	0.239	0.248	0.25	0.248	0.254	0.234	0.217	0.166	0.16	0.163	0.15	0.152	0.147	0.148	0.14	0.116	0.117	0.128	0.116	0.123	0.124	0.117	0.112	0.142	0.132	0.123	0.126	0.129	0.121	0.122	0.123
	16:05:03	30.1	0.207	0.26	0.251	0.258	0.263	0.27	0.241	0.239	0.173	0.17	0.165	0.154	0.156	0.15	0.152	0.142	0.116	0.116	0.134	0.117	0.124	0.125	0.117	0.112	0.149	0.132	0.122	0.126	0.129	0.12	0.122	0.123
	17:05:03	30	0.221	0.279	0.262	0.27	0.274	0.282	0.254	0.255	0.18	0.177	0.173	0.16	0.156	0.153	0.155	0.144	0.115	0.117	0.139	0.116	0.129	0.124	0.117	0.112	0.158	0.132	0.123	0.126	0.125	0.12	0.122	0.122
	18:05:03	30.1	0.252	0.287	0.276	0.278	0.288	0.288	0.284	0.274	0.188	0.183	0.181	0.168	0.165	0.159	0.162	0.147	0.115	0.118	0.135	0.115	0.132	0.124	0.121	0.113	0.163	0.133	0.122	0.126	0.131	0.119	0.122	0.121
	19:05:03	30.1	0.266	0.299	0.275	0.287	0.297	0.295	0.291	0.28	0.189	0.186	0.182	0.174	0.169	0.162	0.163	0.149	0.115	0.119	0.138	0.116	0.136	0.125	0.119	0.113	0.167	0.134	0.122	0.125	0.128	0.119	0.121	0.122
	20:05:03	30.1	0.273	0.308	0.281	0.295	0.304	0.305	0.296	0.287	0.2	0.19	0.188	0.182	0.175	0.164	0.167	0.153	0.116	0.118	0.142	0.114	0.134	0.127	0.12	0.113	0.183	0.131	0.12	0.123	0.126	0.118	0.119	0.12
	21:05:03	30.1	0.288	0.315	0.29	0.3	0.308	0.316	0.309	0.296	0.208	0.199	0.196	0.188	0.182	0.172	0.175	0.16	0.117	0.122	0.15	0.113	0.136	0.133	0.124	0.113	0.183	0.136	0.12	0.123	0.127	0.118	0.121	0.122
	22:05:03	30.1	0.302	0.319	0.301	0.306	0.311	0.32	0.314	0.29	0.217	0.204	0.204	0.196	0.186	0.177	0.179	0.164	0.121	0.124	0.15	0.114	0.134	0.129	0.125	0.113	0.194	0.141	0.121	0.123	0.129	0.119	0.121	0.122
	23:05:03	30.1	0.31	0.328	0.307	0.316	0.318	0.327	0.319	0.3	0.224	0.208	0.208	0.204	0.19	0.18	0.182	0.166	0.12	0.126	0.15	0.113	0.131	0.129	0.125	0.112	0.206	0.14	0.118	0.121	0.125	0.118	0.118	0.12
	1 day, 0:05:03	30.1	0.32	0.333	0.311	0.318	0.326	0.33	0.335	0.31	0.231	0.215	0.215	0.212	0.202	0.187	0.192	0.177	0.12	0.129	0.149	0.114	0.135	0.138	0.125	0.113	0.205	0.148	0.118	0.121	0.131	0.118	0.118	0.122
	1 day, 1:05:03	30.1	0.327	0.337	0.311	0.322	0.329	0.333	0.341	0.312	0.242	0.223	0.223	0.219	0.208	0.192	0.196	0.183	0.119	0.129	0.15	0.113	0.137	0.132	0.126	0.112	0.203	0.146	0.118	0.121	0.129	0.117	0.118	0.122
	1 day, 2:05:03	30.1	0.333	0.338	0.313	0.324	0.33	0.34	0.358	0.324	0.247	0.231	0.231	0.224	0.217	0.206	0.205	0.192	0.121	0.13	0.151	0.113	0.137	0.14	0.133	0.115	0.224	0.154	0.118	0.122	0.134	0.117	0.122	0.125
	1 day, 3:05:03	30.1	0.335	0.343	0.318	0.328	0.333	0.349	0.366	0.33	0.254	0.237	0.236	0.231	0.221	0.212	0.216	0.198	0.127	0.136	0.156	0.113	0.138	0.142	0.139	0.117	0.236	0.164	0.119	0.123	0.134	0.117	0.126	0.128
	1 day, 4:05:03	30.1	0.34	0.347	0.322	0.332	0.339	0.346	0.365	0.328	0.259	0.245	0.24	0.236	0.224	0.214	0.215	0.2	0.127	0.138	0.149	0.112	0.136	0.131	0.129	0.113	0.261	0.175	0.117	0.123	0.132	0.115	0.122	0.122
	1 day, 5:05:03	30.1	0.347	0.353	0.332	0.339	0.343	0.352	0.373	0.329	0.266	0.248	0.247	0.242	0.231	0.224	0.22	0.205	0.14	0.143	0.154	0.112	0.139	0.137	0.131	0.113	0.258	0.182	0.117	0.12	0.139	0.115	0.123	0.122
	1 day, 6:05:03	30.1	0.351	0.353	0.332	0.339	0.343	0.355	0.377	0.328	0.269	0.252	0.253	0.244	0.237	0.23	0.228	0.217	0.151	0.152	0.16	0.112	0.14	0.145	0.141	0.117	0.255	0.201	0.119	0.12	0.15	0.115	0.128	0.126
	1 day, 7:05:03	30.1	0.357	0.356	0.337	0.343	0.343	0.354	0.373	0.321	0.274	0.256	0.256	0.249	0.238	0.23	0.228	0.216	0.154	0.153	0.16	0.112	0.138	0.142	0.143	0.116	0.252	0.19	0.118	0.12	0.138	0.114	0.122	0.121
	1 day, 8:05:03	30	0.36	0.357	0.341	0.343	0.343	0.358	0.379	0.329	0.28	0.265	0.26	0.255	0.247	0.235	0.232	0.225	0.155	0.159	0.16	0.112	0.138	0.135	0.144	0.122	0.259	0.187	0.12	0.121	0.138	0.114	0.124	0.123
	1 day, 9:05:03	30	0.363	0.361	0.345	0.345	0.342	0.359	0.385	0.326	0.282	0.265	0.263	0.259	0.253	0.242	0.235	0.232	0.164	0.167	0.161	0.112	0.139	0.135	0.139	0.125	0.255	0.203	0.124	0.123	0.139	0.114	0.131	0.125
	1 day, 10:05:03	30	0.363	0.365	0.348	0.343	0.344	0.36	0.384	0.327	0.283	0.267	0.265	0.26	0.257	0.247	0.234	0.238	0.178	0.17	0.169	0.112	0.143	0.134	0.135	0.121	0.246	0.209	0.126	0.121	0.14	0.114	0.13	0.121
	1 day, 11:05:03	30	0.367	0.365	0.353	0.343	0.343	0.362	0.383	0.322	0.287	0.27	0.27	0.261	0.257	0.246	0.238	0.241	0.182	0.178	0.166	0.112	0.143	0.14	0.144	0.12	0.236	0.212	0.133	0.12	0.138	0.112	0.13	0.118
	1 day, 12:05:03	30	0.366	0.368	0.357	0.349	0.349	0.365	0.39	0.334	0.291	0.276	0.275	0.264	0.26	0.258	0.246	0.256	0.191	0.182	0.188	0.116	0.161	0.168	0.166	0.13	0.25	0.241	0.152	0.134	0.145	0.115	0.149	0.131
	1 day, 13:05:03	30.1	0.365	0.371	0.357	0.345	0.347	0.365	0.39	0.326	0.29	0.279	0.277	0.267	0.259	0.249	0.248	0.256	0.209	0.187	0.195	0.117	0.161	0.179	0.164	0.136	0.275	0.237	0.156	0.145	0.145	0.116	0.152	0.134
	1 day, 14:05:03	30	0.368	0.37	0.356	0.349	0.342	0.363	0.389	0.318	0.295	0.282	0.28	0.268	0.263	0.254	0.249	0.254	0.203	0.194	0.195	0.118	0.167	0.167	0.139	0.13	0.252	0.259	0.162	0.139	0.153	0.113	0.147	0.128
	1 day, 15:05:03	30	0.365	0.369	0.361	0.348	0.346	0.369	0.396	0.324	0.298	0.282	0.281	0.274	0.266	0.262	0.253	0.262	0.208	0.194	0.184	0.121	0.166	0.17	0.152	0.138	0.258	0.253	0.193	0.143	0.151	0.116	0.169	0.134
	1 day, 16:05:03	30.1	0.369	0.37	0.362	0.351	0.351	0.37	0.401	0.327	0.299	0.285	0.286	0.28	0.271	0.266	0.255	0.268	0.218	0.188	0.182	0.129	0.169	0.184	0.159	0.142	0.284	0.271	0.209	0.149	0.149	0.118	0.18	0.136
	1 day, 17:05:03	30	0.372	0.371	0.366	0.353	0.351	0.368	0.402	0.327	0.301	0.288	0.286	0.284	0.274	0.272	0.258	0.263	0.225	0.2	0.186	0.133	0.183	0.176	0.155	0.143	0.322	0.297	0.219	0.146	0.148	0.118	0.174	0.134
	1 day, 18:05:03	30	0.374	0.371	0.367	0.354	0.352	0.374	0.406	0.33	0.303	0.287	0.29	0.284	0.278	0.279	0.26	0.266	0.227	0.195	0.181	0.136	0.193	0.172	0.154	0.15	0.301	0.329	0.223	0.152	0.153	0.121	0.174	0.137
	1 day, 19:05:03	30.1	0.376	0.37	0.368	0.356	0.353	0.366	0.405	0.32	0.305	0.292	0.293	0.282	0.279	0.283	0.261	0.268	0.242	0.215	0.169	0.132	0.184	0.173	0.156	0.14	0.293	0.321	0.24	0.154	0.158	0.116	0.174	0.129
	1 day, 20:05:03	30.1	0.372	0.374	0.371	0.358	0.353	0.376	0.411	0.328	0.306	0.295	0.296	0.289	0.28	0.281	0.269	0.279	0.237	0.227	0.178	0.139	0.209	0.19	0.165	0.154	0.318	0.296	0.234	0.165	0.164	0.125	0.186	0.142
	1 day, 21:05:03	30.1	0.376	0.376	0.378	0.359	0.36	0.382	0.415	0.333	0.312	0.296	0.297	0.297	0.281	0.282	0.273	0.28	0.234	0.238	0.187	0.145	0.213	0.19	0.174	0.164	0.326	0.313	0.23	0.177	0.193	0.135	0.203	0.149
	1 day, 22:05:03	30.1	0.375	0.376	0.379	0.364	0.359	0.382	0.42	0.333	0.316	0.297	0.302	0.3	0.285	0.282	0.278	0.283	0.244	0.235	0.197	0.166	0.223	0.182	0.185	0.182	0.342	0.328	0.248	0.181	0.207	0.146	0.206	0.162
	1 day, 23:05:03	30	0.373	0.378	0.379	0.365	0.363	0.382	0.422	0.329	0.315	0.297	0.308	0.304	0.291	0.284	0.278	0.283	0.252	0.224	0.205	0.176	0.215	0.183	0.178	0.198	0.332	0.356	0.278	0.185	0.214	0.148	0.232	0.161
	2 days, 0:05:03	30.1	0.369	0.38	0.378	0.364	0.36	0.383	0.423	0.323	0.315	0.299	0.309	0.304	0.292	0.287	0.281	0.289	0.271	0.241	0.21	0.184	0.215	0.2	0.173	0.193	0.353	0.362	0.286	0.192	0.214	0.156	0.243	0.159
	2 days, 1:05:03	30.1	0.375	0.38	0.379	0.365	0.369	0.386	0.425	0.328	0.316	0.304	0.312	0.308	0.298	0.297	0.285	0.295	0.272	0.242	0.208	0.197	0.231	0.215	0.189	0.216	0.339	0.353	0.271	0.194	0.216	0.168	0.268	0.177
	2 days, 2:05:03	30.1	0.371	0.382	0.381	0.368	0.364	0.387	0.422	0.322	0.312	0.303	0.315	0.308	0.298	0.294	0.286	0.291	0.25	0.246	0.208	0.198	0.226	0.195	0.177	0.193	0.311	0.321	0.284	0.19	0.231	0.159	0.244	0.172
	2 days, 3:05:03	30.1	0.372	0.374	0.378	0.364	0.359	0.385	0.42	0.319	0.307	0.303	0.314	0.311	0.296	0.291	0.285	0.295	0.264	0.241	0.212	0.2	0.218	0.192	0.166	0.187	0.326	0.326	0.29	0.186	0.21	0.159	0.248	0.171
	2 days, 4:05:03	30	0.372	0.376	0.382	0.368	0.365	0.388	0.425	0.316	0.314	0.305	0.315	0.311	0.298	0.302	0.288	0.298	0.247	0.235	0.215	0.207	0.213	0.204	0.164	0.176	0.306	0.347	0.305	0.197	0.215	0.164	0.248	0.177
	2 days, 5:05:03	30.1	0.372	0.38	0.381	0.369	0.366	0.388	0.419	0.31	0.32	0.303	0.317	0.307	0.302	0.303	0.287	0.297	0.262	0.242	0.227	0.215	0.219	0.21	0.159	0.171	0.295	0.316	0.308	0.185	0.213	0.159	0.238	0.204
	2 days, 6:05:03	30.1	0.367	0.381	0.379	0.368	0.364	0.385	0.418	0.303	0.319	0.305	0.319	0.31	0.301	0.3	0.288	0.3	0.244	0.245	0.221	0.187	0.215	0.193	0.158	0.184	0.298	0.324	0.31	0.192	0.216	0.159	0.221	0.203
	2 days, 7:05:03	30.1	0.374	0.38	0.38	0.373	0.363	0.389	0.418	0.299	0.319	0.301	0.316	0.311	0.302	0.292	0.29	0.304	0.233	0.252	0.234	0.191	0.23	0.209	0.174	0.186	0.314	0.318	0.31	0.215	0.209	0.163	0.216	0.189
	2 days, 8:05:03	30.1	0.378	0.379	0.378	0.371	0.366	0.388	0.418	0.291	0.315	0.299	0.317	0.31	0.303	0.291	0.287	0.299	0.244	0.267	0.234	0.203	0.219	0.209	0.189	0.19	0.311	0.306	0.323	0.228	0.202	0.175	0.225	0.215
	2 days, 9:05:03	30.1	0.376	0.378	0.381	0.373	0.372	0.392	0.425	0.29	0.317	0.297	0.316	0.313	0.309	0.297	0.291	0.301	0.241	0.247	0.236	0.211	0.227	0.236	0.196	0.219	0.311	0.307	0.314	0.242	0.224	0.202	0.247	0.256
	2 days, 10:05:03	30.1	0.374	0.377	0.379	0.374	0.367	0.382	0.417	0.28	0.316	0.297	0.32	0.312	0.305	0.296	0.289	0.299	0.258	0.247	0.23	0.197	0.237	0.225	0.175	0.209	0.302	0.311	0.3	0.235	0.233	0.186	0.262	0.222
	2 days, 11:05:03	30	0.371	0.376	0.378	0.374	0.362	0.387	0.414	0.274	0.313	0.296	0.321	0.312	0.305	0.296	0.284	0.302	0.238	0.259	0.23	0.21	0.226	0.209	0.177	0.206	0.308	0.336	0.325	0.239	0.227	0.189	0.25	0.217
	2 days, 12:05:03	30	0.368	0.379	0.378	0.372	0.363	0.388	0.419	0.268	0.316	0.294	0.319	0.316	0.302	0.305	0.286	0.304	0.229	0.239	0.238	0.211	0.234	0.217	0.202	0.218	0.301	0.327	0.348	0.252	0.239	0.202	0.289	0.224
	2 days, 13:05:03	30	0.371	0.38	0.377	0.373	0.37	0.393	0.429	0.269	0.317	0.293	0.319	0.315	0.294	0.306	0.287	0.305	0.228	0.248	0.235	0.244	0.254	0.237	0.223	0.248	0.294	0.346	0.329	0.27	0.253	0.236	0.298	0.279
	2 days, 14:05:03	30.1	0.371	0.377	0.367	0.372	0.371	0.394	0.43	0.267	0.311	0.29	0.318	0.314	0.297	0.305	0.286	0.303	0.233	0.251	0.238	0.244	0.25	0.242	0.211	0.256	0.301	0.333	0.349	0.288	0.269	0.265	0.3	0.293
	2 days, 15:05:03	30.1	0.367	0.371	0.358	0.369	0.362	0.391	0.427	0.261	0.305	0.285	0.314	0.312	0.296	0.302	0.282	0.299	0.226	0.249	0.231	0.233	0.248	0.245	0.213	0.225	0.283	0.314	0.354	0.284	0.258	0.261	0.289	0.277
	2 days, 16:05:03	30.1	0.366	0.375	0.354	0.367	0.357	0.383	0.412	0.253	0.306	0.282	0.312	0.309	0.296	0.297	0.277	0.293	0.221	0.255	0.231	0.223	0.242	0.226	0.198	0.221	0.284	0.304	0.35	0.287	0.252	0.222	0.284	0.236
	2 days, 17:05:03	30.1	0.365	0.377	0.356	0.371	0.359	0.389	0.422	0.252	0.305	0.284	0.312	0.305	0.295	0.291	0.277	0.297	0.227	0.252	0.23	0.218	0.251	0.236	0.228	0.228	0.282	0.302	0.334	0.295	0.248	0.25	0.324	0.284
	2 days, 18:05:03	30.1	0.365	0.373	0.366	0.367	0.36	0.384	0.419	0.247	0.3	0.279	0.312	0.304	0.29	0.285	0.27	0.289	0.218	0.249	0.233	0.219	0.239	0.234	0.21	0.235	0.275	0.318	0.316	0.303	0.239	0.261	0.308	0.274
	2 days, 19:05:03	30.1	0.362	0.375	0.369	0.367	0.363	0.386	0.423	0.245	0.3	0.278	0.31	0.306	0.29	0.295	0.271	0.291	0.219	0.248	0.236	0.238	0.243	0.234	0.221	0.254	0.267	0.318	0.314	0.307	0.245	0.273	0.306	0.264
	2 days, 20:05:03	30.1	0.359	0.368	0.372	0.36	0.352	0.382	0.421	0.238	0.297	0.272	0.307	0.304	0.289	0.288	0.268	0.295	0.219	0.236	0.24	0.251	0.25	0.237	0.225	0.244	0.256	0.294	0.32	0.309	0.25	0.278	0.294	0.256
	2 days, 21:05:03	30.1	0.356	0.371	0.372	0.357	0.351	0.384	0.42	0.235	0.296	0.267	0.312	0.304	0.289	0.285	0.267	0.288	0.211	0.235	0.237	0.242	0.244	0.22	0.219	0.226	0.244	0.293	0.308	0.295	0.237	0.291	0.311	0.247
	2 days, 22:05:03	30.1	0.354	0.366	0.37	0.36	0.347	0.383	0.412	0.233	0.293	0.25	0.315	0.304	0.286	0.286	0.265	0.284	0.205	0.239	0.222	0.236	0.239	0.219	0.197	0.211	0.233	0.297	0.308	0.304	0.253	0.267	0.306	0.254
	2 days, 23:05:03	30.1	0.35	0.371	0.369	0.36	0.346	0.386	0.419	0.232	0.29	0.247	0.304	0.299	0.282	0.277	0.261	0.288	0.202	0.249	0.215	0.23	0.243	0.229	0.208	0.235	0.221	0.307	0.322	0.315	0.266	0.304	0.34	0.271
	3 days, 0:05:03	30.1	0.347	0.372	0.368	0.36	0.352	0.39	0.426	0.235	0.285	0.257	0.301	0.294	0.278	0.285	0.265	0.295	0.188	0.249	0.218	0.237	0.246	0.235	0.215	0.257	0.216	0.297	0.328	0.321	0.257	0.322	0.341	0.296
	3 days, 1:05:03	30	0.343	0.369	0.361	0.355	0.35	0.388	0.425	0.23	0.28	0.255	0.298	0.293	0.272	0.279	0.263	0.289	0.19	0.233	0.225	0.255	0.238	0.248	0.228	0.257	0.207	0.282	0.326	0.32	0.269	0.324	0.324	0.303
	3 days, 2:05:03	30.1	0.341	0.365	0.353	0.352	0.352	0.378	0.417	0.224	0.27	0.248	0.289	0.294	0.271	0.273	0.254	0.276	0.182	0.236	0.227	0.249	0.226	0.227	0.21	0.238	0.197	0.262	0.303	0.302	0.267	0.3	0.289	0.261
	3 days, 3:05:03	30.1	0.335	0.363	0.35	0.352	0.355	0.385	0.428	0.226	0.259	0.243	0.289	0.294	0.271	0.274	0.256	0.28	0.175	0.23	0.222	0.273	0.238	0.243	0.215	0.26	0.188	0.275	0.301	0.325	0.274	0.333	0.336	0.288
	3 days, 4:05:03	30.1	0.329	0.356	0.339	0.344	0.344	0.379	0.417	0.221	0.26	0.23	0.28	0.288	0.262	0.257	0.249	0.273	0.166	0.224	0.219	0.254	0.225	0.236	0.205	0.238	0.174	0.256	0.287	0.315	0.259	0.325	0.322	0.272
	3 days, 5:05:03	30.1	0.322	0.354	0.337	0.341	0.344	0.381	0.42	0.22	0.262	0.219	0.278	0.282	0.261	0.258	0.246	0.272	0.158	0.22	0.227	0.265	0.225	0.232	0.206	0.235	0.168	0.249	0.29	0.318	0.248	0.329	0.314	0.277
	3 days, 6:05:03	30.1	0.315	0.357	0.336	0.338	0.337	0.378	0.41	0.218	0.254	0.212	0.278	0.276	0.255	0.249	0.236	0.268	0.152	0.21	0.219	0.247	0.221	0.217	0.202	0.226	0.166	0.235	0.271	0.309	0.241	0.288	0.285	0.254
	3 days, 7:05:03	30.1	0.313	0.354	0.337	0.336	0.339	0.384	0.425	0.217	0.243	0.207	0.282	0.276	0.257	0.26	0.241	0.279	0.146	0.204	0.224	0.246	0.226	0.229	0.214	0.243	0.164	0.233	0.278	0.337	0.254	0.305	0.323	0.27
	3 days, 8:05:03	30.1	0.303	0.346	0.33	0.332	0.334	0.376	0.418	0.215	0.233	0.197	0.281	0.263	0.249	0.248	0.235	0.272	0.139	0.208	0.217	0.252	0.219	0.228	0.212	0.238	0.163	0.215	0.267	0.328	0.236	0.298	0.307	0.258
	3 days, 9:05:03	30.1	0.298	0.343	0.327	0.329	0.328	0.37	0.41	0.215	0.225	0.183	0.28	0.26	0.246	0.239	0.234	0.264	0.135	0.196	0.215	0.247	0.214	0.219	0.199	0.218	0.164	0.203	0.253	0.316	0.226	0.278	0.297	0.226
	3 days, 10:05:03	30.1	0.289	0.339	0.319	0.324	0.328	0.36	0.405	0.212	0.218	0.176	0.273	0.251	0.238	0.233	0.223	0.256	0.133	0.191	0.202	0.241	0.21	0.207	0.195	0.21	0.163	0.196	0.247	0.31	0.214	0.28	0.285	0.222
	3 days, 11:05:03	30.1	0.288	0.338	0.314	0.319	0.328	0.359	0.403	0.21	0.21	0.173	0.27	0.247	0.235	0.231	0.222	0.25	0.132	0.184	0.202	0.25	0.194	0.207	0.187	0.205	0.164	0.186	0.239	0.3	0.206	0.274	0.284	0.202
	3 days, 12:05:03	30.1	0.275	0.334	0.31	0.317	0.327	0.37	0.419	0.206	0.192	0.169	0.264	0.237	0.233	0.236	0.225	0.256	0.129	0.178	0.207	0.267	0.201	0.223	0.21	0.239	0.162	0.179	0.236	0.31	0.215	0.304	0.312	0.227
	3 days, 13:05:03	30.1	0.261	0.323	0.303	0.31	0.32	0.366	0.412	0.205	0.178	0.168	0.253	0.229	0.225	0.229	0.219	0.246	0.129	0.173	0.199	0.265	0.198	0.211	0.206	0.227	0.161	0.174	0.224	0.297	0.209	0.286	0.298	0.21
	3 days, 14:05:03	30	0.237	0.309	0.296	0.299	0.31	0.365	0.406	0.203	0.173	0.167	0.245	0.21	0.215	0.222	0.21	0.237	0.129	0.167	0.194	0.249	0.194	0.207	0.192	0.217	0.165	0.171	0.212	0.285	0.196	0.267	0.295	0.194
	3 days, 15:05:03	30	0.223	0.301	0.293	0.291	0.304	0.36	0.399	0.203	0.172	0.166	0.235	0.189	0.207	0.212	0.205	0.224	0.128	0.162	0.185	0.235	0.188	0.197	0.185	0.205	0.165	0.171	0.199	0.27	0.187	0.244	0.265	0.183
	3 days, 16:05:03	30.1	0.217	0.293	0.287	0.288	0.301	0.363	0.405	0.203	0.172	0.165	0.232	0.178	0.2	0.209	0.203	0.223	0.127	0.155	0.181	0.245	0.187	0.198	0.186	0.212	0.164	0.17	0.182	0.261	0.186	0.238	0.27	0.177
	3 days, 17:05:03	30.1	0.213	0.285	0.277	0.281	0.296	0.357	0.404	0.201	0.171	0.164	0.219	0.172	0.189	0.203	0.199	0.214	0.127	0.149	0.174	0.253	0.18	0.196	0.181	0.208	0.162	0.168	0.171	0.252	0.183	0.223	0.257	0.17
	3 days, 18:05:03	30.1	0.211	0.271	0.267	0.273	0.284	0.346	0.397	0.199	0.169	0.165	0.211	0.169	0.177	0.191	0.19	0.208	0.126	0.143	0.167	0.239	0.173	0.186	0.175	0.198	0.163	0.168	0.167	0.238	0.177	0.211	0.243	0.164
	3 days, 19:05:03	30.1	0.207	0.255	0.253	0.259	0.275	0.346	0.401	0.197	0.168	0.163	0.208	0.168	0.17	0.185	0.185	0.205	0.126	0.139	0.164	0.245	0.169	0.184	0.176	0.2	0.161	0.167	0.165	0.236	0.174	0.197	0.238	0.164
	3 days, 20:05:03	30	0.206	0.243	0.242	0.24	0.26	0.342	0.391	0.197	0.169	0.163	0.204	0.169	0.167	0.177	0.176	0.195	0.125	0.136	0.157	0.237	0.158	0.174	0.164	0.188	0.161	0.166	0.164	0.219	0.173	0.18	0.21	0.163
	3 days, 21:05:03	30.1	0.203	0.235	0.228	0.225	0.24	0.338	0.387	0.196	0.168	0.161	0.194	0.166	0.166	0.168	0.171	0.186	0.125	0.133	0.15	0.232	0.15	0.168	0.16	0.178	0.159	0.164	0.163	0.211	0.172	0.172	0.197	0.16
	3 days, 22:05:03	30.1	0.203	0.228	0.221	0.216	0.23	0.335	0.388	0.195	0.167	0.162	0.181	0.166	0.164	0.162	0.168	0.179	0.125	0.134	0.145	0.225	0.146	0.166	0.158	0.177	0.161	0.166	0.163	0.202	0.173	0.17	0.188	0.159
	3 days, 23:05:03	30.1	0.202	0.223	0.217	0.212	0.224	0.326	0.381	0.195	0.167	0.161	0.172	0.163	0.162	0.161	0.161	0.17	0.124	0.132	0.141	0.223	0.14	0.157	0.148	0.166	0.161	0.164	0.163	0.191	0.168	0.167	0.18	0.159
	4 days, 0:05:03	30.1	0.2	0.218	0.212	0.208	0.217	0.314	0.378	0.192	0.165	0.159	0.166	0.162	0.16	0.159	0.161	0.164	0.123	0.132	0.134	0.216	0.135	0.146	0.142	0.159	0.16	0.164	0.16	0.175	0.166	0.164	0.177	0.158
	4 days, 1:05:03	30.1	0.198	0.215	0.209	0.206	0.214	0.306	0.377	0.193	0.165	0.159	0.163	0.161	0.16	0.158	0.16	0.162	0.124	0.131	0.132	0.219	0.133	0.141	0.139	0.153	0.159	0.163	0.161	0.171	0.166	0.164	0.174	0.158
	4 days, 2:05:03	30.1	0.198	0.212	0.208	0.203	0.211	0.291	0.372	0.192	0.164	0.158	0.162	0.159	0.159	0.157	0.158	0.161	0.123	0.13	0.133	0.209	0.134	0.136	0.136	0.145	0.159	0.162	0.161	0.171	0.165	0.165	0.171	0.158
	4 days, 3:05:03	30.1	0.197	0.211	0.207	0.203	0.208	0.277	0.362	0.191	0.163	0.157	0.162	0.158	0.159	0.156	0.159	0.161	0.123	0.129	0.132	0.198	0.134	0.133	0.132	0.141	0.159	0.163	0.159	0.17	0.164	0.162	0.168	0.156
	4 days, 4:05:03	30	0.195	0.209	0.206	0.2	0.206	0.26	0.356	0.19	0.163	0.155	0.16	0.158	0.158	0.155	0.157	0.159	0.123	0.129	0.131	0.192	0.133	0.132	0.132	0.137	0.158	0.165	0.158	0.169	0.162	0.161	0.167	0.156
	4 days, 5:05:03	30.1	0.194	0.207	0.203	0.199	0.206	0.243	0.35	0.189	0.162	0.154	0.161	0.157	0.158	0.155	0.156	0.158	0.122	0.129	0.13	0.185	0.132	0.131	0.13	0.135	0.16	0.164	0.159	0.168	0.163	0.161	0.168	0.156
	4 days, 6:05:03	30	0.193	0.206	0.201	0.198	0.204	0.228	0.34	0.189	0.161	0.153	0.16	0.156	0.158	0.155	0.156	0.158	0.122	0.128	0.13	0.179	0.131	0.131	0.13	0.133	0.158	0.163	0.159	0.167	0.162	0.16	0.166	0.155
	4 days, 7:05:03	30.1	0.193	0.205	0.202	0.197	0.202	0.223	0.334	0.189	0.16	0.152	0.159	0.156	0.158	0.155	0.157	0.158	0.122	0.128	0.131	0.171	0.131	0.131	0.13	0.133	0.159	0.164	0.158	0.165	0.161	0.16	0.166	0.154
	4 days, 8:05:03	30.1	0.192	0.206	0.202	0.196	0.202	0.219	0.32	0.188	0.159	0.152	0.158	0.156	0.157	0.155	0.155	0.157	0.122	0.128	0.129	0.163	0.131	0.131	0.131	0.133	0.153	0.163	0.162	0.166	0.161	0.16	0.166	0.156
	4 days, 9:05:03	30.1	0.191	0.202	0.199	0.193	0.198	0.215	0.307	0.187	0.157	0.151	0.159	0.155	0.156	0.154	0.156	0.157	0.121	0.128	0.129	0.151	0.129	0.13	0.13	0.132	0.159	0.164	0.158	0.165	0.161	0.16	0.165	0.156
	4 days, 10:05:03	30.1	0.19	0.203	0.197	0.193	0.2	0.212	0.294	0.187	0.157	0.15	0.158	0.156	0.156	0.154	0.155	0.157	0.121	0.127	0.129	0.146	0.129	0.129	0.13	0.132	0.159	0.163	0.16	0.164	0.161	0.158	0.165	0.155
	4 days, 11:05:03	30.1	0.19	0.2	0.198	0.192	0.198	0.211	0.284	0.186	0.154	0.149	0.157	0.154	0.156	0.153	0.154	0.157	0.121	0.126	0.128	0.141	0.129	0.129	0.129	0.131	0.156	0.163	0.162	0.163	0.16	0.157	0.163	0.154
	4 days, 12:05:03	30.1	0.189	0.198	0.198	0.191	0.197	0.209	0.272	0.186	0.154	0.151	0.156	0.154	0.155	0.152	0.152	0.156	0.121	0.126	0.128	0.136	0.129	0.128	0.128	0.131	0.154	0.164	0.159	0.162	0.162	0.158	0.163	0.156
	4 days, 13:05:03	30.1	0.187	0.198	0.195	0.189	0.193	0.204	0.264	0.185	0.154	0.15	0.156	0.153	0.154	0.15	0.153	0.155	0.119	0.126	0.127	0.135	0.128	0.127	0.129	0.13	0.156	0.16	0.16	0.162	0.161	0.158	0.163	0.155
	4 days, 14:05:03	30	0.188	0.197	0.193	0.188	0.193	0.204	0.261	0.185	0.153	0.15	0.155	0.154	0.154	0.151	0.152	0.155	0.12	0.125	0.127	0.134	0.128	0.127	0.128	0.13	0.155	0.163	0.157	0.163	0.159	0.157	0.163	0.155
	4 days, 15:05:03	30.1	0.187	0.195	0.192	0.188	0.193	0.201	0.258	0.184	0.152	0.149	0.154	0.152	0.153	0.15	0.152	0.154	0.119	0.125	0.126	0.133	0.127	0.127	0.128	0.129	0.152	0.163	0.154	0.161	0.16	0.156	0.163	0.154
	4 days, 16:05:03	30.1	0.187	0.196	0.192	0.188	0.192	0.201	0.254	0.184	0.152	0.15	0.154	0.152	0.152	0.149	0.151	0.153	0.12	0.125	0.126	0.133	0.128	0.127	0.128	0.129	0.153	0.161	0.157	0.163	0.161	0.156	0.162	0.153
	4 days, 17:05:03	30.1	0.185	0.195	0.191	0.188	0.19	0.198	0.252	0.184	0.151	0.149	0.153	0.152	0.151	0.148	0.15	0.153	0.12	0.124	0.126	0.132	0.127	0.127	0.127	0.129	0.154	0.161	0.158	0.162	0.159	0.156	0.162	0.153
	4 days, 18:05:03	30.1	0.183	0.193	0.191	0.186	0.192	0.198	0.25	0.183	0.152	0.148	0.152	0.151	0.15	0.147	0.148	0.152	0.119	0.124	0.126	0.132	0.127	0.126	0.127	0.13	0.155	0.16	0.154	0.161	0.162	0.156	0.162	0.155
	4 days, 19:05:03	30.1	0.184	0.193	0.189	0.185	0.188	0.196	0.248	0.181	0.15	0.148	0.15	0.149	0.149	0.146	0.148	0.15	0.119	0.124	0.125	0.131	0.127	0.125	0.127	0.128	0.152	0.162	0.157	0.162	0.161	0.156	0.162	0.155
	4 days, 20:05:03	30.1	0.183	0.192	0.188	0.184	0.187	0.193	0.246	0.181	0.15	0.148	0.15	0.149	0.148	0.145	0.146	0.149	0.119	0.123	0.125	0.131	0.126	0.125	0.126	0.127	0.152	0.159	0.157	0.162	0.16	0.154	0.161	0.153
	4 days, 21:05:03	30.1	0.182	0.192	0.189	0.184	0.187	0.195	0.245	0.182	0.15	0.147	0.149	0.149	0.148	0.145	0.146	0.15	0.119	0.124	0.126	0.131	0.127	0.126	0.127	0.129	0.152	0.158	0.156	0.16	0.163	0.156	0.161	0.156
	4 days, 22:05:03	30.1	0.182	0.191	0.188	0.183	0.187	0.194	0.243	0.18	0.15	0.147	0.149	0.148	0.147	0.145	0.145	0.148	0.118	0.124	0.125	0.131	0.127	0.125	0.126	0.129	0.152	0.159	0.158	0.162	0.163	0.155	0.162	0.155
	4 days, 23:05:03	30.1	0.18	0.191	0.188	0.183	0.185	0.193	0.243	0.181	0.15	0.146	0.148	0.148	0.146	0.144	0.145	0.147	0.119	0.123	0.125	0.13	0.126	0.126	0.127	0.129	0.149	0.157	0.157	0.166	0.163	0.156	0.165	0.154
	5 days, 0:05:03	30.1	0.18	0.189	0.187	0.181	0.185	0.193	0.241	0.18	0.149	0.145	0.147	0.147	0.145	0.142	0.143	0.147	0.118	0.123	0.125	0.13	0.126	0.126	0.127	0.129	0.149	0.156	0.155	0.161	0.161	0.156	0.162	0.153

## Sheet: FIG1.GEN.3_PJCL growth
			14d.PRE Exudate																							14d.N-PRE Exudate
		Time (h)	PJCL 1	PJCL 2	PJCL 3	PJCL 4	PJCL 5	PJCL 6	PJCL 7	PJCL 8	PJCL X														Time (h)	PJCL 1	PJCL 2	PJCL 3	PJCL 4	PJCL 5	PJCL 6	PJCL 7	PJCL 8	PJCL X
		0	0.128	0.128	0.123	0.117	0.116	0.117	0.117	0.121	0.120875														0	0.13	0.133	0.12	0.124	0.122	0.123	0.117	0.12	0.123625
		1	0.127	0.127	0.123	0.117	0.116	0.117	0.118	0.12	0.120625														1	0.131	0.135	0.121	0.124	0.123	0.123	0.118	0.121	0.1245
		2	0.128	0.129	0.124	0.118	0.117	0.118	0.118	0.121	0.121625														2	0.131	0.135	0.122	0.125	0.123	0.123	0.119	0.122	0.125
		3	0.128	0.128	0.124	0.118	0.117	0.118	0.118	0.121	0.1215														3	0.131	0.134	0.122	0.124	0.122	0.123	0.119	0.121	0.1245
		4	0.128	0.124	0.124	0.118	0.117	0.118	0.118	0.121	0.121														4	0.131	0.133	0.121	0.124	0.122	0.123	0.119	0.121	0.12425
		5	0.13	0.13	0.127	0.119	0.119	0.12	0.121	0.12	0.12325														5	0.133	0.132	0.122	0.125	0.123	0.123	0.119	0.121	0.12475
		6	0.131	0.132	0.127	0.122	0.12	0.121	0.122	0.122	0.124625														6	0.135	0.133	0.122	0.126	0.127	0.123	0.12	0.122	0.126
		7	0.133	0.134	0.129	0.124	0.123	0.123	0.124	0.126	0.127														7	0.135	0.133	0.122	0.127	0.125	0.124	0.122	0.123	0.126375
		8	0.136	0.132	0.131	0.126	0.124	0.125	0.126	0.128	0.1285														8	0.136	0.134	0.123	0.126	0.129	0.123	0.121	0.123	0.126875
		9	0.139	0.137	0.134	0.13	0.128	0.127	0.129	0.13	0.13175														9	0.137	0.134	0.123	0.127	0.129	0.123	0.121	0.124	0.12725
		10	0.142	0.141	0.138	0.131	0.13	0.129	0.131	0.132	0.13425														10	0.137	0.134	0.123	0.127	0.126	0.122	0.121	0.124	0.12675
		11	0.149	0.145	0.143	0.134	0.134	0.134	0.134	0.131	0.138														11	0.139	0.134	0.122	0.129	0.127	0.123	0.122	0.124	0.1275
		12	0.152	0.147	0.144	0.136	0.134	0.135	0.136	0.134	0.13975														12	0.138	0.131	0.123	0.126	0.129	0.122	0.121	0.123	0.126625
		13	0.155	0.153	0.149	0.14	0.138	0.138	0.138	0.136	0.143375														13	0.136	0.13	0.123	0.125	0.124	0.121	0.12	0.122	0.125125
		14	0.165	0.155	0.158	0.146	0.147	0.142	0.148	0.14	0.150125														14	0.139	0.131	0.123	0.127	0.128	0.121	0.123	0.123	0.126875
		15	0.166	0.16	0.163	0.15	0.152	0.147	0.148	0.14	0.15325														15	0.142	0.132	0.123	0.126	0.129	0.121	0.122	0.123	0.12725
		16	0.173	0.17	0.165	0.154	0.156	0.15	0.152	0.142	0.15775														16	0.149	0.132	0.122	0.126	0.129	0.12	0.122	0.123	0.127875
		17	0.18	0.177	0.173	0.16	0.156	0.153	0.155	0.144	0.16225														17	0.158	0.132	0.123	0.126	0.125	0.12	0.122	0.122	0.1285
		18	0.188	0.183	0.181	0.168	0.165	0.159	0.162	0.147	0.169125														18	0.163	0.133	0.122	0.126	0.131	0.119	0.122	0.121	0.129625
		19	0.189	0.186	0.182	0.174	0.169	0.162	0.163	0.149	0.17175														19	0.167	0.134	0.122	0.125	0.128	0.119	0.121	0.122	0.12975
		20	0.2	0.19	0.188	0.182	0.175	0.164	0.167	0.153	0.177375														20	0.183	0.131	0.12	0.123	0.126	0.118	0.119	0.12	0.13
		21	0.208	0.199	0.196	0.188	0.182	0.172	0.175	0.16	0.185														21	0.183	0.136	0.12	0.123	0.127	0.118	0.121	0.122	0.13125
		22	0.217	0.204	0.204	0.196	0.186	0.177	0.179	0.164	0.190875														22	0.194	0.141	0.121	0.123	0.129	0.119	0.121	0.122	0.13375
		23	0.224	0.208	0.208	0.204	0.19	0.18	0.182	0.166	0.19525														23	0.206	0.14	0.118	0.121	0.125	0.118	0.118	0.12	0.13325
		24	0.231	0.215	0.215	0.212	0.202	0.187	0.192	0.177	0.203875														24	0.205	0.148	0.118	0.121	0.131	0.118	0.118	0.122	0.135125
		25	0.242	0.223	0.223	0.219	0.208	0.192	0.196	0.183	0.21075														25	0.203	0.146	0.118	0.121	0.129	0.117	0.118	0.122	0.13425
		26	0.247	0.231	0.231	0.224	0.217	0.206	0.205	0.192	0.219125														26	0.224	0.154	0.118	0.122	0.134	0.117	0.122	0.125	0.1395
		27	0.254	0.237	0.236	0.231	0.221	0.212	0.216	0.198	0.225625														27	0.236	0.164	0.119	0.123	0.134	0.117	0.126	0.128	0.143375
		28	0.259	0.245	0.24	0.236	0.224	0.214	0.215	0.2	0.229125														28	0.261	0.175	0.117	0.123	0.132	0.115	0.122	0.122	0.145875
		29	0.266	0.248	0.247	0.242	0.231	0.224	0.22	0.205	0.235375														29	0.258	0.182	0.117	0.12	0.139	0.115	0.123	0.122	0.147
		30	0.269	0.252	0.253	0.244	0.237	0.23	0.228	0.217	0.24125														30	0.255	0.201	0.119	0.12	0.15	0.115	0.128	0.126	0.15175
		31	0.274	0.256	0.256	0.249	0.238	0.23	0.228	0.216	0.243375														31	0.252	0.19	0.118	0.12	0.138	0.114	0.122	0.121	0.146875
		32	0.28	0.265	0.26	0.255	0.247	0.235	0.232	0.225	0.249875														32	0.259	0.187	0.12	0.121	0.138	0.114	0.124	0.123	0.14825
		33	0.282	0.265	0.263	0.259	0.253	0.242	0.235	0.232	0.253875														33	0.255	0.203	0.124	0.123	0.139	0.114	0.131	0.125	0.15175
		34	0.283	0.267	0.265	0.26	0.257	0.247	0.234	0.238	0.256375														34	0.246	0.209	0.126	0.121	0.14	0.114	0.13	0.121	0.150875
		35	0.287	0.27	0.27	0.261	0.257	0.246	0.238	0.241	0.25875														35	0.236	0.212	0.133	0.12	0.138	0.112	0.13	0.118	0.149875
		36	0.291	0.276	0.275	0.264	0.26	0.258	0.246	0.256	0.26575														36	0.25	0.241	0.152	0.134	0.145	0.115	0.149	0.131	0.164625
		37	0.29	0.279	0.277	0.267	0.259	0.249	0.248	0.256	0.265625														37	0.275	0.237	0.156	0.145	0.145	0.116	0.152	0.134	0.17
		38	0.295	0.282	0.28	0.268	0.263	0.254	0.249	0.254	0.268125														38	0.252	0.259	0.162	0.139	0.153	0.113	0.147	0.128	0.169125
		39	0.298	0.282	0.281	0.274	0.266	0.262	0.253	0.262	0.27225														39	0.258	0.253	0.193	0.143	0.151	0.116	0.169	0.134	0.177125
		40	0.299	0.285	0.286	0.28	0.271	0.266	0.255	0.268	0.27625														40	0.284	0.271	0.209	0.149	0.149	0.118	0.18	0.136	0.187
		41	0.301	0.288	0.286	0.284	0.274	0.272	0.258	0.263	0.27825														41	0.322	0.297	0.219	0.146	0.148	0.118	0.174	0.134	0.19475
		42	0.303	0.287	0.29	0.284	0.278	0.279	0.26	0.266	0.280875														42	0.301	0.329	0.223	0.152	0.153	0.121	0.174	0.137	0.19875
		43	0.305	0.292	0.293	0.282	0.279	0.283	0.261	0.268	0.282875														43	0.293	0.321	0.24	0.154	0.158	0.116	0.174	0.129	0.198125
		44	0.306	0.295	0.296	0.289	0.28	0.281	0.269	0.279	0.286875														44	0.318	0.296	0.234	0.165	0.164	0.125	0.186	0.142	0.20375
		45	0.312	0.296	0.297	0.297	0.281	0.282	0.273	0.28	0.28975														45	0.326	0.313	0.23	0.177	0.193	0.135	0.203	0.149	0.21575
		46	0.316	0.297	0.302	0.3	0.285	0.282	0.278	0.283	0.292875														46	0.342	0.328	0.248	0.181	0.207	0.146	0.206	0.162	0.2275
		47	0.315	0.297	0.308	0.304	0.291	0.284	0.278	0.283	0.295														47	0.332	0.356	0.278	0.185	0.214	0.148	0.232	0.161	0.23825
		48	0.315	0.299	0.309	0.304	0.292	0.287	0.281	0.289	0.297														48	0.353	0.362	0.286	0.192	0.214	0.156	0.243	0.159	0.245625
		49	0.316	0.304	0.312	0.308	0.298	0.297	0.285	0.295	0.301875														49	0.339	0.353	0.271	0.194	0.216	0.168	0.268	0.177	0.24825
		50	0.312	0.303	0.315	0.308	0.298	0.294	0.286	0.291	0.300875				MAX OD	MIN OD									50	0.311	0.321	0.284	0.19	0.231	0.159	0.244	0.172	0.239
		51	0.307	0.303	0.314	0.311	0.296	0.291	0.285	0.295	0.30025			PJCL X	0.30525	0.120625									51	0.326	0.326	0.29	0.186	0.21	0.159	0.248	0.171	0.2395					MAX OD	MIN OD
		52	0.314	0.305	0.315	0.311	0.298	0.302	0.288	0.298	0.303875			PJCL1	0.32	0.127									52	0.306	0.347	0.305	0.197	0.215	0.164	0.248	0.177	0.244875				PJCL X	0.29975	0.123625
		53	0.32	0.303	0.317	0.307	0.302	0.303	0.287	0.297	0.3045			PJCL2	0.305	0.124									53	0.295	0.316	0.308	0.185	0.213	0.159	0.238	0.204	0.23975				PJCL1	0.353	0.123625
		54	0.319	0.305	0.319	0.31	0.301	0.3	0.288	0.3	0.30525			PJCL3	0.321	0.123									54	0.298	0.324	0.31	0.192	0.216	0.159	0.221	0.203	0.240375				PJCL2	0.362	0.123625
		55	0.319	0.301	0.316	0.311	0.302	0.292	0.29	0.304	0.304375			PJCL4	0.43	0.117									55	0.314	0.318	0.31	0.215	0.209	0.163	0.216	0.189	0.24175				PJCL3	0.354	0.123625
		56	0.315	0.299	0.317	0.31	0.303	0.291	0.287	0.299	0.302625			PJCL5	0.309	0.116									56	0.311	0.306	0.323	0.228	0.202	0.175	0.225	0.215	0.248125				PJCL4	0.337	0.123625
		57	0.317	0.297	0.316	0.313	0.309	0.297	0.291	0.301	0.305125			PJCL6	0.306	0.117									57	0.311	0.307	0.314	0.242	0.224	0.202	0.247	0.256	0.262875				PJCL5	0.274	0.123625
		58	0.316	0.297	0.32	0.312	0.305	0.296	0.289	0.299	0.30425			PJCL7	0.291	0.117									58	0.302	0.311	0.3	0.235	0.233	0.186	0.262	0.222	0.256375				PJCL6	0.333	0.123625
		59	0.313	0.296	0.321	0.312	0.305	0.296	0.284	0.302	0.303625			PJCL8	0.305	0.12									59	0.308	0.336	0.325	0.239	0.227	0.189	0.25	0.217	0.261375				PJCL7	0.341	0.123625
		60	0.316	0.294	0.319	0.316	0.302	0.305	0.286	0.304	0.30525														60	0.301	0.327	0.348	0.252	0.239	0.202	0.289	0.224	0.27275				PJCL8	0.303	0.123625
		61	0.317	0.293	0.319	0.315	0.294	0.306	0.287	0.305	0.3045														61	0.294	0.346	0.329	0.27	0.253	0.236	0.298	0.279	0.288125
		62	0.311	0.29	0.318	0.314	0.297	0.305	0.286	0.303	0.303														62	0.301	0.333	0.349	0.288	0.269	0.265	0.3	0.293	0.29975
		63	0.305	0.285	0.314	0.312	0.296	0.302	0.282	0.299	0.299375														63	0.283	0.314	0.354	0.284	0.258	0.261	0.289	0.277	0.29
		64	0.306	0.282	0.312	0.309	0.296	0.297	0.277	0.293	0.2965														64	0.284	0.304	0.35	0.287	0.252	0.222	0.284	0.236	0.277375
		65	0.305	0.284	0.312	0.305	0.295	0.291	0.277	0.297	0.29575														65	0.282	0.302	0.334	0.295	0.248	0.25	0.324	0.284	0.289875
		66	0.3	0.279	0.312	0.304	0.29	0.285	0.27	0.289	0.291125														66	0.275	0.318	0.316	0.303	0.239	0.261	0.308	0.274	0.28675
		67	0.3	0.278	0.31	0.306	0.29	0.295	0.271	0.291	0.292625														67	0.267	0.318	0.314	0.307	0.245	0.273	0.306	0.264	0.28675
		68	0.297	0.272	0.307	0.304	0.289	0.288	0.268	0.295	0.29														68	0.256	0.294	0.32	0.309	0.25	0.278	0.294	0.256	0.282125
		69	0.296	0.267	0.312	0.304	0.289	0.285	0.267	0.288	0.2885														69	0.244	0.293	0.308	0.295	0.237	0.291	0.311	0.247	0.27825
		70	0.293	0.25	0.315	0.304	0.286	0.286	0.265	0.284	0.285375														70	0.233	0.297	0.308	0.304	0.253	0.267	0.306	0.254	0.27775
		71	0.29	0.247	0.304	0.299	0.282	0.277	0.261	0.288	0.281														71	0.221	0.307	0.322	0.315	0.266	0.304	0.34	0.271	0.29325
		72	0.285	0.257	0.301	0.294	0.278	0.285	0.265	0.295	0.2825														72	0.216	0.297	0.328	0.321	0.257	0.322	0.341	0.296	0.29725
		73	0.28	0.255	0.298	0.293	0.272	0.279	0.263	0.289	0.278625														73	0.207	0.282	0.326	0.32	0.269	0.324	0.324	0.303	0.294375
		74	0.27	0.248	0.289	0.294	0.271	0.273	0.254	0.276	0.271875														74	0.197	0.262	0.303	0.302	0.267	0.3	0.289	0.261	0.272625
		75	0.259	0.243	0.289	0.294	0.271	0.274	0.256	0.28	0.27075														75	0.188	0.275	0.301	0.325	0.274	0.333	0.336	0.288	0.29
		76	0.26	0.23	0.28	0.288	0.262	0.257	0.249	0.273	0.262375														76	0.174	0.256	0.287	0.315	0.259	0.325	0.322	0.272	0.27625
		77	0.262	0.219	0.278	0.282	0.261	0.258	0.246	0.272	0.25975														77	0.168	0.249	0.29	0.318	0.248	0.329	0.314	0.277	0.274125
		78	0.254	0.212	0.278	0.276	0.255	0.249	0.236	0.268	0.2535														78	0.166	0.235	0.271	0.309	0.241	0.288	0.285	0.254	0.256125
		79	0.243	0.207	0.282	0.276	0.257	0.26	0.241	0.279	0.255625														79	0.164	0.233	0.278	0.337	0.254	0.305	0.323	0.27	0.2705
		80	0.233	0.197	0.281	0.263	0.249	0.248	0.235	0.272	0.24725														80	0.163	0.215	0.267	0.328	0.236	0.298	0.307	0.258	0.259
		81	0.225	0.183	0.28	0.26	0.246	0.239	0.234	0.264	0.241375														81	0.164	0.203	0.253	0.316	0.226	0.278	0.297	0.226	0.245375
		82	0.218	0.176	0.273	0.251	0.238	0.233	0.223	0.256	0.2335														82	0.163	0.196	0.247	0.31	0.214	0.28	0.285	0.222	0.239625
		83	0.21	0.173	0.27	0.247	0.235	0.231	0.222	0.25	0.22975														83	0.164	0.186	0.239	0.3	0.206	0.274	0.284	0.202	0.231875
		84	0.192	0.169	0.264	0.237	0.233	0.236	0.225	0.256	0.2265														84	0.162	0.179	0.236	0.31	0.215	0.304	0.312	0.227	0.243125
		85	0.178	0.168	0.253	0.229	0.225	0.229	0.219	0.246	0.218375														85	0.161	0.174	0.224	0.297	0.209	0.286	0.298	0.21	0.232375
		86	0.173	0.167	0.245	0.21	0.215	0.222	0.21	0.237	0.209875														86	0.165	0.171	0.212	0.285	0.196	0.267	0.295	0.194	0.223125
		87	0.172	0.166	0.235	0.189	0.207	0.212	0.205	0.224	0.20125														87	0.165	0.171	0.199	0.27	0.187	0.244	0.265	0.183	0.2105
		88	0.172	0.165	0.232	0.178	0.2	0.209	0.203	0.223	0.19775														88	0.164	0.17	0.182	0.261	0.186	0.238	0.27	0.177	0.206
		89	0.171	0.164	0.219	0.172	0.189	0.203	0.199	0.214	0.191375														89	0.162	0.168	0.171	0.252	0.183	0.223	0.257	0.17	0.19825
		90	0.169	0.165	0.211	0.169	0.177	0.191	0.19	0.208	0.185														90	0.163	0.168	0.167	0.238	0.177	0.211	0.243	0.164	0.191375
		91	0.168	0.163	0.208	0.168	0.17	0.185	0.185	0.205	0.1815														91	0.161	0.167	0.165	0.236	0.174	0.197	0.238	0.164	0.18775
		92	0.169	0.163	0.204	0.169	0.167	0.177	0.176	0.195	0.1775														92	0.161	0.166	0.164	0.219	0.173	0.18	0.21	0.163	0.1795
		93	0.168	0.161	0.194	0.166	0.166	0.168	0.171	0.186	0.1725														93	0.159	0.164	0.163	0.211	0.172	0.172	0.197	0.16	0.17475
		94	0.167	0.162	0.181	0.166	0.164	0.162	0.168	0.179	0.168625														94	0.161	0.166	0.163	0.202	0.173	0.17	0.188	0.159	0.17275
		95	0.167	0.161	0.172	0.163	0.162	0.161	0.161	0.17	0.164625														95	0.161	0.164	0.163	0.191	0.168	0.167	0.18	0.159	0.169125
		96	0.165	0.159	0.166	0.162	0.16	0.159	0.161	0.164	0.162														96	0.16	0.164	0.16	0.175	0.166	0.164	0.177	0.158	0.1655
		97	0.165	0.159	0.163	0.161	0.16	0.158	0.16	0.162	0.161														97	0.159	0.163	0.161	0.171	0.166	0.164	0.174	0.158	0.1645
		98	0.164	0.158	0.162	0.159	0.159	0.157	0.158	0.161	0.15975														98	0.159	0.162	0.161	0.171	0.165	0.165	0.171	0.158	0.164
		99	0.163	0.157	0.162	0.158	0.159	0.156	0.159	0.161	0.159375														99	0.159	0.163	0.159	0.17	0.164	0.162	0.168	0.156	0.162625
		100	0.163	0.155	0.16	0.158	0.158	0.155	0.157	0.159	0.158125														100	0.158	0.165	0.158	0.169	0.162	0.161	0.167	0.156	0.162
		101	0.162	0.154	0.161	0.157	0.158	0.155	0.156	0.158	0.157625														101	0.16	0.164	0.159	0.168	0.163	0.161	0.168	0.156	0.162375
		102	0.161	0.153	0.16	0.156	0.158	0.155	0.156	0.158	0.157125														102	0.158	0.163	0.159	0.167	0.162	0.16	0.166	0.155	0.16125
		103	0.16	0.152	0.159	0.156	0.158	0.155	0.157	0.158	0.156875														103	0.159	0.164	0.158	0.165	0.161	0.16	0.166	0.154	0.160875
		104	0.159	0.152	0.158	0.156	0.157	0.155	0.155	0.157	0.156125														104	0.153	0.163	0.162	0.166	0.161	0.16	0.166	0.156	0.160875
		105	0.157	0.151	0.159	0.155	0.156	0.154	0.156	0.157	0.155625														105	0.159	0.164	0.158	0.165	0.161	0.16	0.165	0.156	0.161
		106	0.157	0.15	0.158	0.156	0.156	0.154	0.155	0.157	0.155375														106	0.159	0.163	0.16	0.164	0.161	0.158	0.165	0.155	0.160625
		107	0.154	0.149	0.157	0.154	0.156	0.153	0.154	0.157	0.15425														107	0.156	0.163	0.162	0.163	0.16	0.157	0.163	0.154	0.15975
		108	0.154	0.151	0.156	0.154	0.155	0.152	0.152	0.156	0.15375														108	0.154	0.164	0.159	0.162	0.162	0.158	0.163	0.156	0.15975
		109	0.154	0.15	0.156	0.153	0.154	0.15	0.153	0.155	0.153125														109	0.156	0.16	0.16	0.162	0.161	0.158	0.163	0.155	0.159375
		110	0.153	0.15	0.155	0.154	0.154	0.151	0.152	0.155	0.153														110	0.155	0.163	0.157	0.163	0.159	0.157	0.163	0.155	0.159
		111	0.152	0.149	0.154	0.152	0.153	0.15	0.152	0.154	0.152														111	0.152	0.163	0.154	0.161	0.16	0.156	0.163	0.154	0.157875
		112	0.152	0.15	0.154	0.152	0.152	0.149	0.151	0.153	0.151625														112	0.153	0.161	0.157	0.163	0.161	0.156	0.162	0.153	0.15825
		113	0.151	0.149	0.153	0.152	0.151	0.148	0.15	0.153	0.150875														113	0.154	0.161	0.158	0.162	0.159	0.156	0.162	0.153	0.158125
		114	0.152	0.148	0.152	0.151	0.15	0.147	0.148	0.152	0.15														114	0.155	0.16	0.154	0.161	0.162	0.156	0.162	0.155	0.158125
		115	0.15	0.148	0.15	0.149	0.149	0.146	0.148	0.15	0.14875														115	0.152	0.162	0.157	0.162	0.161	0.156	0.162	0.155	0.158375
		116	0.15	0.148	0.15	0.149	0.148	0.145	0.146	0.149	0.148125														116	0.152	0.159	0.157	0.162	0.16	0.154	0.161	0.153	0.15725
		117	0.15	0.147	0.149	0.149	0.148	0.145	0.146	0.15	0.148														117	0.152	0.158	0.156	0.16	0.163	0.156	0.161	0.156	0.15775
		118	0.15	0.147	0.149	0.148	0.147	0.145	0.145	0.148	0.147375														118	0.152	0.159	0.158	0.162	0.163	0.155	0.162	0.155	0.15825
		119	0.15	0.146	0.148	0.148	0.146	0.144	0.145	0.147	0.14675														119	0.149	0.157	0.157	0.166	0.163	0.156	0.165	0.154	0.158375
		120	0.149	0.145	0.147	0.147	0.145	0.142	0.143	0.147	0.145625														120	0.149	0.156	0.155	0.161	0.161	0.156	0.162	0.153	0.156625
			21d.PRE Exudate																							21d.N-PRE Exudate
		Time (h)	PJCL 1	PJCL 2	PJCL 3	PJCL 4	PJCL 5	PJCL 6	PJCL 7	PJCL 8	PJCL X														Time (h)	PJCL 1	PJCL 2	PJCL 3	PJCL 4	PJCL 5	PJCL 6	PJCL 7	PJCL 8	PJCL X
		0	0.127	0.128	0.124	0.121	0.121	0.116	0.117	0.123	0.122125														0	0.113	0.113	0.111	0.111	0.113	0.11	0.109	0.111	0.111375
		1	0.126	0.128	0.124	0.121	0.121	0.116	0.117	0.123	0.122														1	0.113	0.113	0.112	0.111	0.112	0.109	0.109	0.111	0.11125
		2	0.128	0.129	0.125	0.122	0.123	0.117	0.119	0.124	0.123375														2	0.113	0.113	0.113	0.112	0.113	0.11	0.109	0.111	0.11175
		3	0.13	0.133	0.129	0.125	0.126	0.12	0.121	0.127	0.126375														3	0.114	0.114	0.113	0.112	0.113	0.111	0.11	0.111	0.11225
		4	0.136	0.138	0.135	0.13	0.132	0.126	0.126	0.132	0.131875														4	0.114	0.114	0.113	0.112	0.114	0.111	0.11	0.111	0.112375
		5	0.144	0.146	0.143	0.139	0.142	0.134	0.134	0.139	0.140125														5	0.114	0.114	0.114	0.112	0.114	0.111	0.111	0.111	0.112625
		6	0.149	0.153	0.15	0.145	0.152	0.138	0.138	0.141	0.14575														6	0.114	0.114	0.114	0.113	0.114	0.112	0.112	0.111	0.113
		7	0.156	0.165	0.155	0.154	0.161	0.154	0.148	0.148	0.155125														7	0.114	0.114	0.116	0.114	0.116	0.113	0.113	0.111	0.113875
		8	0.159	0.172	0.158	0.159	0.163	0.16	0.151	0.15	0.159														8	0.114	0.114	0.117	0.115	0.116	0.111	0.112	0.111	0.11375
		9	0.163	0.174	0.162	0.168	0.171	0.17	0.169	0.154	0.166375														9	0.114	0.115	0.118	0.117	0.117	0.115	0.113	0.112	0.115125
		10	0.167	0.175	0.162	0.169	0.175	0.182	0.177	0.155	0.17025														10	0.115	0.116	0.12	0.118	0.118	0.114	0.114	0.112	0.115875
		11	0.171	0.181	0.172	0.182	0.191	0.198	0.18	0.171	0.18075														11	0.114	0.115	0.122	0.119	0.12	0.115	0.117	0.112	0.11675
		12	0.173	0.189	0.191	0.189	0.208	0.2	0.186	0.175	0.188875														12	0.114	0.115	0.12	0.121	0.117	0.114	0.113	0.112	0.11575
		13	0.176	0.206	0.212	0.207	0.22	0.199	0.2	0.182	0.20025														13	0.114	0.115	0.119	0.117	0.117	0.113	0.112	0.111	0.11475
		14	0.187	0.214	0.236	0.229	0.236	0.236	0.224	0.212	0.22175														14	0.115	0.116	0.123	0.117	0.12	0.12	0.115	0.112	0.11725
		15	0.197	0.239	0.248	0.25	0.248	0.254	0.234	0.217	0.235875														15	0.116	0.117	0.128	0.116	0.123	0.124	0.117	0.112	0.119125
		16	0.207	0.26	0.251	0.258	0.263	0.27	0.241	0.239	0.248625														16	0.116	0.116	0.134	0.117	0.124	0.125	0.117	0.112	0.120125
		17	0.221	0.279	0.262	0.27	0.274	0.282	0.254	0.255	0.262125														17	0.115	0.117	0.139	0.116	0.129	0.124	0.117	0.112	0.121125
		18	0.252	0.287	0.276	0.278	0.288	0.288	0.284	0.274	0.278375														18	0.115	0.118	0.135	0.115	0.132	0.124	0.121	0.113	0.121625
		19	0.266	0.299	0.275	0.287	0.297	0.295	0.291	0.28	0.28625														19	0.115	0.119	0.138	0.116	0.136	0.125	0.119	0.113	0.122625
		20	0.273	0.308	0.281	0.295	0.304	0.305	0.296	0.287	0.293625														20	0.116	0.118	0.142	0.114	0.134	0.127	0.12	0.113	0.123
		21	0.288	0.315	0.29	0.3	0.308	0.316	0.309	0.296	0.30275														21	0.117	0.122	0.15	0.113	0.136	0.133	0.124	0.113	0.126
		22	0.302	0.319	0.301	0.306	0.311	0.32	0.314	0.29	0.307875														22	0.121	0.124	0.15	0.114	0.134	0.129	0.125	0.113	0.12625
		23	0.31	0.328	0.307	0.316	0.318	0.327	0.319	0.3	0.315625														23	0.12	0.126	0.15	0.113	0.131	0.129	0.125	0.112	0.12575
		24	0.32	0.333	0.311	0.318	0.326	0.33	0.335	0.31	0.322875														24	0.12	0.129	0.149	0.114	0.135	0.138	0.125	0.113	0.127875
		25	0.327	0.337	0.311	0.322	0.329	0.333	0.341	0.312	0.3265														25	0.119	0.129	0.15	0.113	0.137	0.132	0.126	0.112	0.12725
		26	0.333	0.338	0.313	0.324	0.33	0.34	0.358	0.324	0.3325														26	0.121	0.13	0.151	0.113	0.137	0.14	0.133	0.115	0.13
		27	0.335	0.343	0.318	0.328	0.333	0.349	0.366	0.33	0.33775														27	0.127	0.136	0.156	0.113	0.138	0.142	0.139	0.117	0.1335
		28	0.34	0.347	0.322	0.332	0.339	0.346	0.365	0.328	0.339875														28	0.127	0.138	0.149	0.112	0.136	0.131	0.129	0.113	0.129375
		29	0.347	0.353	0.332	0.339	0.343	0.352	0.373	0.329	0.346														29	0.14	0.143	0.154	0.112	0.139	0.137	0.131	0.113	0.133625
		30	0.351	0.353	0.332	0.339	0.343	0.355	0.377	0.328	0.34725														30	0.151	0.152	0.16	0.112	0.14	0.145	0.141	0.117	0.13975
		31	0.357	0.356	0.337	0.343	0.343	0.354	0.373	0.321	0.348														31	0.154	0.153	0.16	0.112	0.138	0.142	0.143	0.116	0.13975
		32	0.36	0.357	0.341	0.343	0.343	0.358	0.379	0.329	0.35125														32	0.155	0.159	0.16	0.112	0.138	0.135	0.144	0.122	0.140625
		33	0.363	0.361	0.345	0.345	0.342	0.359	0.385	0.326	0.35325														33	0.164	0.167	0.161	0.112	0.139	0.135	0.139	0.125	0.14275
		34	0.363	0.365	0.348	0.343	0.344	0.36	0.384	0.327	0.35425														34	0.178	0.17	0.169	0.112	0.143	0.134	0.135	0.121	0.14525
		35	0.367	0.365	0.353	0.343	0.343	0.362	0.383	0.322	0.35475														35	0.182	0.178	0.166	0.112	0.143	0.14	0.144	0.12	0.148125
		36	0.366	0.368	0.357	0.349	0.349	0.365	0.39	0.334	0.35975														36	0.191	0.182	0.188	0.116	0.161	0.168	0.166	0.13	0.16275
		37	0.365	0.371	0.357	0.345	0.347	0.365	0.39	0.326	0.35825														37	0.209	0.187	0.195	0.117	0.161	0.179	0.164	0.136	0.1685
		38	0.368	0.37	0.356	0.349	0.342	0.363	0.389	0.318	0.356875														38	0.203	0.194	0.195	0.118	0.167	0.167	0.139	0.13	0.164125
		39	0.365	0.369	0.361	0.348	0.346	0.369	0.396	0.324	0.35975														39	0.208	0.194	0.184	0.121	0.166	0.17	0.152	0.138	0.166625
		40	0.369	0.37	0.362	0.351	0.351	0.37	0.401	0.327	0.362625														40	0.218	0.188	0.182	0.129	0.169	0.184	0.159	0.142	0.171375
		41	0.372	0.371	0.366	0.353	0.351	0.368	0.402	0.327	0.36375														41	0.225	0.2	0.186	0.133	0.183	0.176	0.155	0.143	0.175125
		42	0.374	0.371	0.367	0.354	0.352	0.374	0.406	0.33	0.366														42	0.227	0.195	0.181	0.136	0.193	0.172	0.154	0.15	0.176
		43	0.376	0.37	0.368	0.356	0.353	0.366	0.405	0.32	0.36425														43	0.242	0.215	0.169	0.132	0.184	0.173	0.156	0.14	0.176375
		44	0.372	0.374	0.371	0.358	0.353	0.376	0.411	0.328	0.367875														44	0.237	0.227	0.178	0.139	0.209	0.19	0.165	0.154	0.187375
		45	0.376	0.376	0.378	0.359	0.36	0.382	0.415	0.333	0.372375														45	0.234	0.238	0.187	0.145	0.213	0.19	0.174	0.164	0.193125
		46	0.375	0.376	0.379	0.364	0.359	0.382	0.42	0.333	0.3735														46	0.244	0.235	0.197	0.166	0.223	0.182	0.185	0.182	0.20175
		47	0.373	0.378	0.379	0.365	0.363	0.382	0.422	0.329	0.373875														47	0.252	0.224	0.205	0.176	0.215	0.183	0.178	0.198	0.203875
		48	0.369	0.38	0.378	0.364	0.36	0.383	0.423	0.323	0.3725														48	0.271	0.241	0.21	0.184	0.215	0.2	0.173	0.193	0.210875
		49	0.375	0.38	0.379	0.365	0.369	0.386	0.425	0.328	0.375875														49	0.272	0.242	0.208	0.197	0.231	0.215	0.189	0.216	0.22125
		50	0.371	0.382	0.381	0.368	0.364	0.387	0.422	0.322	0.374625														50	0.25	0.246	0.208	0.198	0.226	0.195	0.177	0.193	0.211625
		51	0.372	0.374	0.378	0.364	0.359	0.385	0.42	0.319	0.371375														51	0.264	0.241	0.212	0.2	0.218	0.192	0.166	0.187	0.21					MAX OD	MIN OD
		52	0.372	0.376	0.382	0.368	0.365	0.388	0.425	0.316	0.374														52	0.247	0.235	0.215	0.207	0.213	0.204	0.164	0.176	0.207625				PJCL X	0.240625	0.11125
		53	0.372	0.38	0.381	0.369	0.366	0.388	0.419	0.31	0.373125														53	0.262	0.242	0.227	0.215	0.219	0.21	0.159	0.171	0.213125				PJCL1	0.272	0.113
		54	0.367	0.381	0.379	0.368	0.364	0.385	0.418	0.303	0.370625					MAX OD	MIN OD								54	0.244	0.245	0.221	0.187	0.215	0.193	0.158	0.184	0.205875				PJCL2	0.267	0.113
		55	0.374	0.38	0.38	0.373	0.363	0.389	0.418	0.299	0.372				PJCL X	0.375875	0.122								55	0.233	0.252	0.234	0.191	0.23	0.209	0.174	0.186	0.213625				PJCL3	0.24	0.111
		56	0.378	0.379	0.378	0.371	0.366	0.388	0.418	0.291	0.371125				PJCL1	0.378	0.126								56	0.244	0.267	0.234	0.203	0.219	0.209	0.189	0.19	0.219375				PJCL4	0.273	0.111
		57	0.376	0.378	0.381	0.373	0.372	0.392	0.425	0.29	0.373375				PJCL2	0.382	0.128								57	0.241	0.247	0.236	0.211	0.227	0.236	0.196	0.219	0.226625				PJCL5	0.254	0.112
		58	0.374	0.377	0.379	0.374	0.367	0.382	0.417	0.28	0.36875				PJCL3	0.382	0.124								58	0.258	0.247	0.23	0.197	0.237	0.225	0.175	0.209	0.22225				PJCL6	0.248	0.109
		59	0.371	0.376	0.378	0.374	0.362	0.387	0.414	0.274	0.367				PJCL4	0.374	0.121								59	0.238	0.259	0.23	0.21	0.226	0.209	0.177	0.206	0.219375				PJCL7	0.228	0.109
		60	0.368	0.379	0.378	0.372	0.363	0.388	0.419	0.268	0.366875				PJCL5	0.372	0.121								60	0.229	0.239	0.238	0.211	0.234	0.217	0.202	0.218	0.2235				PJCL8	0.26	0.111
		61	0.371	0.38	0.377	0.373	0.37	0.393	0.429	0.269	0.37025				PJCL6	0.394	0.116								61	0.228	0.248	0.235	0.244	0.254	0.237	0.223	0.248	0.239625
		62	0.371	0.377	0.367	0.372	0.371	0.394	0.43	0.267	0.368625				PJCL7	0.43	0.117								62	0.233	0.251	0.238	0.244	0.25	0.242	0.211	0.256	0.240625
		63	0.367	0.371	0.358	0.369	0.362	0.391	0.427	0.261	0.36325				PJCL8	0.334	0.123								63	0.226	0.249	0.231	0.233	0.248	0.245	0.213	0.225	0.23375
		64	0.366	0.375	0.354	0.367	0.357	0.383	0.412	0.253	0.358375														64	0.221	0.255	0.231	0.223	0.242	0.226	0.198	0.221	0.227125
		65	0.365	0.377	0.356	0.371	0.359	0.389	0.422	0.252	0.361375														65	0.227	0.252	0.23	0.218	0.251	0.236	0.228	0.228	0.23375
		66	0.365	0.373	0.366	0.367	0.36	0.384	0.419	0.247	0.360125														66	0.218	0.249	0.233	0.219	0.239	0.234	0.21	0.235	0.229625
		67	0.362	0.375	0.369	0.367	0.363	0.386	0.423	0.245	0.36125														67	0.219	0.248	0.236	0.238	0.243	0.234	0.221	0.254	0.236625
		68	0.359	0.368	0.372	0.36	0.352	0.382	0.421	0.238	0.3565														68	0.219	0.236	0.24	0.251	0.25	0.237	0.225	0.244	0.23775
		69	0.356	0.371	0.372	0.357	0.351	0.384	0.42	0.235	0.35575														69	0.211	0.235	0.237	0.242	0.244	0.22	0.219	0.226	0.22925
		70	0.354	0.366	0.37	0.36	0.347	0.383	0.412	0.233	0.353125														70	0.205	0.239	0.222	0.236	0.239	0.219	0.197	0.211	0.221
		71	0.35	0.371	0.369	0.36	0.346	0.386	0.419	0.232	0.354125														71	0.202	0.249	0.215	0.23	0.243	0.229	0.208	0.235	0.226375
		72	0.347	0.372	0.368	0.36	0.352	0.39	0.426	0.235	0.35625														72	0.188	0.249	0.218	0.237	0.246	0.235	0.215	0.257	0.230625
		73	0.343	0.369	0.361	0.355	0.35	0.388	0.425	0.23	0.352625														73	0.19	0.233	0.225	0.255	0.238	0.248	0.228	0.257	0.23425
		74	0.341	0.365	0.353	0.352	0.352	0.378	0.417	0.224	0.34775														74	0.182	0.236	0.227	0.249	0.226	0.227	0.21	0.238	0.224375
		75	0.335	0.363	0.35	0.352	0.355	0.385	0.428	0.226	0.34925														75	0.175	0.23	0.222	0.273	0.238	0.243	0.215	0.26	0.232
		76	0.329	0.356	0.339	0.344	0.344	0.379	0.417	0.221	0.341125														76	0.166	0.224	0.219	0.254	0.225	0.236	0.205	0.238	0.220875
		77	0.322	0.354	0.337	0.341	0.344	0.381	0.42	0.22	0.339875														77	0.158	0.22	0.227	0.265	0.225	0.232	0.206	0.235	0.221
		78	0.315	0.357	0.336	0.338	0.337	0.378	0.41	0.218	0.336125														78	0.152	0.21	0.219	0.247	0.221	0.217	0.202	0.226	0.21175
		79	0.313	0.354	0.337	0.336	0.339	0.384	0.425	0.217	0.338125														79	0.146	0.204	0.224	0.246	0.226	0.229	0.214	0.243	0.2165
		80	0.303	0.346	0.33	0.332	0.334	0.376	0.418	0.215	0.33175														80	0.139	0.208	0.217	0.252	0.219	0.228	0.212	0.238	0.214125
		81	0.298	0.343	0.327	0.329	0.328	0.37	0.41	0.215	0.3275														81	0.135	0.196	0.215	0.247	0.214	0.219	0.199	0.218	0.205375
		82	0.289	0.339	0.319	0.324	0.328	0.36	0.405	0.212	0.322														82	0.133	0.191	0.202	0.241	0.21	0.207	0.195	0.21	0.198625
		83	0.288	0.338	0.314	0.319	0.328	0.359	0.403	0.21	0.319875														83	0.132	0.184	0.202	0.25	0.194	0.207	0.187	0.205	0.195125
		84	0.275	0.334	0.31	0.317	0.327	0.37	0.419	0.206	0.31975														84	0.129	0.178	0.207	0.267	0.201	0.223	0.21	0.239	0.20675
		85	0.261	0.323	0.303	0.31	0.32	0.366	0.412	0.205	0.3125														85	0.129	0.173	0.199	0.265	0.198	0.211	0.206	0.227	0.201
		86	0.237	0.309	0.296	0.299	0.31	0.365	0.406	0.203	0.303125														86	0.129	0.167	0.194	0.249	0.194	0.207	0.192	0.217	0.193625
		87	0.223	0.301	0.293	0.291	0.304	0.36	0.399	0.203	0.29675														87	0.128	0.162	0.185	0.235	0.188	0.197	0.185	0.205	0.185625
		88	0.217	0.293	0.287	0.288	0.301	0.363	0.405	0.203	0.294625														88	0.127	0.155	0.181	0.245	0.187	0.198	0.186	0.212	0.186375
		89	0.213	0.285	0.277	0.281	0.296	0.357	0.404	0.201	0.28925														89	0.127	0.149	0.174	0.253	0.18	0.196	0.181	0.208	0.1835
		90	0.211	0.271	0.267	0.273	0.284	0.346	0.397	0.199	0.281														90	0.126	0.143	0.167	0.239	0.173	0.186	0.175	0.198	0.175875
		91	0.207	0.255	0.253	0.259	0.275	0.346	0.401	0.197	0.274125														91	0.126	0.139	0.164	0.245	0.169	0.184	0.176	0.2	0.175375
		92	0.206	0.243	0.242	0.24	0.26	0.342	0.391	0.197	0.265125														92	0.125	0.136	0.157	0.237	0.158	0.174	0.164	0.188	0.167375
		93	0.203	0.235	0.228	0.225	0.24	0.338	0.387	0.196	0.2565														93	0.125	0.133	0.15	0.232	0.15	0.168	0.16	0.178	0.162
		94	0.203	0.228	0.221	0.216	0.23	0.335	0.388	0.195	0.252														94	0.125	0.134	0.145	0.225	0.146	0.166	0.158	0.177	0.1595
		95	0.202	0.223	0.217	0.212	0.224	0.326	0.381	0.195	0.2475														95	0.124	0.132	0.141	0.223	0.14	0.157	0.148	0.166	0.153875
		96	0.2	0.218	0.212	0.208	0.217	0.314	0.378	0.192	0.242375														96	0.123	0.132	0.134	0.216	0.135	0.146	0.142	0.159	0.148375
		97	0.198	0.215	0.209	0.206	0.214	0.306	0.377	0.193	0.23975														97	0.124	0.131	0.132	0.219	0.133	0.141	0.139	0.153	0.1465
		98	0.198	0.212	0.208	0.203	0.211	0.291	0.372	0.192	0.235875														98	0.123	0.13	0.133	0.209	0.134	0.136	0.136	0.145	0.14325
		99	0.197	0.211	0.207	0.203	0.208	0.277	0.362	0.191	0.232														99	0.123	0.129	0.132	0.198	0.134	0.133	0.132	0.141	0.14025
		100	0.195	0.209	0.206	0.2	0.206	0.26	0.356	0.19	0.22775														100	0.123	0.129	0.131	0.192	0.133	0.132	0.132	0.137	0.138625
		101	0.194	0.207	0.203	0.199	0.206	0.243	0.35	0.189	0.223875														101	0.122	0.129	0.13	0.185	0.132	0.131	0.13	0.135	0.13675
		102	0.193	0.206	0.201	0.198	0.204	0.228	0.34	0.189	0.219875														102	0.122	0.128	0.13	0.179	0.131	0.131	0.13	0.133	0.1355
		103	0.193	0.205	0.202	0.197	0.202	0.223	0.334	0.189	0.218125														103	0.122	0.128	0.131	0.171	0.131	0.131	0.13	0.133	0.134625
		104	0.192	0.206	0.202	0.196	0.202	0.219	0.32	0.188	0.215625														104	0.122	0.128	0.129	0.163	0.131	0.131	0.131	0.133	0.1335
		105	0.191	0.202	0.199	0.193	0.198	0.215	0.307	0.187	0.2115														105	0.121	0.128	0.129	0.151	0.129	0.13	0.13	0.132	0.13125
		106	0.19	0.203	0.197	0.193	0.2	0.212	0.294	0.187	0.2095														106	0.121	0.127	0.129	0.146	0.129	0.129	0.13	0.132	0.130375
		107	0.19	0.2	0.198	0.192	0.198	0.211	0.284	0.186	0.207375														107	0.121	0.126	0.128	0.141	0.129	0.129	0.129	0.131	0.12925
		108	0.189	0.198	0.198	0.191	0.197	0.209	0.272	0.186	0.205														108	0.121	0.126	0.128	0.136	0.129	0.128	0.128	0.131	0.128375
		109	0.187	0.198	0.195	0.189	0.193	0.204	0.264	0.185	0.201875														109	0.119	0.126	0.127	0.135	0.128	0.127	0.129	0.13	0.127625
		110	0.188	0.197	0.193	0.188	0.193	0.204	0.261	0.185	0.201125														110	0.12	0.125	0.127	0.134	0.128	0.127	0.128	0.13	0.127375
		111	0.187	0.195	0.192	0.188	0.193	0.201	0.258	0.184	0.19975														111	0.119	0.125	0.126	0.133	0.127	0.127	0.128	0.129	0.12675
		112	0.187	0.196	0.192	0.188	0.192	0.201	0.254	0.184	0.19925														112	0.12	0.125	0.126	0.133	0.128	0.127	0.128	0.129	0.127
		113	0.185	0.195	0.191	0.188	0.19	0.198	0.252	0.184	0.197875														113	0.12	0.124	0.126	0.132	0.127	0.127	0.127	0.129	0.1265
		114	0.183	0.193	0.191	0.186	0.192	0.198	0.25	0.183	0.197														114	0.119	0.124	0.126	0.132	0.127	0.126	0.127	0.13	0.126375
		115	0.184	0.193	0.189	0.185	0.188	0.196	0.248	0.181	0.1955														115	0.119	0.124	0.125	0.131	0.127	0.125	0.127	0.128	0.12575
		116	0.183	0.192	0.188	0.184	0.187	0.193	0.246	0.181	0.19425														116	0.119	0.123	0.125	0.131	0.126	0.125	0.126	0.127	0.12525
		117	0.182	0.192	0.189	0.184	0.187	0.195	0.245	0.182	0.1945														117	0.119	0.124	0.126	0.131	0.127	0.126	0.127	0.129	0.126125
		118	0.182	0.191	0.188	0.183	0.187	0.194	0.243	0.18	0.1935														118	0.118	0.124	0.125	0.131	0.127	0.125	0.126	0.129	0.125625
		119	0.18	0.191	0.188	0.183	0.185	0.193	0.243	0.181	0.193														119	0.119	0.123	0.125	0.13	0.126	0.126	0.127	0.129	0.125625
		120	0.18	0.189	0.187	0.181	0.185	0.193	0.241	0.18	0.192														120	0.118	0.123	0.125	0.13	0.126	0.126	0.127	0.129	0.1255
																		PJCL 1	PJCL 2	PJCL 3	PJCL 4	PJCL 5	PJCL 6	PJCL 7	PJCL 8	PJCL X		PJCL		PRE vs N-PRE		14d vs 21d
																	14d.PRE	0.32	0.305	0.321	0.43	0.309	0.306	0.291	0.305	0.30525		14d.PRE	0.30525	14d	0.981982	PRE	1.23137
																	21d.PRE	0.378	0.382	0.382	0.374	0.372	0.394	0.43	0.334	0.375875		21d.PRE	0.375875
																	14d.N-PRE	0.353	0.362	0.354	0.337	0.274	0.333	0.341	0.303	0.29975		14d.N-PRE	0.29975	21d	0.640173	N-PRE	0.802752
																	21d.N-PRE	0.272	0.267	0.24	0.273	0.254	0.248	0.228	0.26	0.240625		21dN-PRE	0.240625

## Sheet: TABLE1.GEN.3_CFU 
			INITIAL									FINAL									NET GROWTH							Relative growth per culture well FINAL - INITIAL (CFU/mL)																		Percentage of Variation growth
	Selective media	PRE Type	PRE TYPE	COLONY NUMBERS	DILUTION	CFU/mL	LOG	X LOG PRE TYPE		Selective media	PRE Type	PRE TYPE	COLONY NUMBERS	DILUTION	CFU/mL	LOG	X LOG PRE TYPE		Selective media	PRE Type	PRE TYPE	Change Ratio	CFU/ML	LOG10CFU/ML				PSJN	JMP134	CH34	LMG19424	SUM	X SUM	% PSJN	% JM'P134	% CH34	% LMG19424									PSJN	JMP134	CH34	LMG19424
	DORN + 2.4-D (JMP13 Selective Media)	21 days PRE	PJCL.01	6	5	24000000	7.38021			DORN + 2.4-D (JMP13 Selective Media)	21 days PRE	PJCL.01	8	4	320000000	8.50515			DORN + 2.4-D (JMP13 Selective Media)	21 days PRE	PJCL.01	0.152426	296000000	1.12494		21 days PRE	PJCL.01	675600000	296000000	753200000	35991600000	37716400000	5410350000	1.79126	0.784804	1.99701	95.4269							21 days PRE	PJCL.01	0.545011	0.76	0.299788	0.524534
			PJCL.02	3	5	12000000	7.07918					PJCL.02	2	4	80000000	7.90309					PJCL.02	0.116385	68000000	0.823909			PJCL.02	555600000	68000000	11200000	19600000	654400000		84.9022	10.3912	1.71149	2.99511								PJCL.02	0.62184	0.74	0.314948	0.59058
			PJCL.03	16	5	64000000	7.80618					PJCL.03	6	4	240000000	8.38021					PJCL.03	0.0735355	176000000	0.574031			PJCL.03	715200000	176000000	2400000	24000000	917600000		77.9425	19.1805	0.261552	2.61552								PJCL.03	0.641178	0.76	0.280541	0.615706
			PJCL.04	7	5	28000000	7.44716					PJCL.04	10	4	400000000	8.60206					PJCL.04	0.15508	372000000	1.1549			PJCL.04	474000000	372000000	17600000	17200000	880800000		53.8147	42.2343	1.99818	1.95277								PJCL.04	0.497093	0.68	0.275063	0.490257
			PJCL.05	6	5	24000000	7.38021					PJCL.05	4	4	160000000	8.20412					PJCL.05	0.111638	136000000	0.823909			PJCL.05	716000000	136000000	11200000	32800000	896000000		79.9107	15.1786	1.25	3.66071								PJCL.05	0.617154	0.72	0.262135	0.564057
			PJCL.06	4	5	16000000	7.20412					PJCL.06	6	4	240000000	8.38021					PJCL.06	0.163253	224000000	1.17609			PJCL.06	711600000	224000000	44800000	32000000	1012400000		70.2884	22.1256	4.42513	3.16081								PJCL.06	0.575834	0.64	0.244499	0.557638
			PJCL.07	1	5	4000000	6.60206					PJCL.07	5	4	200000000	8.30103					PJCL.07	0.257339	196000000	1.69897			PJCL.07	475600000	196000000	8800000	40400000	720800000		65.9822	27.192	1.22087	5.60488								PJCL.07	0.608926	0.76	0.352058	0.634291
			PJCL.08	5	5	20000000	7.30103	7.27502				PJCL.08	3	4	120000000	8.07918	8.29438				PJCL.08	0.106581	100000000	0.778151			PJCL.08	353200000	100000000	2400000	28800000	484400000		72.9149	20.6441	0.495458	5.9455								PJCL.08	0.617519	0.72	0.318213	0.588244
			JMP34	7	5	28000000	7.44716	7.44716				JMP34	6	7	240000000000	11.3802	11.3802				JMP34	0.528128	239972000000	3.93305			PSJN	2799999980000				2799999980000	6400091495000	100											SUMARY	0.590569	0.7225	0.293406	0.570663
		14 days PRE	PJCL.01	27	4	10800000	7.03342				14 days PRE	PJCL.01	1	1	40000	4.60206				14 days PRE	PJCL.01	-0.345687	-10760000	-2.43136			JMP134		14000000			14000000			100										PSJN	0.199019
			PJCL.02	34	4	13600000	7.13354					PJCL.02	1	1	40000	4.60206					PJCL.02	-0.35487	-13560000	-2.53148			CH34			22799972000000		22799972000000				100									JMP134		0.640264
			PJCL.03	24	4	9600000	6.98227					PJCL.03	1	1	40000	4.60206					PJCL.03	-0.340894	-9560000	-2.38021			LMG19424				380000000	380000000					100								CH34			0.298021
			PJCL.04	20	4	8000000	6.90309					PJCL.04	2	1	80000	4.90309					PJCL.04	-0.289725	-7920000	-2				PSJN	JMP134	CH34	LMG19424	SUM	X SUM	% PSJN	% JM'P134	% CH34	% LMG19424								LMG19424				0.288257
			PJCL.05	15	4	6000000	6.77815					PJCL.05	2	1	80000	4.90309					PJCL.05	-0.276633	-5920000	-1.87506		14 days PRE	PJCL.01	-4760000	-10760000	-2000000	-1960000	-19480000	-18515000	24.4353	55.2361	10.2669	10.0616									PSJN	JMP134	CH34	LMG19424
			PJCL.06	22	4	8800000	6.94448					PJCL.06	2	1	80000	4.90309					PJCL.06	-0.293959	-8720000	-2.04139			PJCL.02	-6760000	-13560000	-1600000	-2360000	-24280000		27.8418	55.8484	6.58979	9.71993							21 days PRE	PJCL.01	0.202975	0.232101	0.114639	0.174161
			PJCL.07	18	4	7200000	6.85733					PJCL.07	3	1	120000	5.07918					PJCL.07	-0.259307	-7080000	-1.77815			PJCL.03	-6280000	-9560000	-800000	-2760000	-19400000		32.3711	49.2784	4.12371	14.2268								PJCL.02	0.231843	0.275099	0.156689	0.223678
			PJCL.08	15	4	6000000	6.77815	6.92631				PJCL.08	1	1	40000	4.60206	4.77459				PJCL.08	-0.321045	-5960000	-2.17609			PJCL.04	-6680000	-7920000	-5200000	-760000	-20560000		32.4903	38.5214	25.2918	3.6965								PJCL.03	0.176755	0.291756	0.178112	0.152502
			JMP34	4	5	16000000	7.20412	7.20412				JMP34	57	8	22800000000000	13.3579	13.3579				JMP34	0.854208	22799984000000	6.15381			PJCL.05	-4320000	-5920000	-2800000	-360000	-13400000		32.2388	44.1791	20.8955	2.68657								PJCL.04	0.197064	0.293901	0.214931	0.161164
		21 days N-PRE	PJCL.01	3	4	1200000	6.07918				21 days N-PRE	PJCL.01	5	3	20000000	7.30103				21 days N-PRE	PJCL.01	0.200989	18800000	1.22185			PJCL.06	-7120000	-8720000	-2000000	-2760000	-20600000		34.5631	42.3301	9.70874	13.3981								PJCL.05	0.288243	0.283107	0.184147	0.210265
			PJCL.02	2	4	800000	5.90309					PJCL.02	8	3	32000000	7.50515					PJCL.02	0.271393	31200000	1.60206			PJCL.07	-5160000	-7080000	-2400000	-1560000	-16200000		31.8519	43.7037	14.8148	9.62963								PJCL.06	0.242661	0.305876	0.141359	0.227934
			PJCL.03	4	4	1600000	6.20412					PJCL.03	4	3	16000000	7.20412					PJCL.03	0.161183	14400000	1			PJCL.08	-5480000	-5960000	-800000	-1960000	-14200000		38.5915	41.9718	5.6338	13.8028								PJCL.07	0.253138	0.2972	0.180226	0.187036
			PJCL.04	4	4	1600000	6.20412					PJCL.04	11	3	44000000	7.64345					PJCL.04	0.231996	42400000	1.43933			PSJN	4799999968000				4799999968000	6900045992000	100											PJCL.08	0.241967	0.21652	0.191945	0.178181
			PJCL.05	2	4	800000	5.90309					PJCL.05	16	3	64000000	7.80618					PJCL.05	0.317641	NA	1.90309			JMP134		22799984000000			22799984000000			100										SUMARY	0.229331	0.274445	0.170256	0.189365
			PJCL.06	3	4	1200000	6.07918					PJCL.06	13	3	52000000	7.716					PJCL.06	0.26925	50800000	1.63682			CH34			-16000000		-16000000				100									PSJN	0.131932
			PJCL.07	2	4	800000	5.90309					PJCL.07	15	3	60000000	7.77815					PJCL.07	0.317641	59200000	1.87506			LMG19424				216000000	216000000					100								JMP134		0.46359
			PJCL.08	3	4	1200000	6.07918	6.04438				PJCL.08	23	3	92000000	7.96379	7.61473				PJCL.08	0.31001	90800000	1.88461				PSJN	JMP134	CH34	LMG19424	SUM	X SUM	% PSJN	% JM'P134	% CH34	% LMG19424								CH34			0.19801
			JMP34	2	5	8000000	6.90309	6.14737				JMP34	28	6	112000000000	11.0492	11.0492				JMP34	0.600619	111992000000	4.14613		21 days N-PRE	PJCL.01	4799999968000	18800000	2800000	15200000	4800036768000	600114646000	99.9992	0.000391664	5.83329e-05	0.000316664								LMG19424				0.151468
		14 days N-PRE	PJCL.01	29	4	11600000	7.06446				14 days N-PRE	PJCL.01	7	3	28000000	7.44716				14 days N-PRE	PJCL.01	0.0541726	16400000	0.3827			PJCL.02	11600000	31200000	-400000	11600000	54000000		21.4815	57.7778	-0.740741	21.4815									PSJN	JMP134	CH34	LMG19424
			PJCL.02	24	4	9600000	6.98227					PJCL.02	7	3	28000000	7.44716					PJCL.02	0.066581	18400000	0.464887			PJCL.03	14000000	14400000	1200000	35200000	64800000		21.6049	22.2222	1.85185	54.321							21 days PRE	PJCL.01	0.754826	0.747366	0.299788	0.783208
			PJCL.03	26	4	10400000	7.01703					PJCL.03	3	3	12000000	7.07918					PJCL.03	0.00885672	1600000	0.0621479			PJCL.04	47200000	42400000	1200000	25600000	116400000		40.5498	36.4261	1.03093	21.9931								PJCL.02	0.785549	0.771261	0.354717	0.757129
			PJCL.04	22	4	8800000	6.94448					PJCL.04	1	3	4000000	6.60206					PJCL.04	-0.0493086	-4800000	-0.342423			PJCL.05	51120000	59200000	2000000	42400000	154720000		33.0403	38.2627	1.29266	27.4043								PJCL.03	0.865626	0.805721	0.433642	0.781569
			PJCL.05	30	4	12000000	7.07918					PJCL.05	10	3	40000000	7.60206					PJCL.05	0.0738615	28000000	0.522879			PJCL.06	38880000	50800000	1600000	37600000	128880000		30.1676	39.4165	1.24146	29.1744								PJCL.04	0.796375	0.742233	0.257137	0.74769
			PJCL.06	22	4	8800000	6.94448					PJCL.06	8	3	32000000	7.50515					PJCL.06	0.0807356	23200000	0.560667			PJCL.07	39200000	59200000	-400000	58000000	156000000		25.1282	37.9487	-0.25641	37.1795								PJCL.05	0.805983	0.83	0.289732	0.701874
			PJCL.07	17	4	6800000	6.83251					PJCL.07	4	3	16000000	7.20412					PJCL.07	0.0543887	9200000	0.371611			PJCL.08	43600000	90800000	1600000	69600000	205600000		21.2062	44.1634	0.77821	33.8521								PJCL.06	0.757783	0.752508	0.26431	0.733106
			PJCL.08	19	4	7600000	6.88081	6.96815				PJCL.08	5	3	20000000	7.30103	7.27349				PJCL.08	0.0610707	12400000	0.420216			PSJN	1199600000				1199600000	628497900000	100	0	0	0								PJCL.07	0.837807	0.788701	0.303085	0.770335
			JMP34	7	5	28000000	7.44716	7.01599				JMP34	13	8	5200000000000	12.716	12.716				JMP34	0.707497	5199972000000	5.26885			JMP134		111992000000			111992000000		0	100	0	0								PJCL.08	0.676952	0.715812	0.39788	0.608912
																											CH34			2399984000000		2399984000000		0	0	100	0								SUMARY	0.785112	0.7692	0.325037	0.735478
	Selective media	PRE Type	PRE TYPE	COLONY NUMBERS	DILUTION	CFU/mL	LOG	X LOG PRE TYPE		Selective media	PRE Type	PRE TYPE	COLONY NUMBERS	DILUTION	CFU/mL	LOG	X LOG PRE TYPE		Selective media	PRE Type	PRE TYPE	Change Ratio	CFU/ML	LOG10CFU/ML			LMG19424				816000000	816000000		0	0	0	100								PSJN	0.682702
	Dorn + IAA (PsJN selective Media)	21 days PRE	PJCL.01	11	4	4400000	6.64345			Dorn + IAA (PsJN selective Media)	21 days PRE	PJCL.01	17	4	680000000	8.83251			Dorn + IAA (PsJN selective Media)	21 days PRE	PJCL.01	0.329506	675600000	2.18906				PSJN	JMP134	CH34	LMG19424	SUM	X SUM	% PSJN	% JM'P134	% CH34	% LMG19424								JMP134		0.753064
			PJCL.02	11	4	4400000	6.64345					PJCL.02	14	4	560000000	8.74819					PJCL.02	0.316813	555600000	2.10474		14 days N-PRE	PJCL.01	22800000	16400000	5200000	5600000	50000000	49550000	45.6	32.8	10.4	11.2								CH34			0.841601
			PJCL.03	12	4	4800000	6.68124					PJCL.03	18	4	720000000	8.85733					PJCL.03	0.325702	715200000	2.17609			PJCL.02	5200000	18400000	6000000	9200000	38800000		13.4021	47.4227	15.4639	23.7113								LMG19424				0.72369
			PJCL.04	15	4	6000000	6.77815					PJCL.04	12	4	480000000	8.68124					PJCL.04	0.280768	474000000	1.90309			PJCL.03	19600000	1600000	0	9200000	30400000		64.4737	5.26316	0	30.2632									PSJN	JMP134	CH34	LMG19424
			PJCL.05	10	4	4000000	6.60206					PJCL.05	18	4	720000000	8.85733					PJCL.05	0.341601	716000000	2.25527			PJCL.04	9600000	-4800000	3600000	20400000	28800000		33.3333	-16.6667	12.5	70.8333							21 days PRE	PJCL.01	0.396547	0.670845	0.210377	0.439725
			PJCL.06	21	4	8400000	6.92428					PJCL.06	18	4	720000000	8.85733					PJCL.06	0.27917	711600000	1.93305			PJCL.05	34800000	28000000	2000000	38400000	103200000		33.7209	27.1318	1.93798	37.2093								PJCL.02	0.438454	0.66335	0.267941	0.368652
			PJCL.07	11	4	4400000	6.64345					PJCL.07	12	4	480000000	8.68124					PJCL.07	0.306736	475600000	2.03779			PJCL.06	10400000	23200000	-1200000	20400000	52800000		19.697	43.9394	-2.27273	38.6364								PJCL.03	0.394128	0.673715	0.275193	0.352318
			PJCL.08	17	4	6800000	6.83251	6.71857				PJCL.08	9	4	360000000	8.5563	8.75893				PJCL.08	0.252293	353200000	1.72379			PJCL.07	-1600000	9200000	8000000	14000000	29600000		-5.40541	31.0811	27.027	47.2973								PJCL.04	0.377606	0.753744	0.202509	0.363939
			PsJN	5	2	20000	4.30103	6.42577				PsJN	7	8	2800000000000	12.4472	12.4472				PsJN	1.89399	2799999980000	8.14613			PJCL.08	29200000	12400000	400000	20800000	62800000		46.4968	19.7452	0.636943	33.121								PJCL.05	0.375204	0.697957	0.27299	0.315234
		14 days PRE	PJCL.01	12	4	4800000	6.68124				14 days PRE	PJCL.01	1	1	40000	4.60206				14 days PRE	PJCL.01	-0.311197	-4760000	-2.07918			PSJN	5599999880000				5599999880000	3700075970000	100	0	0	0								PJCL.06	0.571972	0.772574	0.329216	0.404063
			PJCL.02	17	4	6800000	6.83251					PJCL.02	1	1	40000	4.60206					PJCL.02	-0.326447	-6760000	-2.23045			JMP134		5199972000000			5199972000000		0	100	0	0								PJCL.07	0.48225	0.807925	0.440796	0.469036
			PJCL.03	16	4	6400000	6.80618					PJCL.03	3	1	120000	5.07918					PJCL.03	-0.25374	-6280000	-1.727			CH34			3999976000000		3999976000000		0	0	100	0								PJCL.08	0.523945	0.711868	0.69173	0.42237
			PJCL.04	17	4	6800000	6.83251					PJCL.04	3	1	120000	5.07918					PJCL.04	-0.256615	-6680000	-1.75333			LMG19424				356000000	356000000		0	0	0	100								SUMARY	0.445013	0.718997	0.336344	0.391917
			PJCL.05	11	4	4400000	6.64345					PJCL.05	2	1	80000	4.90309					PJCL.05	-0.261967	-4320000	-1.74036																					PSJN	0.682702
			PJCL.06	18	4	7200000	6.85733					PJCL.06	2	1	80000	4.90309					PJCL.06	-0.284986	-7120000	-1.95424																					JMP134		0.753064
			PJCL.07	13	4	5200000	6.716					PJCL.07	1	1	40000	4.60206					PJCL.07	-0.314762	-5160000	-2.11394				Relative growth per culture well INITIAL (CFU/mL)																	CH34			0.841601
			PJCL.08	14	4	5600000	6.74819	6.76468				PJCL.08	3	1	120000	5.07918	4.85624				PJCL.08	-0.247327	-5480000	-1.66901				PSJN	JMP134	CH34	LMG19424	SUM	X SUM	% PSJN	% JM'P134	% CH34	% LMG19424								LMG19424				0.72369
			PsJN	8	2	32000	4.50515	4.50515				PsJN	12	8	4800000000000	12.6812	12.6812				PsJN	1.81483	4799999968000	8.17609		21 days PRE	PJCL.01	6800000	8400000	6800000	8400000	30400000	34600000	22.3684	27.6316	22.3684	27.6316
		21 days N-PRE	PJCL.01	1	4	400000	5.60206				21 days N-PRE	PJCL.01	3	3	12000000	7.07918				21 days N-PRE	PJCL.01	0.263675	11600000	1.47712			PJCL.02	5600000	9600000	7200000	7600000	30000000		18.6667	32	24	25.3333
			PJCL.02	5	4	2000000	6.30103					PJCL.02	4	3	16000000	7.20412					PJCL.02	0.143324	14000000	0.90309			PJCL.03	4400000	5600000	10000000	5600000	25600000		17.1875	21.875	39.0625	21.875
			PJCL.03	2	4	800000	5.90309					PJCL.03	12	3	48000000	7.68124					PJCL.03	0.301224	47200000	1.77815			PJCL.04	10400000	12400000	13200000	11200000	47200000		22.0339	26.2712	27.9661	23.7288									Dispersion
			PJCL.04	22	3	880000	5.94448					PJCL.04	13	3	52000000	7.716					PJCL.04	0.298011	51120000	1.77152			PJCL.05	6800000	9600000	15200000	11600000	43200000		15.7407	22.2222	35.1852	26.8519									PSJN	JMP134	CH34	LMG19424
			PJCL.05	28	3	1120000	6.04922					PJCL.05	10	3	40000000	7.60206					PJCL.05	0.256701	38880000	1.55284			PJCL.06	6000000	13600000	17600000	7200000	44400000		13.5135	30.6306	39.6396	16.2162							21 days PRE	PJCL.01	0.073574	0.210768	-0.0495411	0.257181
			PJCL.06	2	4	800000	5.90309					PJCL.06	10	3	40000000	7.60206					PJCL.06	0.28781	39200000	1.69897			PJCL.07	5600000	7200000	4800000	4400000	22000000		25.4545	32.7273	21.8182	20								PJCL.02	-0.0107469	-0.391292	-0.0495411	-0.140759
			PJCL.07	1	4	400000	5.60206					PJCL.07	11	3	44000000	7.64345					PJCL.07	0.3644	43600000	2.04139			PJCL.08	6000000	10400000	9600000	8000000	34000000		17.6471	30.5882	28.2353	23.5294								PJCL.03	0.0983976	0.0858295	-0.526662	-0.0738117
			PJCL.08	3	4	1200000	6.07918	5.92303				PJCL.08	17	3	68000000	7.83251	7.54508				PJCL.08	0.288415	66800000	1.75333			PSJN	12400000				12400000	5700000300000	100											PJCL.04	-0.0776937	0.307678	0.172308	-0.21994
			PsJN	10	3	400000	5.60206	5.60206				PsJN	3	5	1200000000	9.07918	9.07918				PsJN	0.620686	1199600000	3.47712			JMP134		22799972000000			22799972000000			100										PJCL.05	0.0983976	-0.0902617	-0.0495411	0.0353327
		14 days N-PRE	PJCL.01	13	4	5200000	6.716				14 days N-PRE	PJCL.01	7	3	28000000	7.44716				14 days N-PRE	PJCL.01	0.108868	22800000	0.731155			CH34			12800000		12800000				100									PJCL.06	0.0983976	0.0858295	0.552519	0.0353327
			PJCL.02	27	4	10800000	7.03342					PJCL.02	4	3	16000000	7.20412					PJCL.02	0.0242693	5200000	0.170696			LMG19424				4000000	4000000					100								PJCL.07	-0.0776937	0.00664829	-0.0495411	0.122483
			PJCL.03	21	4	8400000	6.92428					PJCL.03	7	3	28000000	7.44716					PJCL.03	0.0755138	19600000	0.522879				PSJN	JMP134	CH34	LMG19424	SUM	X SUM	% PSJN	% JM'P134	% CH34	% LMG19424								PJCL.08	-0.202632	-0.2152	-0.526662	-0.0158198
			PJCL.04	26	4	10400000	7.01703					PJCL.04	5	3	20000000	7.30103					PJCL.04	0.0404725	9600000	0.283997		14 days PRE	PJCL.01	5200000	8800000	7200000	7600000	28800000	29650000	18.0556	30.5556	25	26.3889									PSJN	JMP134	CH34	LMG19424
			PJCL.05	23	4	9200000	6.96379					PJCL.05	11	3	44000000	7.64345					PJCL.05	0.0975999	34800000	0.679665			PJCL.02	7200000	9600000	6800000	8000000	31600000		22.7848	30.3797	21.519	25.3165							14 days PRE	PJCL.01	-0.254178	-0.172526	0	0
			PJCL.06	14	4	5600000	6.74819					PJCL.06	4	3	16000000	7.20412					PJCL.06	0.0675636	10400000	0.455932			PJCL.03	5200000	8400000	9200000	7200000	30000000		17.3333	28	30.6667	24								PJCL.02	-0.254178	-0.172526	0	0
			PJCL.07	14	4	5600000	6.74819					PJCL.07	1	3	4000000	6.60206					PJCL.07	-0.0216544	-1600000	-0.146128			PJCL.04	4000000	7600000	6800000	6400000	24800000		16.129	30.6452	27.4194	25.8065								PJCL.03	0.222943	-0.172526	0	0
			PJCL.08	17	4	6800000	6.83251	6.87293				PJCL.08	9	3	36000000	7.5563	7.30068				PJCL.08	0.105934	29200000	0.723794			PJCL.05	3200000	11600000	13600000	8400000	36800000		8.69565	31.5217	36.9565	22.8261								PJCL.04	0.222943	0.128504	0	0
			PsJN	3	3	120000	5.07918	5.07918				PsJN	14	8	5600000000000	12.7482	12.7482				PsJN	1.50989	5599999880000	7.66901			PJCL.06	4000000	11600000	8400000	4800000	28800000		13.8889	40.2778	29.1667	16.6667								PJCL.05	0.046852	0.128504	0	0
																											PJCL.07	2800000	9200000	10800000	6400000	29200000		9.58904	31.5068	36.9863	21.9178								PJCL.06	0.046852	0.128504	0	0
	Selective media	PRE Type	PRE TYPE	COLONY NUMBERS	DILUTION	CFU/mL	LOG	X LOG PRE TYPE		Selective media	PRE Type	PRE TYPE	COLONY NUMBERS	DILUTION	CFU/mL	LOG	X LOG PRE TYPE		Selective media	PRE Type	PRE TYPE	Change Ratio	CFU/ML	LOG10CFU/ML			PJCL.08	3200000	10800000	6000000	7200000	27200000		11.7647	39.7059	22.0588	26.4706								PJCL.07	-0.254178	0.304595	0	0
	R2A + km, (CH34 selective Media)	21 days PRE	PJCL.01	5	4	2000000	6.30103			R2A + km, (CH34 selective Media)	21 days PRE	PJCL.01	3	3	12000000	7.07918			R2A + km, (CH34 selective Media)	21 days PRE	PJCL.01	0.123496	10000000	0.778151			PSJN	5200000				5200000	10500000	100											PJCL.08	0.222943	-0.172526	0	0
			PJCL.02	2	4	800000	5.90309					PJCL.02	3	3	12000000	7.07918					PJCL.02	0.199233	11200000	1.17609			JMP134		16400000			16400000			100											PSJN	JMP134	CH34	LMG19424
			PJCL.03	4	4	1600000	6.20412					PJCL.03	1	3	4000000	6.60206					PJCL.03	0.0641412	2400000	0.39794			CH34			16400000		16400000				100								21 days N-PRE	PJCL.01	-0.465897	-0.313704	0.339032	-0.31685
			PJCL.04	6	4	2400000	6.38021					PJCL.04	5	3	20000000	7.30103					PJCL.04	0.144324	17600000	0.920819			LMG19424				4000000	4000000					100								PJCL.02	-0.340958	-0.109584	-0.401331	-0.441789
			PJCL.05	2	4	800000	5.90309					PJCL.05	3	3	12000000	7.07918					PJCL.05	0.199233	11200000	1.17609				PSJN	JMP134	CH34	LMG19424	SUM	X SUM	% PSJN	% JM'P134	% CH34	% LMG19424								PJCL.03	0.136163	-0.410614	-0.00339056	0.0353327
			PJCL.06	8	4	3200000	6.50515					PJCL.06	12	3	48000000	7.68124					PJCL.06	0.180794	44800000	1.17609		21 days N-PRE	PJCL.01	7200000	7200000	6800000	5600000	26800000	24900000	26.8657	26.8657	25.3731	20.8955								PJCL.04	0.170925	0.0287183	-0.00339056	-0.0738117
			PJCL.07	8	4	3200000	6.50515					PJCL.07	3	3	12000000	7.07918					PJCL.07	0.0882426	8800000	0.574031			PJCL.02	5600000	7200000	4400000	7200000	24400000		22.9508	29.5082	18.0328	29.5082								PJCL.05	0.0569816	0.191446	0.0757907	0.122483
			PJCL.08	4	4	1600000	6.20412	6.23825				PJCL.08	1	3	4000000	6.60206	7.06289				PJCL.08	0.0641412	2400000	0.39794			PJCL.03	2400000	4800000	2000000	4800000	14000000		17.1429	34.2857	14.2857	34.2857								PJCL.06	0.0569816	0.101269	0.142737	0.0810902
			CH34	7	5	28000000	7.44716	7.44716				CH34	57	8	22800000000000	13.3579	13.3579				CH34	0.793696	22799972000000	5.91078			PJCL.04	5200000	10400000	6400000	8000000	30000000		17.3333	34.6667	21.3333	26.6667								PJCL.07	0.0983743	0.163417	-0.225239	0.257181
		14 days PRE	PJCL.01	5	4	2000000	6.30103				14 days PRE	PJCL.01	0	0	0	0				14 days PRE	PJCL.01	-1	-2000000	-6.30103			PJCL.05	3200000	8800000	6400000	8000000	26400000		12.1212	33.3333	24.2424	30.303								PJCL.08	0.28743	0.349053	0.0757907	0.336363
			PJCL.02	4	4	1600000	6.20412					PJCL.02	0	0	0	0					PJCL.02	-1	-1600000	-6.20412			PJCL.06	6400000	8800000	4800000	8000000	28000000		22.8571	31.4286	17.1429	28.5714									PSJN	JMP134	CH34	LMG19424
			PJCL.03	2	4	800000	5.90309					PJCL.03	0	0	0	0					PJCL.03	-1	-800000	-5.90309			PJCL.07	3600000	8800000	6000000	6400000	24800000		14.5161	35.4839	24.1935	25.8065							14 days N-PRE	PJCL.01	0.146483	0.177603	0.178766	-0.368735
			PJCL.04	13	4	5200000	6.716					PJCL.04	0	0	0	0					PJCL.04	-1	-5200000	-6.716			PJCL.08	4800000	7600000	3200000	9200000	24800000		19.3548	30.6452	12.9032	37.0968								PJCL.02	-0.0965552	0.177603	0.213529	-0.192643
			PJCL.05	7	4	2800000	6.44716					PJCL.05	0	0	0	0					PJCL.05	-1	-2800000	-6.44716			PSJN	5200000				5200000	599999200000	100											PJCL.03	0.146483	-0.190374	-0.0875015	-0.0677047
			PJCL.06	5	4	2000000	6.30103					PJCL.06	0	0	0	0					PJCL.06	-1	-2000000	-6.30103			JMP134		2399984000000			2399984000000			100										PJCL.04	0.000354847	-0.667495	0.196495	0.108387
			PJCL.07	6	4	2400000	6.38021					PJCL.07	0	0	0	0					PJCL.07	-1	-2400000	-6.38021			CH34			4000000		4000000				100									PJCL.05	0.342778	0.332505	0.120774	0.371628
			PJCL.08	2	4	800000	5.90309	6.26947				PJCL.08	0	0	0	0	0				PJCL.08	-1	-800000	-5.90309			LMG19424				3600000	3600000					100								PJCL.06	-0.0965552	0.235595	-0.599385	0.108387
			CH34	4	5	16000000	7.20412	7.20412				CH34	0	0	0	0	0				CH34	-1	-16000000	-7.20412				PSJN	JMP134	CH34	LMG19424	SUM	X SUM	% PSJN	% JM'P134	% CH34	% LMG19424								PJCL.07	-0.698615	-0.0654353	0.275676	-0.0677047
		21 days N-PRE	PJCL.01	4	4	1600000	6.20412				21 days N-PRE	PJCL.01	11	2	4400000	6.64345				21 days N-PRE	PJCL.01	0.0708131	2800000	0.439333		14 days N-PRE	PJCL.01	6400000	11200000	6000000	4000000	27600000	25150000	23.1884	40.5797	21.7391	14.4928								PJCL.08	0.255627	0.0314747	-0.298355	0.108387
			PJCL.02	3	4	1200000	6.07918					PJCL.02	2	2	800000	5.90309					PJCL.02	-0.0289663	-400000	-0.176091			PJCL.02	4400000	10000000	5600000	9600000	29600000		14.8649	33.7838	18.9189	32.4324
			PJCL.03	2	4	800000	5.90309					PJCL.03	5	2	2000000	6.30103					PJCL.03	0.0674122	1200000	0.39794			PJCL.03	4000000	10000000	6000000	6400000	26400000		15.1515	37.8788	22.7273	24.2424
			PJCL.04	2	4	800000	5.90309					PJCL.04	5	2	2000000	6.30103					PJCL.04	0.0674122	1200000	0.39794			PJCL.04	4800000	5200000	8000000	5600000	23600000		20.339	22.0339	33.8983	23.7288
			PJCL.05	1	4	400000	5.60206					PJCL.05	6	2	2400000	6.38021					PJCL.05	0.138904	2000000	0.778151			PJCL.05	4000000	7200000	4800000	8000000	24000000		16.6667	30	20	33.3333
			PJCL.06	3	4	1200000	6.07918					PJCL.06	7	2	2800000	6.44716					PJCL.06	0.0605306	1600000	0.367977			PJCL.06	1200000	6400000	4800000	6400000	18800000		6.38298	34.0426	25.5319	34.0426
			PJCL.07	4	4	1600000	6.20412					PJCL.07	3	2	1200000	6.07918					PJCL.07	-0.020138	-400000	-0.124939			PJCL.07	2800000	4800000	800000	3200000	11600000		24.1379	41.3793	6.89655	27.5862
			PJCL.08	2	4	800000	5.90309	5.98474				PJCL.08	6	2	2400000	6.38021	6.30442				PJCL.08	0.0808257	1600000	0.477121			PJCL.08	4800000	11600000	8800000	14400000	39600000		12.1212	29.2929	22.2222	36.3636
			CH34	4	5	16000000	7.20412	7.20412				CH34	6	8	2400000000000	12.3802	12.3802				CH34	0.71849	2399984000000	5.17609			PSJN	2400000				2400000	5800000	100
		14 days N-PRE	PJCL.01	11	4	4400000	6.64345				14 days N-PRE	PJCL.01	24	2	9600000	6.98227				14 days N-PRE	PJCL.01	0.0510004	5200000	0.338819			JMP134		4000000			4000000			100
			PJCL.02	11	4	4400000	6.64345					PJCL.02	26	2	10400000	7.01703					PJCL.02	0.0562329	6000000	0.373581			CH34			10800000		10800000				100
			PJCL.03	13	4	5200000	6.716					PJCL.03	13	2	5200000	6.716					PJCL.03	0	0	0			LMG19424				6000000	6000000					100
			PJCL.04	16	4	6400000	6.80618					PJCL.04	25	2	10000000	7					PJCL.04	0.0284771	3600000	0.19382
			PJCL.05	16	4	6400000	6.80618					PJCL.05	21	2	8400000	6.92428					PJCL.05	0.0173518	2000000	0.118099
			PJCL.06	7	4	2800000	6.44716					PJCL.06	4	2	1600000	6.20412					PJCL.06	-0.0376969	-1200000	-0.243038				Relative growth per culture well FINAL (CFU/mL)
			PJCL.07	10	4	4000000	6.60206					PJCL.07	30	2	12000000	7.07918					PJCL.07	0.0722685	8000000	0.477121				PSJN	JMP134	CH34	LMG19424	SUM	X SUM	% PSJN	% JM'P134	% CH34	% LMG19424
			PJCL.08	7	4	2800000	6.44716	6.63896				PJCL.08	8	2	3200000	6.50515	6.8035				PJCL.08	0.00899496	400000	0.0579919		21 days PRE	PJCL.01	35993200000	1440000000000	760000000	36000000000	1512753200000	1201093550000	2.37932	95.1907	0.0502395	2.37977
			CH34	6	5	24000000	7.38021	7.38021				CH34	10	8	4000000000000	12.6021	12.6021				CH34	0.707547	3999976000000	5.22185			PJCL.02	87994400000	1400000000000	1040000000	88000000000	1577034400000		5.57974	88.7742	0.0659466	5.58009
																											PJCL.03	79995600000	800000000000	920000000	80000000000	960915600000		8.32494	83.2539	0.095742	8.32539
	Selective media	PRE Type	PRE TYPE	COLONY NUMBERS	DILUTION	CFU/mL	LOG	X LOG PRE TYPE		Selective media	PRE Type	PRE TYPE	COLONY NUMBERS	DILUTION	CFU/mL	LOG	X LOG PRE TYPE		Selective media	PRE Type	PRE TYPE	Change Ratio	CFU/ML	LOG10CFU/ML			PJCL.04	31989600000	840000000000	1200000000	32000000000	905189600000		3.53402	92.7982	0.132569	3.53517
	Dorn + 3-HPA + Gm, (LMG19424 selective Media)	21 days PRE	PJCL.01	7	4	2800000	6.44716			Dorn + 3-HPA + Gm, (LMG19424 selective Media)	21 days PRE	PJCL.01	15	3	60000000	7.77815			Dorn + 3-HPA + Gm, (LMG19424 selective Media)	21 days PRE	PJCL.01	0.206447	57200000	1.33099			PJCL.05	111993200000	1080000000000	1160000000	112000000000	1305153200000		8.58085	82.7489	0.0888785	8.58137
			PJCL.02	11	4	4400000	6.64345					PJCL.02	6	3	24000000	7.38021					PJCL.02	0.1109	19600000	0.736759			PJCL.06	47994000000	520000000000	1040000000	48000000000	617034000000		7.77818	84.2741	0.168548	7.77915
			PJCL.03	10	4	4000000	6.60206					PJCL.03	7	3	28000000	7.44716					PJCL.03	0.128005	24000000	0.845098			PJCL.07	71994400000	1160000000000	1080000000	72000000000	1305074400000		5.5165	88.8838	0.0827539	5.51693
			PJCL.04	7	4	2800000	6.44716					PJCL.04	5	3	20000000	7.30103					PJCL.04	0.132442	17200000	0.853872			PJCL.08	91994000000	1240000000000	1600000000	92000000000	1425594000000		6.45303	86.9813	0.112234	6.45345
			PJCL.05	8	4	3200000	6.50515					PJCL.05	9	3	36000000	7.5563					PJCL.05	0.161588	32800000	1.05115			PSJN	307600000				307600000	31576900000	100
			PJCL.06	10	4	4000000	6.60206					PJCL.06	9	3	36000000	7.5563					PJCL.06	0.144537	32000000	0.954243			JMP134		124000000000			124000000000			100
			PJCL.07	9	4	3600000	6.5563					PJCL.07	11	3	44000000	7.64345					PJCL.07	0.165818	40400000	1.08715			CH34			1680000000		1680000000				100
			PJCL.08	8	4	3200000	6.50515	6.53856				PJCL.08	8	3	32000000	7.50515	7.52097				PJCL.08	0.153724	28800000	1			LMG19424				320000000	320000000					100
			LMG19424	5	5	20000000	7.30103	7.30103				LMG19424	10	4	400000000	8.60206	8.60206				LMG19424	0.178198	380000000	1.30103				PSJN	JMP134	CH34	LMG19424	SUM	X SUM	% PSJN	% JM'P134	% CH34	% LMG19424
		14 days PRE	PJCL.01	5	4	2000000	6.30103				14 days PRE	PJCL.01	1	1	40000	4.60206				14 days PRE	PJCL.01	-0.269634	-1960000	-1.69897		14 days PRE	PJCL.01	120000000	360000000	44000000	120000000	644000000	1335500000	18.6335	55.9006	6.8323	18.6335
			PJCL.02	6	4	2400000	6.38021					PJCL.02	1	1	40000	4.60206					PJCL.02	-0.278698	-2360000	-1.77815			PJCL.02	280000000	800000000	80000000	280000000	1440000000		19.4444	55.5556	5.55556	19.4444
			PJCL.03	7	4	2800000	6.44716					PJCL.03	1	1	40000	4.60206					PJCL.03	-0.286188	-2760000	-1.8451			PJCL.03	80000000	880000000	160000000	80000000	1200000000		6.66667	73.3333	13.3333	6.66667
			PJCL.04	2	4	800000	5.90309					PJCL.04	1	1	40000	4.60206					PJCL.04	-0.220398	-760000	-1.30103			PJCL.04	80000000	800000000	200000000	80000000	1160000000		6.89655	68.9655	17.2414	6.89655
			PJCL.05	1	4	400000	5.60206					PJCL.05	1	1	40000	4.60206					PJCL.05	-0.178506	-360000	-1			PJCL.05	240000000	1160000000	280000000	240000000	1920000000		12.5	60.4167	14.5833	12.5
			PJCL.06	7	4	2800000	6.44716					PJCL.06	1	1	40000	4.60206					PJCL.06	-0.286188	-2760000	-1.8451			PJCL.06	160000000	1680000000	80000000	160000000	2080000000		7.69231	80.7692	3.84615	7.69231
			PJCL.07	4	4	1600000	6.20412					PJCL.07	1	1	40000	4.60206					PJCL.07	-0.258225	-1560000	-1.60206			PJCL.07	120000000	1080000000	200000000	120000000	1520000000		7.89474	71.0526	13.1579	7.89474
			PJCL.08	5	4	2000000	6.30103	6.19823				PJCL.08	1	1	40000	4.60206	4.60206				PJCL.08	-0.269634	-1960000	-1.69897			PJCL.08	120000000	360000000	120000000	120000000	720000000		16.6667	50	16.6667	16.6667
			LMG19424	6	5	24000000	7.38021	7.38021				LMG19424	6	4	240000000	8.38021	8.38021				LMG19424	0.135497	216000000	1			PSJN	40000000				40000000	6730000000	100
		21 days N-PRE	PJCL.01	2	4	800000	5.90309				21 days N-PRE	PJCL.01	4	3	16000000	7.20412				21 days N-PRE	PJCL.01	0.220398	15200000	1.30103			JMP134		26400000000			26400000000			100
			PJCL.02	1	4	400000	5.60206					PJCL.02	3	3	12000000	7.07918					PJCL.02	0.263675	11600000	1.47712			CH34			440000000		440000000				100
			PJCL.03	2	4	800000	5.90309					PJCL.03	9	3	36000000	7.5563					PJCL.03	0.280059	35200000	1.65321			LMG19424				40000000	40000000					100
			PJCL.04	6	4	2400000	6.38021					PJCL.04	7	3	28000000	7.44716					PJCL.04	0.167228	25600000	1.06695				PSJN	JMP134	CH34	LMG19424	SUM	X SUM	% PSJN	% JM'P134	% CH34	% LMG19424
			PJCL.05	4	4	1600000	6.20412					PJCL.05	11	3	44000000	7.64345					PJCL.05	0.231996	42400000	1.43933		21 days N-PRE	PJCL.01	1080000000000	960000000000	760000000	1080000000000	3120760000000	2975750000000	34.607	30.7617	0.024353	34.607
			PJCL.06	6	4	2400000	6.38021					PJCL.06	10	3	40000000	7.60206					PJCL.06	0.191506	37600000	1.22185			PJCL.02	1120000000000	1400000000000	1000000000	1120000000000	3641000000000		30.7608	38.451	0.027465	30.7608
			PJCL.07	5	4	2000000	6.30103					PJCL.07	15	3	60000000	7.77815					PJCL.07	0.234425	58000000	1.47712			PJCL.03	800000000000	1160000000000	1080000000	800000000000	2761080000000		28.9742	42.0125	0.0391151	28.9742
			PJCL.08	6	4	2400000	6.38021	6.13175				PJCL.08	18	3	72000000	7.85733	7.52097				PJCL.08	0.231516	69600000	1.47712			PJCL.04	1160000000000	1680000000000	360000000	1160000000000	4000360000000		28.9974	41.9962	0.00899919	28.9974
			LMG19424	6	5	24000000	7.38021	0				LMG19424	21	4	840000000	8.92428	8.92428				LMG19424	0.209217	816000000	1.54407			PJCL.05	560000000000	NA	600000000	560000000000	1120600000000		49.9732	NA	0.0535427	49.9732
		14 days N-PRE	PJCL.01	6	4	2400000	6.38021				14 days N-PRE	PJCL.01	2	3	8000000	6.90309				14 days N-PRE	PJCL.01	0.0819532	5600000	0.522879			PJCL.06	920000000000	1480000000000	280000000	920000000000	3320280000000		27.7085	44.5746	0.00843302	27.7085
			PJCL.02	7	4	2800000	6.44716					PJCL.02	3	3	12000000	7.07918					PJCL.02	0.0980313	9200000	0.632023			PJCL.07	1120000000000	2640000000000	680000000	1120000000000	4880680000000		22.9476	54.0908	0.0139325	22.9476
			PJCL.03	17	4	6800000	6.83251					PJCL.03	4	3	16000000	7.20412					PJCL.03	0.0543887	9200000	0.371611			PJCL.08	160000000000	640000000000	1240000000	160000000000	961240000000		16.6452	66.5807	0.129	16.6452
			PJCL.04	9	4	3600000	6.5563					PJCL.04	6	3	24000000	7.38021					PJCL.04	0.125667	20400000	0.823909			PSJN	200000000000				200000000000	1180000000000	100
			PJCL.05	14	4	5600000	6.74819					PJCL.05	11	3	44000000	7.64345					PJCL.05	0.132667	38400000	0.895265			JMP134		2880000000000			2880000000000			100
			PJCL.06	9	4	3600000	6.5563					PJCL.06	6	3	24000000	7.38021					PJCL.06	0.125667	20400000	0.823909			CH34			1440000000000		1440000000000				100
			PJCL.07	5	4	2000000	6.30103					PJCL.07	4	3	16000000	7.20412					PJCL.07	0.143324	14000000	0.90309			LMG19424				200000000000	200000000000					100
			PJCL.08	8	4	3200000	6.50515	6.54086				PJCL.08	6	3	24000000	7.38021	7.27182				PJCL.08	0.134518	20800000	0.875061				PSJN	JMP134	CH34	LMG19424	SUM	X SUM	% PSJN	% JM'P134	% CH34	% LMG19424
			LMG19424	11	5	44000000	7.64345	7.64345				LMG19424	10	4	400000000	8.60206	8.60206				LMG19424	0.125415	356000000	0.958607		14 days N-PRE	PJCL.01	3200000000	600000000000	160000000	3200000000	606560000000	853720000000	0.527565	98.9185	0.0263783	0.527565
																											PJCL.02	3600000000	440000000000	360000000	3600000000	447560000000		0.804361	98.3108	0.0804361	0.804361
	Selective media	PRE Type	PRE TYPE	COLONY NUMBERS	DILUTION	CFU/mL	LOG	X LOG PRE TYPE		Selective media	PRE Type	PRE TYPE	COLONY NUMBERS	DILUTION	CFU/mL	LOG	X LOG PRE TYPE		Selective media	PRE Type	PRE TYPE	Change Ratio	CFU/ML	LOG10CFU/ML			PJCL.03	1600000000	520000000000	440000000	1600000000	523640000000		0.305553	99.3049	0.0840272	0.305553
	R2A	21 days PRE	PJCL.01	3	5	12000000	7.07918			R2A	21 days PRE	PJCL.01	4	5	1600000000	9.20412			R2A	21 days PRE	PJCL.01	NA	NA	NA			PJCL.04	1600000000	600000000000	200000000	1600000000	603400000000		0.265164	99.4365	0.0331455	0.265164
			PJCL.02	8	5	32000000	7.50515					PJCL.02	3	5	1200000000	9.07918					PJCL.02	NA	NA	NA			PJCL.05	1200000000	440000000000	320000000	1200000000	442720000000		0.271052	99.3856	0.0722804	0.271052
			PJCL.03	18	5	72000000	7.85733					PJCL.03	2	5	800000000	8.90309					PJCL.03	NA	NA	NA			PJCL.06	3600000000	1160000000000	760000000	3600000000	1167960000000		0.30823	99.3185	0.0650707	0.30823
			PJCL.04	4	5	16000000	7.20412					PJCL.04	11	5	4400000000	9.64345					PJCL.04	NA	NA	NA			PJCL.07	3600000000	1200000000000	320000000	3600000000	1207520000000		0.298132	99.3772	0.0265006	0.298132
			PJCL.05	4	5	16000000	7.20412					PJCL.05	12	5	4800000000	9.68124					PJCL.05	NA	NA	NA			PJCL.08	15200000000	1240000000000	560000000000	15200000000	1830400000000		0.83042	67.7448	30.5944	0.83042
			PJCL.06	4	5	16000000	7.20412					PJCL.06	4	5	1600000000	9.20412					PJCL.06	NA	NA	NA			PSJN	2400000000				2400000000	531200000000	100
			PJCL.07	4	5	16000000	7.20412					PJCL.07	5	5	2000000000	9.30103					PJCL.07	NA	NA	NA			JMP134		1640000000000			1640000000000			100
			PJCL.08	6	5	24000000	7.38021	7.32979				PJCL.08	3	5	1200000000	9.07918	9.26193				PJCL.08	NA	NA	NA			CH34			480000000000		480000000000				100
			PSJN	8	5	32000000	7.50515	7.50515				PSJN	34	5	13600000000	10.1335	10.1335				PSJN	NA	NA	NA			LMG19424				2400000000	2400000000					100
			JMP134	4	5	16000000	7.20412	7.20412				JMP134	31	5	12400000000	10.0934	10.0934				JMP134	NA	NA	NA
			CH34	12	5	48000000	7.68124	7.68124				CH34	6	5	2400000000	9.38021	9.38021				CH34	0.221184	2352000000	1.69897
			LMG19424	5	5	20000000	7.30103	7.30103				LMG19424	4	5	1600000000	9.20412	9.20412				LMG19424	0.26066	1580000000	1.90309
		14 days PRE	PJCL.01	3	5	12000000	7.07918				14 days PRE	PJCL.01	1	1	40000	4.60206				14 days PRE	PJCL.01	-0.349916	-11960000	-2.47712
			PJCL.02	8	5	32000000	7.50515					PJCL.02	1	1	40000	4.60206					PJCL.02	-0.386813	-31960000	-2.90309
			PJCL.03	1	5	4000000	6.60206					PJCL.03	1	1	40000	4.60206					PJCL.03	-0.302936	-3960000	-2
			PJCL.04	6	5	24000000	7.38021					PJCL.04	1	1	40000	4.60206					PJCL.04	-0.376432	-23960000	-2.77815
			PJCL.05	4	5	16000000	7.20412					PJCL.05	1	1	40000	4.60206					PJCL.05	-0.361191	-15960000	-2.60206
			PJCL.06	4	5	16000000	7.20412					PJCL.06	1	1	40000	4.60206					PJCL.06	-0.361191	-15960000	-2.60206
			PJCL.07	4	5	16000000	7.20412					PJCL.07	1	1	40000	4.60206					PJCL.07	-0.361191	-15960000	-2.60206
			PJCL.08	1	5	4000000	6.60206	7.09763				PJCL.08	1	1	40000	4.60206	4.60206				PJCL.08	-0.302936	-3960000	-2
			PSJN	25	5	100000000	8	8				PSJN	1	8	400000000000	11.6021	11.6021				PSJN	0.450257	399900000000	3.60206
			JMP134	4	5	16000000	7.20412	7.20412				JMP134	5	66	2e+70	70.301	70.301				JMP134	NA	NA	NA
			CH34	11	5	44000000	7.64345	7.64345				CH34	5	10	200000000000000	14.301	14.301				CH34	0.871017	199999956000000	6.65758
			LMG19424	4	5	16000000	7.20412	7.20412				LMG19424	5	3	20000000	7.30103	7.30103				LMG19424	0.013452	4000000	0.09691
		21 days N-PRE	PJCL.01	1	4	400000	5.60206				21 days N-PRE	PJCL.01	2	3	8000000	6.90309				21 days N-PRE	PJCL.01	0.232241	7600000	1.30103
			PJCL.02	4	4	1600000	6.20412					PJCL.02	7	3	28000000	7.44716					PJCL.02	0.200357	26400000	1.24304
			PJCL.03	3	4	1200000	6.07918					PJCL.03	3	3	12000000	7.07918					PJCL.03	0.164496	10800000	1
			PJCL.04	3	4	1200000	6.07918					PJCL.04	11	3	44000000	7.64345					PJCL.04	0.257316	42800000	1.56427
			PJCL.05	2	4	800000	5.90309					PJCL.05	15	3	60000000	7.77815					PJCL.05	0.317641	59200000	1.87506
			PJCL.06	2	4	800000	5.90309					PJCL.06	14	3	56000000	7.74819					PJCL.06	0.312565	55200000	1.8451
			PJCL.07	9	4	3600000	6.5563					PJCL.07	10	3	40000000	7.60206					PJCL.07	0.159504	36400000	1.04576
			PJCL.08	2	4	800000	5.90309	6.02876				PJCL.08	13	3	52000000	7.716	7.48966				PJCL.08	0.307113	51200000	1.81291
			PSJN	3	5	12000000	7.07918	7.07918				PSJN	4	5	1600000000	9.20412	7.77729				PSJN	NA	NA	NA
			JMP134	4	5	16000000	7.20412	7.20412				JMP134	16	5	6400000000	9.80618	8.07217				JMP134	0.361191	6384000000	2.60206
			CH34	6	5	24000000	7.38021	7.38021				CH34	44	5	17600000000	10.2455	10.2455				CH34	0.388241	17576000000	2.8653
			LMG19424	4	5	16000000	7.20412	7.20412				LMG19424	5	5	2000000000	9.30103	9.30103				LMG19424	NA	NA	NA
		14 days N-PRE	PJCL.01	2	4	800000	5.90309				14 days N-PRE	PJCL.01	1	3	4000000	6.60206				14 days N-PRE	PJCL.01	0.118407	3200000	0.69897
			PJCL.02	1	4	400000	5.60206					PJCL.02	5	3	20000000	7.30103					PJCL.02	0.303276	19600000	1.69897
			PJCL.03	3	4	1200000	6.07918					PJCL.03	4	3	16000000	7.20412					PJCL.03	0.185048	14800000	1.12494
			PJCL.04	1	4	400000	5.60206					PJCL.04	5	3	20000000	7.30103					PJCL.04	0.303276	19600000	1.69897
			PJCL.05	1	4	400000	5.60206					PJCL.05	4	3	16000000	7.20412					PJCL.05	0.285977	15600000	1.60206
			PJCL.06	2	4	800000	5.90309					PJCL.06	2	3	8000000	6.90309					PJCL.06	0.169403	7200000	1
			PJCL.07	3	4	1200000	6.07918					PJCL.07	7	3	28000000	7.44716					PJCL.07	0.225026	26800000	1.36798
			PJCL.08	2	4	800000	5.90309	5.83423				PJCL.08	6	3	24000000	7.38021	7.16785				PJCL.08	0.250228	23200000	1.47712
			PSJN	5	4	2000000	6.30103	6.30103				PSJN	50	4	2000000000	9.30103	7.50522				PSJN	NA	NA	NA
			JMP134	2	5	8000000	6.90309	6.90309				JMP134	54	4	2160000000	9.33445	7.7594				JMP134	0.352214	2152000000	2.43136
			CH34	5	5	20000000	7.30103	7.30103				CH34	60	4	2400000000	9.38021	8.03141				CH34	0.284779	2380000000	2.07918
			LMG19424	1	5	4000000	6.60206	6.60206				LMG19424	15	4	600000000	8.77815	8.21605				LMG19424	0.329608	596000000	2.17609

## Sheet: TABLE1.GEN3_CFU Tables 
				CFU / mL								Log10 CFU/mL
				D + IAA		D + 2.4 D		R2A + Km		D + 3HPA + Gm		D + IAA		D + 2.4 D		R2A + Km		D + 3HPA + Gm
				Initial	Final	Initial	Final	Initial	Final	Initial	Final	Initial	Final	Initial	Final	Initial	Final	Initial	Final
		21 Days PRE	PJCL.1	4400000	680000000	24000000	320000000	2000000	12000000	2800000	60000000	6.64345	8.83251	7.38021	8.50515	6.30103	7.07918	6.44716	7.77815
			PJCL.2	4400000	560000000	12000000	80000000	800000	12000000	4400000	24000000	6.64345	8.74819	7.07918	7.90309	5.90309	7.07918	6.64345	7.38021
			PJCL.3	4800000	720000000	64000000	240000000	1600000	4000000	4000000	28000000	6.68124	8.85733	7.80618	8.38021	6.20412	6.60206	6.60206	7.44716
			PJCL.4	6000000	480000000	28000000	400000000	2400000	20000000	2800000	20000000	6.77815	8.68124	7.44716	8.60206	6.38021	7.30103	6.44716	7.30103
			PJCL.5	4000000	720000000	24000000	160000000	800000	12000000	3200000	36000000	6.60206	8.85733	7.38021	8.20412	5.90309	7.07918	6.50515	7.5563
			PJCL.6	8400000	720000000	16000000	240000000	3200000	48000000	4000000	36000000	6.92428	8.85733	7.20412	8.38021	6.50515	7.68124	6.60206	7.5563
			PJCL.7	4400000	480000000	4000000	200000000	3200000	12000000	3600000	44000000	6.64345	8.68124	6.60206	8.30103	6.50515	7.07918	6.5563	7.64345
			PJCL.8	6800000	360000000	20000000	120000000	1600000	4000000	3200000	32000000	6.83251	8.5563	7.30103	8.07918	6.20412	6.60206	6.50515	7.50515
			X	5400000	590000000	24000000	220000000	1950000	15500000	3500000	35000000	6.71857	8.75893	7.27502	8.29438	6.23825	7.06289	6.53856	7.52097
			STDEV	1.5418e+06	1.39796e+08	1.78885e+07	1.04745e+08	942641	1.40915e+07	595219	1.26039e+07	0.113857	0.111936	0.344513	0.22723	0.237114	0.351499	0.0739912	0.150012
				D + IAA		D + 2.4 D		R2A + Km		D + 3HPA + Gm		D + IAA		D + 2.4 D		R2A + Km		D + 3HPA + Gm
				Initial	Final	Initial	Final	Initial	Final	Initial	Final	Initial	Final	Initial	Final	Initial	Final	Initial	Final
		14 Days PRE	1	4800000	40000	10800000	40000	2000000	0	2000000	40000	6.68124	4.60206	7.03342	4.60206	6.30103	#NUM!	6.30103	4.60206
			2	6800000	40000	13600000	40000	1600000	0	2400000	40000	6.83251	4.60206	7.13354	4.60206	6.20412	#NUM!	6.38021	4.60206
			3	6400000	120000	9600000	40000	800000	0	2800000	40000	6.80618	5.07918	6.98227	4.60206	5.90309	#NUM!	6.44716	4.60206
			4	6800000	120000	8000000	80000	5200000	0	800000	40000	6.83251	5.07918	6.90309	4.90309	6.716	#NUM!	5.90309	4.60206
			5	4400000	80000	6000000	80000	2800000	0	400000	40000	6.64345	4.90309	6.77815	4.90309	6.44716	#NUM!	5.60206	4.60206
			6	7200000	80000	8800000	80000	2000000	0	2800000	40000	6.85733	4.90309	6.94448	4.90309	6.30103	#NUM!	6.44716	4.60206
			7	5200000	40000	7200000	120000	2400000	0	1600000	40000	6.716	4.60206	6.85733	5.07918	6.38021	#NUM!	6.20412	4.60206
			8	5600000	120000	6000000	40000	800000	0	2000000	40000	6.74819	5.07918	6.77815	4.60206	5.90309	#NUM!	6.30103	4.60206
			X	8750000	80000	8750000	65000	2200000	0	1850000	40000	6.76468	4.85624	6.92631	4.77459	6.26947	#NUM!	6.19823	4.60206
			STDEV	1.04198e+06	37032.8	2.57848e+06	29761	1.40204e+06	0	879935	0	0.0791091	0.222749	0.123681	0.193235	0.272019	#NUM!	0.297788	0
				D + IAA		D + 2.4 D		R2A + Km		D + 3HPA + Gm		D + IAA		D + 2.4 D		R2A + Km		D + 3HPA + Gm
				Initial	Final	Initial	Final	Initial	Final	Initial	Final	Initial	Final	Initial	Final	Initial	Final	Initial	Final
		21 Days N-PRE	1	400000	12000000	1200000	20000000	1600000	4400000	800000	16000000	5.60206	7.07918	6.07918	7.30103	6.20412	6.64345	5.90309	7.20412
			2	2000000	16000000	800000	32000000	1200000	800000	400000	12000000	6.30103	7.20412	5.90309	7.50515	6.07918	5.90309	5.60206	7.07918
			3	800000	48000000	1600000	16000000	800000	2000000	800000	36000000	5.90309	7.68124	6.20412	7.20412	5.90309	6.30103	5.90309	7.5563
			4	880000	52000000	1600000	44000000	800000	2000000	2400000	28000000	5.94448	7.716	6.20412	7.64345	5.90309	6.30103	6.38021	7.44716
			5	1120000	40000000	800000	64000000	400000	2400000	1600000	44000000	6.04922	7.60206	5.90309	7.80618	5.60206	6.38021	6.20412	7.64345
			6	800000	40000000	1200000	52000000	1200000	2800000	2400000	40000000	5.90309	7.60206	6.07918	7.716	6.07918	6.44716	6.38021	7.60206
			7	400000	44000000	800000	60000000	1600000	1200000	2000000	60000000	5.60206	7.64345	5.90309	7.77815	6.20412	6.07918	6.30103	7.77815
			8	1200000	68000000	1200000	92000000	800000	2400000	2400000	72000000	6.07918	7.83251	6.07918	7.96379	5.90309	6.38021	6.38021	7.85733
			X	950000	40000000	1150000	47500000	1050000	2250000	1600000	38500000	5.92303	7.54508	6.04438	7.61473	5.98474	6.30442	6.13175	7.52097
			STDEV	513921	1.83925e+07	333809	2.51567e+07	424264	1.08891e+06	828079	2.05009e+07	0.236187	0.261822	0.127926	0.260576	0.200192	0.226346	0.293801	0.268096
				D + IAA		D + 2.4 D		R2A + Km		D + 3HPA + Gm		D + IAA		D + 2.4 D		R2A + Km		D + 3HPA + Gm
				Initial	Final	Initial	Final	Initial	Final	Initial	Final	Initial	Final	Initial	Final	Initial	Final	Initial	Final
		14 Days N-PRE	1	5200000	28000000	11600000	28000000	4400000	9600000	2400000	8000000	6.716	7.44716	7.06446	7.44716	6.64345	6.98227	6.38021	6.90309
			2	10800000	16000000	9600000	28000000	4400000	10400000	2800000	12000000	7.03342	7.20412	6.98227	7.44716	6.64345	7.01703	6.44716	7.07918
			3	8400000	28000000	10400000	12000000	5200000	5200000	6800000	16000000	6.92428	7.44716	7.01703	7.07918	6.716	6.716	6.83251	7.20412
			4	10400000	20000000	8800000	4000000	6400000	10000000	3600000	24000000	7.01703	7.30103	6.94448	6.60206	6.80618	7	6.5563	7.38021
			5	9200000	44000000	12000000	40000000	6400000	8400000	5600000	44000000	6.96379	7.64345	7.07918	7.60206	6.80618	6.92428	6.74819	7.64345
			6	5600000	16000000	8800000	32000000	2800000	1600000	3600000	24000000	6.74819	7.20412	6.94448	7.50515	6.44716	6.20412	6.5563	7.38021
			7	5600000	4000000	6800000	16000000	4000000	12000000	2000000	16000000	6.74819	6.60206	6.83251	7.20412	6.60206	7.07918	6.30103	7.20412
			8	6800000	36000000	7600000	20000000	2800000	3200000	3200000	24000000	6.83251	7.5563	6.88081	7.30103	6.44716	6.50515	6.50515	7.38021
			X	7750000	24000000	9450000	22500000	4550000	7550000	3750000	21000000	6.87293	7.30068	6.96815	7.27349	6.63896	6.8035	6.54086	7.27182
			STDEV	2.25198e+06	1.26491e+07	1.826e+06	1.16986e+07	1.40102e+06	3.755e+06	1.64143e+06	1.10583e+07	0.128061	0.323478	0.0856393	0.319842	0.139816	0.307683	0.178046	0.225387
