# Supplementary material for: Individual competence predominates over host nutritional status in Arabidopsis root exudate-mediated bacterial enrichment in a combination of four Burkholderiaceae species
Source: BMC Microbiol. 2022 Sep 17;22:218. doi: 10.1186/s12866-022-02633-8 (PMC9482264; doi:10.1186/s12866-022-02633-8)
Supplement: Supplementary file 5 — Additional file 5. [file 12866_2022_2633_MOESM5_ESM.zip › Raw Data Cillero et al V2/RAW_DATA_GEN_7_Fig1.Table1.xlsx]

## Sheet: FIG1.GEN.7_Raw data Growth
Software Version	2.00.18
Plate Number	Plate 1
Procedure Details
Plate Type	96 WELL PLATE
Set Temperature	Setpoint 30°C
	Preheat before moving to next step
Start Kinetic	Runtime 160:00:00 (HH:MM:SS), Interval 1:00:00, 161 Reads
Shake	Orbital: 5:00 (MM:SS)
	Frequency: 559 cpm (1 mm)
Read	Absorbance Endpoint
	Full Plate
	Wavelengths: 600
	Read Speed: Normal, Delay: 100 msec, Measurements/Data Point: 8
End Kinetic
600			OD 600nm Lectures
			21 days PRE								14 days PRE								21 days N-PRE								14 days N-PRE
	Time	T° 600	PJCL.1	PJCL.2	PJCL.3	PJCL.4	PJCL.5	PJCL.6	PJCL.7	PJCL.8	PJCL.1	PJCL.2	PJCL.3	PJCL.4	PJCL.5	PJCL.6	PJCL.7	PJCL.8	PJCL.1	PJCL.2	PJCL.3	PJCL.4	PJCL.5	PJCL.6	PJCL.7	PJCL.8	PJCL.1	PJCL.2	PJCL.3	PJCL.4	PJCL.5	PJCL.6	PJCL.7	PJCL.8
	00:05:03	30	0.11	0.11	0.111	0.112	0.113	0.113	0.113	0.108	0.106	0.104	0.106	0.105	0.106	0.104	0.109	0.102	0.103	0.103	0.102	0.103	0.106	0.104	0.107	0.106	0.108	0.104	0.106	0.102	0.108	0.106	0.105	0.107	0.107
	01:05:03	30.1	0.111	0.11	0.112	0.112	0.113	0.113	0.109	0.108	0.106	0.104	0.106	0.105	0.106	0.103	0.108	0.102	0.103	0.103	0.101	0.103	0.106	0.103	0.106	0.106	0.108	0.103	0.105	0.101	0.107	0.106	0.105	0.106	0.106
	02:05:03	30.1	0.113	0.112	0.113	0.113	0.114	0.112	0.108	0.108	0.106	0.104	0.106	0.105	0.106	0.103	0.108	0.101	0.103	0.103	0.102	0.103	0.106	0.103	0.106	0.106	0.108	0.103	0.106	0.102	0.107	0.105	0.105	0.107	0.106
	03:05:03	30	0.115	0.113	0.114	0.114	0.113	0.111	0.108	0.108	0.106	0.103	0.106	0.105	0.105	0.103	0.108	0.101	0.103	0.103	0.102	0.103	0.106	0.103	0.107	0.106	0.108	0.103	0.106	0.101	0.107	0.105	0.105	0.106	0.106
	04:05:03	30.1	0.118	0.116	0.115	0.115	0.114	0.111	0.108	0.108	0.106	0.103	0.106	0.104	0.105	0.103	0.108	0.101	0.104	0.103	0.102	0.103	0.107	0.104	0.107	0.107	0.108	0.104	0.106	0.102	0.108	0.106	0.105	0.107	0.106
	05:05:03	30	0.117	0.117	0.116	0.116	0.114	0.112	0.109	0.109	0.106	0.103	0.106	0.105	0.105	0.103	0.108	0.101	0.105	0.104	0.104	0.105	0.107	0.105	0.108	0.108	0.109	0.105	0.107	0.102	0.108	0.106	0.106	0.107	0.106
	06:05:03	30.1	0.119	0.117	0.116	0.116	0.115	0.113	0.109	0.109	0.106	0.103	0.106	0.104	0.105	0.103	0.108	0.101	0.106	0.105	0.104	0.106	0.108	0.105	0.109	0.11	0.11	0.105	0.107	0.102	0.108	0.107	0.106	0.106	0.106
	07:05:03	30.1	0.121	0.119	0.119	0.12	0.12	0.117	0.114	0.115	0.106	0.103	0.106	0.104	0.105	0.103	0.108	0.101	0.109	0.105	0.106	0.108	0.11	0.106	0.11	0.111	0.11	0.106	0.108	0.103	0.109	0.106	0.106	0.107	0.106
	08:05:03	30	0.124	0.123	0.123	0.123	0.124	0.123	0.125	0.12	0.106	0.104	0.106	0.104	0.105	0.103	0.108	0.101	0.111	0.106	0.107	0.109	0.11	0.107	0.111	0.112	0.11	0.106	0.108	0.103	0.109	0.107	0.106	0.106	0.106
	09:05:03	30	0.128	0.127	0.128	0.129	0.129	0.126	0.124	0.124	0.106	0.103	0.106	0.104	0.105	0.103	0.108	0.101	0.114	0.107	0.108	0.11	0.111	0.109	0.113	0.114	0.11	0.106	0.108	0.103	0.109	0.106	0.106	0.107	0.106
	10:05:03	30	0.133	0.131	0.131	0.13	0.133	0.128	0.125	0.124	0.106	0.104	0.106	0.105	0.105	0.103	0.108	0.101	0.118	0.107	0.11	0.111	0.113	0.111	0.117	0.117	0.111	0.106	0.108	0.103	0.109	0.107	0.107	0.107	0.106
	11:05:03	30	0.152	0.144	0.143	0.143	0.141	0.138	0.131	0.132	0.106	0.103	0.106	0.104	0.105	0.103	0.108	0.101	0.12	0.107	0.108	0.11	0.112	0.11	0.117	0.115	0.11	0.107	0.108	0.104	0.109	0.107	0.107	0.107	0.106
	12:05:03	30	0.173	0.165	0.164	0.163	0.16	0.153	0.147	0.144	0.106	0.103	0.106	0.104	0.105	0.103	0.108	0.101	0.12	0.107	0.109	0.112	0.113	0.111	0.12	0.115	0.111	0.107	0.108	0.104	0.109	0.107	0.107	0.107	0.106
	13:05:03	30	0.187	0.178	0.183	0.18	0.176	0.166	0.159	0.156	0.106	0.103	0.106	0.104	0.105	0.103	0.108	0.101	0.122	0.107	0.109	0.111	0.112	0.11	0.12	0.114	0.111	0.107	0.108	0.104	0.109	0.107	0.107	0.107	0.106
	14:05:03	30	0.201	0.194	0.2	0.196	0.193	0.181	0.174	0.17	0.106	0.103	0.106	0.104	0.105	0.103	0.108	0.101	0.121	0.107	0.109	0.11	0.112	0.11	0.118	0.114	0.111	0.106	0.108	0.104	0.109	0.107	0.107	0.108	0.106
	15:05:03	30	0.216	0.212	0.215	0.214	0.208	0.197	0.191	0.186	0.105	0.103	0.106	0.104	0.105	0.103	0.108	0.101	0.12	0.107	0.109	0.112	0.114	0.11	0.121	0.116	0.111	0.107	0.109	0.104	0.11	0.107	0.107	0.108	0.106
	16:05:03	30.1	0.23	0.227	0.231	0.234	0.224	0.209	0.214	0.202	0.105	0.103	0.106	0.104	0.105	0.103	0.108	0.101	0.12	0.107	0.109	0.112	0.112	0.111	0.121	0.116	0.111	0.107	0.109	0.105	0.11	0.107	0.107	0.108	0.106
	17:05:03	30	0.246	0.245	0.249	0.252	0.24	0.227	0.232	0.218	0.106	0.103	0.106	0.104	0.105	0.103	0.108	0.101	0.117	0.107	0.109	0.113	0.112	0.111	0.121	0.117	0.111	0.107	0.109	0.105	0.109	0.107	0.107	0.108	0.106
	18:05:03	30.1	0.265	0.265	0.27	0.272	0.258	0.246	0.255	0.238	0.106	0.103	0.106	0.104	0.105	0.103	0.108	0.101	0.117	0.109	0.11	0.114	0.115	0.112	0.123	0.121	0.111	0.107	0.109	0.105	0.109	0.107	0.108	0.108	0.106
	19:05:03	30.1	0.286	0.286	0.296	0.302	0.289	0.278	0.288	0.269	0.105	0.103	0.105	0.104	0.105	0.103	0.107	0.101	0.115	0.109	0.112	0.117	0.118	0.115	0.129	0.124	0.112	0.108	0.11	0.106	0.11	0.108	0.109	0.109	0.106
	20:05:03	30.1	0.307	0.308	0.319	0.325	0.313	0.303	0.311	0.288	0.106	0.103	0.106	0.104	0.105	0.103	0.108	0.101	0.112	0.11	0.112	0.118	0.119	0.116	0.131	0.126	0.112	0.11	0.11	0.107	0.11	0.108	0.109	0.109	0.106
	21:05:03	30.1	0.328	0.332	0.344	0.349	0.345	0.328	0.345	0.319	0.106	0.103	0.105	0.104	0.105	0.103	0.108	0.101	0.11	0.11	0.114	0.12	0.121	0.117	0.134	0.126	0.111	0.109	0.11	0.107	0.11	0.11	0.11	0.11	0.106
	22:05:03	30.1	0.349	0.35	0.368	0.372	0.364	0.349	0.366	0.337	0.105	0.103	0.106	0.104	0.105	0.103	0.107	0.101	0.109	0.11	0.113	0.118	0.119	0.116	0.133	0.126	0.111	0.108	0.11	0.107	0.11	0.108	0.108	0.109	0.106
	23:05:03	30.1	0.371	0.373	0.393	0.395	0.389	0.369	0.39	0.36	0.106	0.103	0.106	0.104	0.105	0.103	0.108	0.101	0.109	0.111	0.114	0.118	0.119	0.118	0.13	0.127	0.112	0.109	0.112	0.107	0.111	0.108	0.109	0.11	0.106
	1 day, 0:05:03	30.1	0.385	0.389	0.414	0.413	0.405	0.391	0.403	0.381	0.106	0.103	0.106	0.104	0.105	0.103	0.108	0.101	0.109	0.111	0.117	0.12	0.12	0.119	0.131	0.129	0.112	0.109	0.112	0.107	0.111	0.108	0.109	0.109	0.106
	1 day, 1:05:03	30.1	0.408	0.409	0.438	0.439	0.432	0.418	0.436	0.406	0.106	0.103	0.106	0.104	0.105	0.103	0.108	0.101	0.11	0.113	0.124	0.124	0.124	0.121	0.133	0.131	0.113	0.11	0.114	0.108	0.111	0.108	0.111	0.111	0.106
	1 day, 2:05:03	30.1	0.419	0.424	0.452	0.454	0.445	0.436	0.441	0.414	0.106	0.103	0.106	0.104	0.105	0.103	0.108	0.101	0.111	0.114	0.122	0.124	0.123	0.122	0.131	0.129	0.114	0.112	0.115	0.108	0.111	0.107	0.111	0.11	0.106
	1 day, 3:05:03	30.1	0.435	0.441	0.472	0.473	0.467	0.454	0.466	0.433	0.106	0.103	0.106	0.104	0.105	0.103	0.107	0.101	0.111	0.117	0.125	0.126	0.125	0.123	0.132	0.13	0.113	0.112	0.113	0.11	0.111	0.107	0.11	0.11	0.106
	1 day, 4:05:03	30.1	0.449	0.456	0.49	0.492	0.489	0.477	0.486	0.455	0.105	0.103	0.106	0.104	0.105	0.103	0.107	0.101	0.112	0.118	0.126	0.128	0.125	0.123	0.132	0.13	0.113	0.114	0.113	0.11	0.112	0.108	0.111	0.11	0.106
	1 day, 5:05:03	30.1	0.464	0.472	0.507	0.509	0.509	0.499	0.511	0.474	0.105	0.103	0.106	0.104	0.105	0.103	0.107	0.101	0.114	0.124	0.133	0.134	0.131	0.128	0.14	0.134	0.113	0.113	0.115	0.112	0.114	0.11	0.113	0.111	0.106
	1 day, 6:05:03	30.1	0.48	0.486	0.526	0.53	0.53	0.518	0.535	0.499	0.105	0.103	0.106	0.104	0.105	0.103	0.107	0.101	0.117	0.128	0.135	0.136	0.134	0.129	0.141	0.132	0.114	0.116	0.115	0.111	0.114	0.11	0.114	0.112	0.106
	1 day, 7:05:03	30.1	0.489	0.497	0.542	0.543	0.546	0.536	0.552	0.516	0.105	0.103	0.106	0.104	0.105	0.103	0.107	0.101	0.119	0.131	0.139	0.141	0.135	0.13	0.141	0.132	0.115	0.119	0.116	0.113	0.114	0.109	0.114	0.113	0.106
	1 day, 8:05:03	30	0.502	0.507	0.556	0.559	0.563	0.556	0.573	0.538	0.105	0.103	0.105	0.104	0.105	0.103	0.107	0.101	0.118	0.133	0.14	0.141	0.134	0.128	0.141	0.13	0.115	0.116	0.116	0.115	0.113	0.108	0.112	0.113	0.106
	1 day, 9:05:03	30	0.519	0.528	0.577	0.582	0.594	0.585	0.605	0.57	0.105	0.103	0.106	0.104	0.105	0.103	0.107	0.101	0.122	0.138	0.144	0.147	0.14	0.135	0.15	0.138	0.118	0.122	0.119	0.123	0.12	0.114	0.122	0.118	0.106
	1 day, 10:05:03	30	0.531	0.539	0.594	0.598	0.605	0.6	0.613	0.58	0.105	0.103	0.105	0.104	0.105	0.103	0.107	0.101	0.125	0.141	0.145	0.149	0.14	0.133	0.147	0.135	0.118	0.123	0.117	0.118	0.117	0.116	0.118	0.115	0.106
	1 day, 11:05:03	30	0.546	0.558	0.611	0.617	0.629	0.621	0.642	0.607	0.105	0.103	0.105	0.104	0.105	0.103	0.107	0.101	0.127	0.144	0.148	0.154	0.143	0.14	0.154	0.14	0.122	0.129	0.121	0.122	0.12	0.12	0.125	0.117	0.106
	1 day, 12:05:03	30	0.555	0.564	0.619	0.625	0.636	0.627	0.642	0.604	0.105	0.103	0.105	0.104	0.105	0.103	0.107	0.101	0.129	0.147	0.152	0.153	0.14	0.132	0.145	0.135	0.125	0.13	0.12	0.117	0.122	0.113	0.12	0.114	0.106
	1 day, 13:05:03	30.1	0.568	0.58	0.634	0.64	0.654	0.648	0.659	0.613	0.105	0.103	0.105	0.104	0.105	0.103	0.107	0.101	0.132	0.15	0.152	0.158	0.14	0.132	0.147	0.136	0.126	0.132	0.122	0.119	0.12	0.111	0.118	0.115	0.106
	1 day, 14:05:03	30	0.585	0.596	0.647	0.657	0.673	0.664	0.67	0.621	0.105	0.103	0.105	0.104	0.105	0.103	0.107	0.101	0.141	0.154	0.153	0.162	0.14	0.135	0.153	0.136	0.13	0.135	0.121	0.118	0.124	0.111	0.119	0.115	0.105
	1 day, 15:05:03	30	0.593	0.606	0.651	0.668	0.684	0.669	0.678	0.623	0.105	0.103	0.105	0.104	0.105	0.103	0.107	0.101	0.147	0.156	0.152	0.162	0.141	0.135	0.153	0.138	0.134	0.136	0.122	0.118	0.126	0.112	0.117	0.114	0.105
	1 day, 16:05:03	30.1	0.606	0.626	0.667	0.684	0.7	0.682	0.683	0.623	0.105	0.103	0.105	0.104	0.105	0.103	0.107	0.101	0.155	0.163	0.158	0.163	0.141	0.136	0.155	0.136	0.13	0.128	0.125	0.119	0.121	0.113	0.119	0.116	0.106
	1 day, 17:05:03	30	0.62	0.639	0.674	0.693	0.712	0.686	0.695	0.631	0.105	0.103	0.105	0.104	0.105	0.103	0.107	0.101	0.162	0.164	0.159	0.165	0.146	0.139	0.159	0.139	0.138	0.13	0.126	0.127	0.127	0.117	0.122	0.118	0.106
	1 day, 18:05:03	30	0.623	0.639	0.674	0.694	0.715	0.69	0.693	0.628	0.105	0.103	0.105	0.104	0.105	0.103	0.107	0.101	0.163	0.168	0.162	0.17	0.148	0.138	0.155	0.139	0.14	0.134	0.128	0.124	0.127	0.116	0.123	0.117	0.106
	1 day, 19:05:03	30.1	0.639	0.656	0.688	0.709	0.733	0.71	0.716	0.645	0.105	0.103	0.105	0.104	0.105	0.103	0.107	0.101	0.164	0.168	0.164	0.172	0.148	0.141	0.163	0.143	0.146	0.139	0.131	0.133	0.13	0.123	0.131	0.121	0.105
	1 day, 20:05:03	30.1	0.652	0.67	0.699	0.721	0.747	0.721	0.729	0.665	0.105	0.103	0.105	0.104	0.105	0.103	0.107	0.101	0.158	0.167	0.165	0.171	0.148	0.142	0.165	0.143	0.153	0.14	0.14	0.138	0.132	0.123	0.134	0.122	0.106
	1 day, 21:05:03	30.1	0.665	0.679	0.71	0.731	0.757	0.729	0.739	0.664	0.106	0.104	0.106	0.104	0.105	0.103	0.108	0.101	0.164	0.171	0.17	0.174	0.146	0.138	0.163	0.14	0.162	0.147	0.146	0.144	0.14	0.123	0.137	0.125	0.106
	1 day, 22:05:03	30.1	0.671	0.689	0.717	0.743	0.771	0.743	0.748	0.667	0.106	0.104	0.106	0.104	0.105	0.103	0.108	0.101	0.166	0.174	0.171	0.175	0.148	0.139	0.167	0.141	0.165	0.152	0.146	0.144	0.137	0.128	0.139	0.124	0.106
	1 day, 23:05:03	30	0.676	0.701	0.725	0.758	0.784	0.752	0.757	0.672	0.106	0.103	0.106	0.105	0.105	0.103	0.108	0.101	0.171	0.176	0.171	0.173	0.145	0.136	0.164	0.137	0.18	0.151	0.146	0.143	0.144	0.136	0.138	0.12	0.106
	2 days, 0:05:03	30.1	0.684	0.709	0.734	0.764	0.798	0.76	0.761	0.669	0.106	0.103	0.105	0.104	0.105	0.103	0.108	0.101	0.175	0.175	0.17	0.17	0.142	0.136	0.16	0.134	0.174	0.149	0.139	0.144	0.145	0.13	0.133	0.119	0.106
	2 days, 1:05:03	30.1	0.685	0.714	0.734	0.768	0.803	0.766	0.766	0.671	0.106	0.104	0.105	0.105	0.105	0.103	0.108	0.101	0.175	0.176	0.171	0.171	0.141	0.137	0.157	0.133	0.174	0.145	0.141	0.14	0.141	0.128	0.133	0.121	0.106
	2 days, 2:05:03	30.1	0.698	0.727	0.752	0.783	0.815	0.776	0.776	0.683	0.106	0.103	0.105	0.104	0.105	0.103	0.108	0.101	0.177	0.178	0.171	0.165	0.141	0.135	0.157	0.133	0.172	0.155	0.145	0.142	0.149	0.127	0.133	0.121	0.106
	2 days, 3:05:03	30.1	0.699	0.717	0.753	0.784	0.82	0.781	0.789	0.697	0.106	0.103	0.106	0.104	0.105	0.103	0.108	0.101	0.177	0.177	0.172	0.168	0.14	0.134	0.156	0.133	0.178	0.146	0.146	0.145	0.145	0.13	0.131	0.12	0.106
	2 days, 4:05:03	30	0.698	0.726	0.759	0.791	0.828	0.789	0.792	0.694	0.105	0.103	0.105	0.104	0.105	0.103	0.107	0.101	0.186	0.179	0.171	0.169	0.142	0.133	0.156	0.132	0.176	0.153	0.149	0.151	0.147	0.126	0.135	0.122	0.106
	2 days, 5:05:03	30.1	0.704	0.73	0.77	0.801	0.839	0.8	0.809	0.715	0.106	0.103	0.106	0.104	0.105	0.103	0.108	0.101	0.187	0.178	0.171	0.169	0.142	0.134	0.157	0.131	0.181	0.15	0.147	0.15	0.155	0.124	0.136	0.12	0.106
	2 days, 6:05:03	30.1	0.721	0.752	0.792	0.826	0.867	0.825	0.834	0.738	0.106	0.103	0.105	0.104	0.105	0.103	0.108	0.101	0.189	0.177	0.169	0.17	0.144	0.138	0.169	0.132	0.189	0.157	0.153	0.159	0.163	0.137	0.151	0.124	0.106
	2 days, 7:05:03	30.1	0.713	0.751	0.792	0.823	0.861	0.817	0.826	0.727	0.106	0.103	0.105	0.104	0.105	0.103	0.108	0.101	0.188	0.175	0.168	0.164	0.142	0.133	0.161	0.128	0.177	0.152	0.144	0.146	0.157	0.131	0.138	0.121	0.106
	2 days, 8:05:03	30.1	0.713	0.755	0.793	0.826	0.864	0.824	0.828	0.728	0.106	0.103	0.105	0.104	0.105	0.103	0.107	0.101	0.19	0.173	0.168	0.162	0.14	0.132	0.161	0.127	0.179	0.147	0.141	0.147	0.153	0.135	0.135	0.12	0.106
	2 days, 9:05:03	30.1	0.724	0.764	0.808	0.84	0.874	0.831	0.84	0.742	0.106	0.103	0.106	0.104	0.105	0.103	0.107	0.101	0.192	0.171	0.167	0.16	0.14	0.129	0.154	0.124	0.176	0.144	0.14	0.144	0.15	0.132	0.129	0.119	0.106
	2 days, 10:05:03	30.1	0.724	0.769	0.809	0.846	0.882	0.838	0.84	0.741	0.105	0.103	0.105	0.104	0.105	0.103	0.107	0.101	0.193	0.169	0.166	0.159	0.137	0.128	0.152	0.123	0.178	0.144	0.141	0.143	0.151	0.133	0.13	0.118	0.106
	2 days, 11:05:03	30	0.728	0.773	0.817	0.852	0.888	0.84	0.849	0.75	0.105	0.103	0.105	0.104	0.105	0.103	0.108	0.101	0.195	0.17	0.166	0.155	0.138	0.127	0.152	0.122	0.172	0.146	0.139	0.144	0.155	0.135	0.134	0.119	0.106
	2 days, 12:05:03	30	0.739	0.782	0.825	0.868	0.895	0.847	0.851	0.761	0.106	0.104	0.106	0.104	0.105	0.103	0.108	0.101	0.194	0.168	0.161	0.154	0.136	0.126	0.15	0.122	0.177	0.144	0.137	0.144	0.151	0.131	0.134	0.118	0.106
	2 days, 13:05:03	30	0.752	0.801	0.84	0.886	0.911	0.859	0.867	0.777	0.106	0.103	0.106	0.104	0.105	0.103	0.107	0.101	0.19	0.164	0.16	0.152	0.134	0.126	0.151	0.122	0.175	0.147	0.135	0.148	0.147	0.136	0.138	0.119	0.106
	2 days, 14:05:03	30.1	0.749	0.801	0.843	0.89	0.917	0.872	0.89	0.802	0.105	0.103	0.105	0.104	0.105	0.103	0.107	0.101	0.19	0.159	0.159	0.15	0.133	0.125	0.152	0.121	0.179	0.145	0.134	0.145	0.145	0.134	0.135	0.118	0.106
	2 days, 15:05:03	30.1	0.753	0.802	0.854	0.894	0.917	0.868	0.886	0.791	0.106	0.103	0.105	0.104	0.105	0.103	0.107	0.101	0.187	0.16	0.158	0.147	0.132	0.124	0.148	0.12	0.17	0.139	0.131	0.14	0.147	0.126	0.132	0.117	0.106
	2 days, 16:05:03	30.1	0.783	0.835	0.886	0.921	0.948	0.9	0.924	0.832	0.105	0.103	0.105	0.104	0.105	0.103	0.107	0.101	0.182	0.158	0.155	0.145	0.132	0.125	0.15	0.123	0.172	0.14	0.132	0.142	0.155	0.131	0.138	0.12	0.105
	2 days, 17:05:03	30.1	0.771	0.826	0.87	0.913	0.932	0.89	0.91	0.818	0.105	0.103	0.105	0.104	0.105	0.103	0.107	0.101	0.184	0.155	0.152	0.142	0.129	0.123	0.146	0.12	0.167	0.134	0.128	0.137	0.146	0.126	0.129	0.116	0.105
	2 days, 18:05:03	30.1	0.789	0.847	0.885	0.923	0.944	0.893	0.91	0.824	0.105	0.103	0.105	0.104	0.105	0.103	0.107	0.101	0.182	0.151	0.147	0.138	0.129	0.122	0.142	0.12	0.163	0.131	0.126	0.132	0.147	0.123	0.129	0.117	0.106
	2 days, 19:05:03	30.1	0.794	0.857	0.894	0.929	0.949	0.9	0.917	0.839	0.105	0.103	0.105	0.104	0.105	0.103	0.107	0.101	0.178	0.147	0.144	0.136	0.128	0.121	0.14	0.12	0.161	0.127	0.125	0.131	0.144	0.123	0.129	0.118	0.105
	2 days, 20:05:03	30.1	0.801	0.865	0.896	0.938	0.956	0.917	0.938	0.865	0.105	0.103	0.105	0.104	0.104	0.103	0.107	0.101	0.174	0.144	0.145	0.135	0.127	0.12	0.137	0.119	0.161	0.125	0.123	0.131	0.141	0.122	0.124	0.115	0.105
	2 days, 21:05:03	30.1	0.816	0.874	0.901	0.943	0.953	0.902	0.917	0.836	0.105	0.103	0.105	0.104	0.105	0.103	0.107	0.101	0.169	0.141	0.141	0.132	0.126	0.12	0.135	0.118	0.161	0.123	0.121	0.129	0.138	0.121	0.123	0.116	0.106
	2 days, 22:05:03	30.1	0.823	0.879	0.899	0.947	0.956	0.912	0.933	0.856	0.105	0.103	0.105	0.104	0.105	0.103	0.107	0.101	0.167	0.138	0.14	0.133	0.125	0.119	0.132	0.118	0.16	0.122	0.12	0.126	0.136	0.12	0.122	0.116	0.106
	2 days, 23:05:03	30.1	0.835	0.893	0.901	0.952	0.961	0.91	0.927	0.854	0.105	0.103	0.105	0.104	0.105	0.103	0.107	0.101	0.162	0.134	0.136	0.132	0.125	0.118	0.132	0.119	0.161	0.121	0.12	0.125	0.134	0.121	0.121	0.117	0.105
	3 days, 0:05:03	30.1	0.836	0.899	0.909	0.963	0.972	0.935	0.955	0.9	0.106	0.103	0.105	0.104	0.105	0.103	0.107	0.101	0.155	0.132	0.134	0.132	0.124	0.118	0.129	0.119	0.157	0.119	0.12	0.123	0.132	0.119	0.12	0.116	0.106
	3 days, 1:05:03	30	0.861	0.92	0.931	0.981	0.988	0.955	0.975	0.924	0.105	0.103	0.105	0.104	0.105	0.103	0.107	0.101	0.153	0.13	0.132	0.132	0.124	0.119	0.133	0.12	0.152	0.119	0.119	0.124	0.132	0.12	0.121	0.118	0.106
	3 days, 2:05:03	30.1	0.86	0.914	0.92	0.973	0.972	0.934	0.951	0.9	0.105	0.103	0.105	0.104	0.105	0.103	0.107	0.101	0.147	0.128	0.129	0.131	0.123	0.117	0.13	0.118	0.145	0.118	0.119	0.121	0.127	0.119	0.119	0.115	0.105
	3 days, 3:05:03	30.1	0.864	0.915	0.923	0.979	0.975	0.953	0.966	0.918	0.105	0.103	0.105	0.104	0.105	0.103	0.107	0.101	0.144	0.128	0.128	0.132	0.122	0.118	0.128	0.118	0.14	0.118	0.118	0.119	0.125	0.117	0.118	0.115	0.105
	3 days, 4:05:03	30.1
	3 days, 5:05:03	30.1
	3 days, 6:05:03	30.1
	3 days, 7:05:03	30.1
	3 days, 8:05:03	30.1
	3 days, 9:05:03	30.1
	3 days, 10:05:03	30.1
	3 days, 11:05:03	30.1
	3 days, 12:05:03	30.1
	3 days, 13:05:03	30.1
	3 days, 14:05:03	30
	3 days, 15:05:03	30
	3 days, 16:05:03	30.1
	3 days, 17:05:03	30.1
	3 days, 18:05:03	30.1
	3 days, 19:05:03	30.1
	3 days, 20:05:03	30
	3 days, 21:05:03	30.1
	3 days, 22:05:03	30.1
	3 days, 23:05:03	30.1
	4 days, 0:05:03	30.1
	4 days, 1:05:03	30.1
	4 days, 2:05:03	30.1
	4 days, 3:05:03	30.1
	4 days, 4:05:03	30
	4 days, 5:05:03	30.1
	4 days, 6:05:03	30
	4 days, 7:05:03	30.1
	4 days, 8:05:03	30.1
	4 days, 9:05:03	30.1
	4 days, 10:05:03	30.1
	4 days, 11:05:03	30.1
	4 days, 12:05:03	30.1
	4 days, 13:05:03	30.1
	4 days, 14:05:03	30
	4 days, 15:05:03	30.1
	4 days, 16:05:03	30.1
	4 days, 17:05:03	30.1
	4 days, 18:05:03	30.1
	4 days, 19:05:03	30.1
	4 days, 20:05:03	30.1
	4 days, 21:05:03	30.1
	4 days, 22:05:03	30.1
	4 days, 23:05:03	30.1
	5 days, 0:05:03	30.1

## Sheet: FIG1.GEN.7_PJCL growth
			14d.PRE Exudate																							14d.N-PRE Exudate
		Time (h)	PJCL 1	PJCL 2	PJCL 3	PJCL 4	PJCL 5	PJCL 6	PJCL 7	PJCL 8	PJCL X														Time (h)	PJCL 1	PJCL 2	PJCL 3	PJCL 4	PJCL 5	PJCL 6	PJCL 7	PJCL 8	PJCL X
		0	0.106	0.104	0.106	0.105	0.106	0.104	0.109	0.102	0.10525														0	0.108	0.104	0.106	0.102	0.108	0.106	0.105	0.107	0.10575
		1	0.106	0.104	0.106	0.105	0.106	0.103	0.108	0.102	0.105														1	0.108	0.103	0.105	0.101	0.107	0.106	0.105	0.106	0.105125
		2	0.106	0.104	0.106	0.105	0.106	0.103	0.108	0.101	0.104875														2	0.108	0.103	0.106	0.102	0.107	0.105	0.105	0.107	0.105375
		3	0.106	0.103	0.106	0.105	0.105	0.103	0.108	0.101	0.104625														3	0.108	0.103	0.106	0.101	0.107	0.105	0.105	0.106	0.105125
		4	0.106	0.103	0.106	0.104	0.105	0.103	0.108	0.101	0.1045														4	0.108	0.104	0.106	0.102	0.108	0.106	0.105	0.107	0.10575
		5	0.106	0.103	0.106	0.105	0.105	0.103	0.108	0.101	0.104625														5	0.109	0.105	0.107	0.102	0.108	0.106	0.106	0.107	0.10625
		6	0.106	0.103	0.106	0.104	0.105	0.103	0.108	0.101	0.1045														6	0.11	0.105	0.107	0.102	0.108	0.107	0.106	0.106	0.106375
		7	0.106	0.103	0.106	0.104	0.105	0.103	0.108	0.101	0.1045														7	0.11	0.106	0.108	0.103	0.109	0.106	0.106	0.107	0.106875
		8	0.106	0.104	0.106	0.104	0.105	0.103	0.108	0.101	0.104625														8	0.11	0.106	0.108	0.103	0.109	0.107	0.106	0.106	0.106875
		9	0.106	0.103	0.106	0.104	0.105	0.103	0.108	0.101	0.1045														9	0.11	0.106	0.108	0.103	0.109	0.106	0.106	0.107	0.106875
		10	0.106	0.104	0.106	0.105	0.105	0.103	0.108	0.101	0.10475														10	0.111	0.106	0.108	0.103	0.109	0.107	0.107	0.107	0.10725
		11	0.106	0.103	0.106	0.104	0.105	0.103	0.108	0.101	0.1045														11	0.11	0.107	0.108	0.104	0.109	0.107	0.107	0.107	0.107375
		12	0.106	0.103	0.106	0.104	0.105	0.103	0.108	0.101	0.1045														12	0.111	0.107	0.108	0.104	0.109	0.107	0.107	0.107	0.1075
		13	0.106	0.103	0.106	0.104	0.105	0.103	0.108	0.101	0.1045														13	0.111	0.107	0.108	0.104	0.109	0.107	0.107	0.107	0.1075
		14	0.106	0.103	0.106	0.104	0.105	0.103	0.108	0.101	0.1045														14	0.111	0.106	0.108	0.104	0.109	0.107	0.107	0.108	0.1075
		15	0.105	0.103	0.106	0.104	0.105	0.103	0.108	0.101	0.104375														15	0.111	0.107	0.109	0.104	0.11	0.107	0.107	0.108	0.107875
		16	0.105	0.103	0.106	0.104	0.105	0.103	0.108	0.101	0.104375														16	0.111	0.107	0.109	0.105	0.11	0.107	0.107	0.108	0.108
		17	0.106	0.103	0.106	0.104	0.105	0.103	0.108	0.101	0.1045														17	0.111	0.107	0.109	0.105	0.109	0.107	0.107	0.108	0.107875
		18	0.106	0.103	0.106	0.104	0.105	0.103	0.108	0.101	0.1045														18	0.111	0.107	0.109	0.105	0.109	0.107	0.108	0.108	0.108
		19	0.105	0.103	0.105	0.104	0.105	0.103	0.107	0.101	0.104125														19	0.112	0.108	0.11	0.106	0.11	0.108	0.109	0.109	0.109
		20	0.106	0.103	0.106	0.104	0.105	0.103	0.108	0.101	0.1045														20	0.112	0.11	0.11	0.107	0.11	0.108	0.109	0.109	0.109375
		21	0.106	0.103	0.105	0.104	0.105	0.103	0.108	0.101	0.104375														21	0.111	0.109	0.11	0.107	0.11	0.11	0.11	0.11	0.109625
		22	0.105	0.103	0.106	0.104	0.105	0.103	0.107	0.101	0.10425														22	0.111	0.108	0.11	0.107	0.11	0.108	0.108	0.109	0.108875
		23	0.106	0.103	0.106	0.104	0.105	0.103	0.108	0.101	0.1045														23	0.112	0.109	0.112	0.107	0.111	0.108	0.109	0.11	0.10975
		24	0.106	0.103	0.106	0.104	0.105	0.103	0.108	0.101	0.1045														24	0.112	0.109	0.112	0.107	0.111	0.108	0.109	0.109	0.109625
		25	0.106	0.103	0.106	0.104	0.105	0.103	0.108	0.101	0.1045														25	0.113	0.11	0.114	0.108	0.111	0.108	0.111	0.111	0.11075
		26	0.106	0.103	0.106	0.104	0.105	0.103	0.108	0.101	0.1045														26	0.114	0.112	0.115	0.108	0.111	0.107	0.111	0.11	0.111
		27	0.106	0.103	0.106	0.104	0.105	0.103	0.107	0.101	0.104375														27	0.113	0.112	0.113	0.11	0.111	0.107	0.11	0.11	0.11075
		28	0.105	0.103	0.106	0.104	0.105	0.103	0.107	0.101	0.10425														28	0.113	0.114	0.113	0.11	0.112	0.108	0.111	0.11	0.111375
		29	0.105	0.103	0.106	0.104	0.105	0.103	0.107	0.101	0.10425														29	0.113	0.113	0.115	0.112	0.114	0.11	0.113	0.111	0.112625
		30	0.105	0.103	0.106	0.104	0.105	0.103	0.107	0.101	0.10425														30	0.114	0.116	0.115	0.111	0.114	0.11	0.114	0.112	0.11325
		31	0.105	0.103	0.106	0.104	0.105	0.103	0.107	0.101	0.10425														31	0.115	0.119	0.116	0.113	0.114	0.109	0.114	0.113	0.114125
		32	0.105	0.103	0.105	0.104	0.105	0.103	0.107	0.101	0.104125														32	0.115	0.116	0.116	0.115	0.113	0.108	0.112	0.113	0.1135
		33	0.105	0.103	0.106	0.104	0.105	0.103	0.107	0.101	0.10425														33	0.118	0.122	0.119	0.123	0.12	0.114	0.122	0.118	0.1195
		34	0.105	0.103	0.105	0.104	0.105	0.103	0.107	0.101	0.104125														34	0.118	0.123	0.117	0.118	0.117	0.116	0.118	0.115	0.11775
		35	0.105	0.103	0.105	0.104	0.105	0.103	0.107	0.101	0.104125														35	0.122	0.129	0.121	0.122	0.12	0.12	0.125	0.117	0.122
		36	0.105	0.103	0.105	0.104	0.105	0.103	0.107	0.101	0.104125														36	0.125	0.13	0.12	0.117	0.122	0.113	0.12	0.114	0.120125
		37	0.105	0.103	0.105	0.104	0.105	0.103	0.107	0.101	0.104125														37	0.126	0.132	0.122	0.119	0.12	0.111	0.118	0.115	0.120375
		38	0.105	0.103	0.105	0.104	0.105	0.103	0.107	0.101	0.104125														38	0.13	0.135	0.121	0.118	0.124	0.111	0.119	0.115	0.121625
		39	0.105	0.103	0.105	0.104	0.105	0.103	0.107	0.101	0.104125														39	0.134	0.136	0.122	0.118	0.126	0.112	0.117	0.114	0.122375
		40	0.105	0.103	0.105	0.104	0.105	0.103	0.107	0.101	0.104125														40	0.13	0.128	0.125	0.119	0.121	0.113	0.119	0.116	0.121375
		41	0.105	0.103	0.105	0.104	0.105	0.103	0.107	0.101	0.104125														41	0.138	0.13	0.126	0.127	0.127	0.117	0.122	0.118	0.125625
		42	0.105	0.103	0.105	0.104	0.105	0.103	0.107	0.101	0.104125														42	0.14	0.134	0.128	0.124	0.127	0.116	0.123	0.117	0.126125
		43	0.105	0.103	0.105	0.104	0.105	0.103	0.107	0.101	0.104125														43	0.146	0.139	0.131	0.133	0.13	0.123	0.131	0.121	0.13175
		44	0.105	0.103	0.105	0.104	0.105	0.103	0.107	0.101	0.104125														44	0.153	0.14	0.14	0.138	0.132	0.123	0.134	0.122	0.13525
		45	0.106	0.104	0.106	0.104	0.105	0.103	0.108	0.101	0.104625														45	0.162	0.147	0.146	0.144	0.14	0.123	0.137	0.125	0.1405
		46	0.106	0.104	0.106	0.104	0.105	0.103	0.108	0.101	0.104625														46	0.165	0.152	0.146	0.144	0.137	0.128	0.139	0.124	0.141875
		47	0.106	0.103	0.106	0.105	0.105	0.103	0.108	0.101	0.104625														47	0.18	0.151	0.146	0.143	0.144	0.136	0.138	0.12	0.14475
		48	0.106	0.103	0.105	0.104	0.105	0.103	0.108	0.101	0.104375														48	0.174	0.149	0.139	0.144	0.145	0.13	0.133	0.119	0.141625
		49	0.106	0.104	0.105	0.105	0.105	0.103	0.108	0.101	0.104625														49	0.174	0.145	0.141	0.14	0.141	0.128	0.133	0.121	0.140375
		50	0.106	0.103	0.105	0.104	0.105	0.103	0.108	0.101	0.104375				MAX OD	MIN OD									50	0.172	0.155	0.145	0.142	0.149	0.127	0.133	0.121	0.143
		51	0.106	0.103	0.106	0.104	0.105	0.103	0.108	0.101	0.1045			PJCL X	0.10525	0.104									51	0.178	0.146	0.146	0.145	0.145	0.13	0.131	0.12	0.142625					MAX OD	MIN OD
		52	0.105	0.103	0.105	0.104	0.105	0.103	0.107	0.101	0.104125			PJCL1	0.106	0.105									52	0.176	0.153	0.149	0.151	0.147	0.126	0.135	0.122	0.144875				PJCL X	0.154125	0.105125
		53	0.106	0.103	0.106	0.104	0.105	0.103	0.108	0.101	0.1045			PJCL2	0.104	0.103									53	0.181	0.15	0.147	0.15	0.155	0.124	0.136	0.12	0.145375				PJCL1	0.189	0.105125
		54	0.106	0.103	0.105	0.104	0.105	0.103	0.108	0.101	0.104375			PJCL3	0.106	0.105									54	0.189	0.157	0.153	0.159	0.163	0.137	0.151	0.124	0.154125				PJCL2	0.157	0.105125
		55	0.106	0.103	0.105	0.104	0.105	0.103	0.108	0.101	0.104375			PJCL4	0.988	0.104									55	0.177	0.152	0.144	0.146	0.157	0.131	0.138	0.121	0.14575				PJCL3	0.153	0.105125
		56	0.106	0.103	0.105	0.104	0.105	0.103	0.107	0.101	0.10425			PJCL5	0.106	0.104									56	0.179	0.147	0.141	0.147	0.153	0.135	0.135	0.12	0.144625				PJCL4	0.159	0.105125
		57	0.106	0.103	0.106	0.104	0.105	0.103	0.107	0.101	0.104375			PJCL6	0.104	0.103									57	0.176	0.144	0.14	0.144	0.15	0.132	0.129	0.119	0.14175				PJCL5	0.163	0.105125
		58	0.105	0.103	0.105	0.104	0.105	0.103	0.107	0.101	0.104125			PJCL7	0.109	0.107									58	0.178	0.144	0.141	0.143	0.151	0.133	0.13	0.118	0.14225				PJCL6	0.137	0.105125
		59	0.105	0.103	0.105	0.104	0.105	0.103	0.108	0.101	0.10425			PJCL8	0.102	0.101									59	0.172	0.146	0.139	0.144	0.155	0.135	0.134	0.119	0.143				PJCL7	0.151	0.105125
		60	0.106	0.104	0.106	0.104	0.105	0.103	0.108	0.101	0.104625														60	0.177	0.144	0.137	0.144	0.151	0.131	0.134	0.118	0.142				PJCL8	0.125	0.105125
		61	0.106	0.103	0.106	0.104	0.105	0.103	0.107	0.101	0.104375														61	0.175	0.147	0.135	0.148	0.147	0.136	0.138	0.119	0.143125
		62	0.105	0.103	0.105	0.104	0.105	0.103	0.107	0.101	0.104125														62	0.179	0.145	0.134	0.145	0.145	0.134	0.135	0.118	0.141875
		63	0.106	0.103	0.105	0.104	0.105	0.103	0.107	0.101	0.10425														63	0.17	0.139	0.131	0.14	0.147	0.126	0.132	0.117	0.13775
		64	0.105	0.103	0.105	0.104	0.105	0.103	0.107	0.101	0.104125														64	0.172	0.14	0.132	0.142	0.155	0.131	0.138	0.12	0.14125
		65	0.105	0.103	0.105	0.104	0.105	0.103	0.107	0.101	0.104125														65	0.167	0.134	0.128	0.137	0.146	0.126	0.129	0.116	0.135375
		66	0.105	0.103	0.105	0.104	0.105	0.103	0.107	0.101	0.104125														66	0.163	0.131	0.126	0.132	0.147	0.123	0.129	0.117	0.1335
		67	0.105	0.103	0.105	0.104	0.105	0.103	0.107	0.101	0.104125														67	0.161	0.127	0.125	0.131	0.144	0.123	0.129	0.118	0.13225
		68	0.105	0.103	0.105	0.104	0.104	0.103	0.107	0.101	0.104														68	0.161	0.125	0.123	0.131	0.141	0.122	0.124	0.115	0.13025
		69	0.105	0.103	0.105	0.104	0.105	0.103	0.107	0.101	0.104125														69	0.161	0.123	0.121	0.129	0.138	0.121	0.123	0.116	0.129
		70	0.105	0.103	0.105	0.104	0.105	0.103	0.107	0.101	0.104125														70	0.16	0.122	0.12	0.126	0.136	0.12	0.122	0.116	0.12775
		71	0.105	0.103	0.105	0.104	0.105	0.103	0.107	0.101	0.104125														71	0.161	0.121	0.12	0.125	0.134	0.121	0.121	0.117	0.1275
		72	0.106	0.103	0.105	0.104	0.105	0.103	0.107	0.101	0.10425														72	0.157	0.119	0.12	0.123	0.132	0.119	0.12	0.116	0.12575
		73	0.105	0.103	0.105	0.104	0.105	0.103	0.107	0.101	0.104125														73	0.152	0.119	0.119	0.124	0.132	0.12	0.121	0.118	0.125625
		74	0.105	0.103	0.105	0.104	0.105	0.103	0.107	0.101	0.104125														74	0.145	0.118	0.119	0.121	0.127	0.119	0.119	0.115	0.122875
		75	0.105	0.103	0.105	0.104	0.105	0.103	0.107	0.101	0.104125														75	0.14	0.118	0.118	0.119	0.125	0.117	0.118	0.115	0.12125
		76																							76
		77																							77
		78																							78
		79																							79
		80																							80
		81																							81
		82																							82
		83																							83
		84																							84
		85																							85
		86																							86
		87																							87
		88																							88
		89																							89
		90																							90
		91																							91
		92																							92
		93																							93
		94																							94
		95																							95
		96																							96
		97																							97
		98																							98
		99																							99
		100																							100
		101																							101
		102																							102
		103																							103
		104																							104
		105																							105
		106																							106
		107																							107
		108																							108
		109																							109
		110																							110
		111																							111
		112																							112
		113																							113
		114																							114
		115																							115
		116																							116
		117																							117
		118																							118
		119																							119
		120																							120
			21d.PRE Exudate																							21d.N-PRE Exudate
		Time (h)	PJCL 1	PJCL 2	PJCL 3	PJCL 4	PJCL 5	PJCL 6	PJCL 7	PJCL 8	PJCL X														Time (h)	PJCL 1	PJCL 2	PJCL 3	PJCL 4	PJCL 5	PJCL 6	PJCL 7	PJCL 8	PJCL X
		0	0.11	0.11	0.111	0.112	0.113	0.113	0.113	0.108	0.11125														0	0.103	0.103	0.102	0.103	0.106	0.104	0.107	0.106	0.10425
		1	0.111	0.11	0.112	0.112	0.113	0.113	0.109	0.108	0.111														1	0.103	0.103	0.101	0.103	0.106	0.103	0.106	0.106	0.103875
		2	0.113	0.112	0.113	0.113	0.114	0.112	0.108	0.108	0.111625														2	0.103	0.103	0.102	0.103	0.106	0.103	0.106	0.106	0.104
		3	0.115	0.113	0.114	0.114	0.113	0.111	0.108	0.108	0.112														3	0.103	0.103	0.102	0.103	0.106	0.103	0.107	0.106	0.104125
		4	0.118	0.116	0.115	0.115	0.114	0.111	0.108	0.108	0.113125														4	0.104	0.103	0.102	0.103	0.107	0.104	0.107	0.107	0.104625
		5	0.117	0.117	0.116	0.116	0.114	0.112	0.109	0.109	0.11375														5	0.105	0.104	0.104	0.105	0.107	0.105	0.108	0.108	0.10575
		6	0.119	0.117	0.116	0.116	0.115	0.113	0.109	0.109	0.11425														6	0.106	0.105	0.104	0.106	0.108	0.105	0.109	0.11	0.106625
		7	0.121	0.119	0.119	0.12	0.12	0.117	0.114	0.115	0.118125														7	0.109	0.105	0.106	0.108	0.11	0.106	0.11	0.111	0.108125
		8	0.124	0.123	0.123	0.123	0.124	0.123	0.125	0.12	0.123125														8	0.111	0.106	0.107	0.109	0.11	0.107	0.111	0.112	0.109125
		9	0.128	0.127	0.128	0.129	0.129	0.126	0.124	0.124	0.126875														9	0.114	0.107	0.108	0.11	0.111	0.109	0.113	0.114	0.11075
		10	0.133	0.131	0.131	0.13	0.133	0.128	0.125	0.124	0.129375														10	0.118	0.107	0.11	0.111	0.113	0.111	0.117	0.117	0.113
		11	0.152	0.144	0.143	0.143	0.141	0.138	0.131	0.132	0.1405														11	0.12	0.107	0.108	0.11	0.112	0.11	0.117	0.115	0.112375
		12	0.173	0.165	0.164	0.163	0.16	0.153	0.147	0.144	0.158625														12	0.12	0.107	0.109	0.112	0.113	0.111	0.12	0.115	0.113375
		13	0.187	0.178	0.183	0.18	0.176	0.166	0.159	0.156	0.173125														13	0.122	0.107	0.109	0.111	0.112	0.11	0.12	0.114	0.113125
		14	0.201	0.194	0.2	0.196	0.193	0.181	0.174	0.17	0.188625														14	0.121	0.107	0.109	0.11	0.112	0.11	0.118	0.114	0.112625
		15	0.216	0.212	0.215	0.214	0.208	0.197	0.191	0.186	0.204875														15	0.12	0.107	0.109	0.112	0.114	0.11	0.121	0.116	0.113625
		16	0.23	0.227	0.231	0.234	0.224	0.209	0.214	0.202	0.221375														16	0.12	0.107	0.109	0.112	0.112	0.111	0.121	0.116	0.1135
		17	0.246	0.245	0.249	0.252	0.24	0.227	0.232	0.218	0.238625														17	0.117	0.107	0.109	0.113	0.112	0.111	0.121	0.117	0.113375
		18	0.265	0.265	0.27	0.272	0.258	0.246	0.255	0.238	0.258625														18	0.117	0.109	0.11	0.114	0.115	0.112	0.123	0.121	0.115125
		19	0.286	0.286	0.296	0.302	0.289	0.278	0.288	0.269	0.28675														19	0.115	0.109	0.112	0.117	0.118	0.115	0.129	0.124	0.117375
		20	0.307	0.308	0.319	0.325	0.313	0.303	0.311	0.288	0.30925														20	0.112	0.11	0.112	0.118	0.119	0.116	0.131	0.126	0.118
		21	0.328	0.332	0.344	0.349	0.345	0.328	0.345	0.319	0.33625														21	0.11	0.11	0.114	0.12	0.121	0.117	0.134	0.126	0.119
		22	0.349	0.35	0.368	0.372	0.364	0.349	0.366	0.337	0.356875														22	0.109	0.11	0.113	0.118	0.119	0.116	0.133	0.126	0.118
		23	0.371	0.373	0.393	0.395	0.389	0.369	0.39	0.36	0.38														23	0.109	0.111	0.114	0.118	0.119	0.118	0.13	0.127	0.11825
		24	0.385	0.389	0.414	0.413	0.405	0.391	0.403	0.381	0.397625														24	0.109	0.111	0.117	0.12	0.12	0.119	0.131	0.129	0.1195
		25	0.408	0.409	0.438	0.439	0.432	0.418	0.436	0.406	0.42325														25	0.11	0.113	0.124	0.124	0.124	0.121	0.133	0.131	0.1225
		26	0.419	0.424	0.452	0.454	0.445	0.436	0.441	0.414	0.435625														26	0.111	0.114	0.122	0.124	0.123	0.122	0.131	0.129	0.122
		27	0.435	0.441	0.472	0.473	0.467	0.454	0.466	0.433	0.455125														27	0.111	0.117	0.125	0.126	0.125	0.123	0.132	0.13	0.123625
		28	0.449	0.456	0.49	0.492	0.489	0.477	0.486	0.455	0.47425														28	0.112	0.118	0.126	0.128	0.125	0.123	0.132	0.13	0.12425
		29	0.464	0.472	0.507	0.509	0.509	0.499	0.511	0.474	0.493125														29	0.114	0.124	0.133	0.134	0.131	0.128	0.14	0.134	0.12975
		30	0.48	0.486	0.526	0.53	0.53	0.518	0.535	0.499	0.513														30	0.117	0.128	0.135	0.136	0.134	0.129	0.141	0.132	0.1315
		31	0.489	0.497	0.542	0.543	0.546	0.536	0.552	0.516	0.527625														31	0.119	0.131	0.139	0.141	0.135	0.13	0.141	0.132	0.1335
		32	0.502	0.507	0.556	0.559	0.563	0.556	0.573	0.538	0.54425														32	0.118	0.133	0.14	0.141	0.134	0.128	0.141	0.13	0.133125
		33	0.519	0.528	0.577	0.582	0.594	0.585	0.605	0.57	0.57														33	0.122	0.138	0.144	0.147	0.14	0.135	0.15	0.138	0.13925
		34	0.531	0.539	0.594	0.598	0.605	0.6	0.613	0.58	0.5825														34	0.125	0.141	0.145	0.149	0.14	0.133	0.147	0.135	0.139375
		35	0.546	0.558	0.611	0.617	0.629	0.621	0.642	0.607	0.603875														35	0.127	0.144	0.148	0.154	0.143	0.14	0.154	0.14	0.14375
		36	0.555	0.564	0.619	0.625	0.636	0.627	0.642	0.604	0.609														36	0.129	0.147	0.152	0.153	0.14	0.132	0.145	0.135	0.141625
		37	0.568	0.58	0.634	0.64	0.654	0.648	0.659	0.613	0.6245														37	0.132	0.15	0.152	0.158	0.14	0.132	0.147	0.136	0.143375
		38	0.585	0.596	0.647	0.657	0.673	0.664	0.67	0.621	0.639125														38	0.141	0.154	0.153	0.162	0.14	0.135	0.153	0.136	0.14675
		39	0.593	0.606	0.651	0.668	0.684	0.669	0.678	0.623	0.6465														39	0.147	0.156	0.152	0.162	0.141	0.135	0.153	0.138	0.148
		40	0.606	0.626	0.667	0.684	0.7	0.682	0.683	0.623	0.658875														40	0.155	0.163	0.158	0.163	0.141	0.136	0.155	0.136	0.150875
		41	0.62	0.639	0.674	0.693	0.712	0.686	0.695	0.631	0.66875														41	0.162	0.164	0.159	0.165	0.146	0.139	0.159	0.139	0.154125
		42	0.623	0.639	0.674	0.694	0.715	0.69	0.693	0.628	0.6695														42	0.163	0.168	0.162	0.17	0.148	0.138	0.155	0.139	0.155375
		43	0.639	0.656	0.688	0.709	0.733	0.71	0.716	0.645	0.687														43	0.164	0.168	0.164	0.172	0.148	0.141	0.163	0.143	0.157875
		44	0.652	0.67	0.699	0.721	0.747	0.721	0.729	0.665	0.7005														44	0.158	0.167	0.165	0.171	0.148	0.142	0.165	0.143	0.157375
		45	0.665	0.679	0.71	0.731	0.757	0.729	0.739	0.664	0.70925														45	0.164	0.171	0.17	0.174	0.146	0.138	0.163	0.14	0.15825
		46	0.671	0.689	0.717	0.743	0.771	0.743	0.748	0.667	0.718625														46	0.166	0.174	0.171	0.175	0.148	0.139	0.167	0.141	0.160125
		47	0.676	0.701	0.725	0.758	0.784	0.752	0.757	0.672	0.728125														47	0.171	0.176	0.171	0.173	0.145	0.136	0.164	0.137	0.159125
		48	0.684	0.709	0.734	0.764	0.798	0.76	0.761	0.669	0.734875														48	0.175	0.175	0.17	0.17	0.142	0.136	0.16	0.134	0.15775
		49	0.685	0.714	0.734	0.768	0.803	0.766	0.766	0.671	0.738375														49	0.175	0.176	0.171	0.171	0.141	0.137	0.157	0.133	0.157625
		50	0.698	0.727	0.752	0.783	0.815	0.776	0.776	0.683	0.75125														50	0.177	0.178	0.171	0.165	0.141	0.135	0.157	0.133	0.157125
		51	0.699	0.717	0.753	0.784	0.82	0.781	0.789	0.697	0.755														51	0.177	0.177	0.172	0.168	0.14	0.134	0.156	0.133	0.157125					MAX OD	MIN OD
		52	0.698	0.726	0.759	0.791	0.828	0.789	0.792	0.694	0.759625														52	0.186	0.179	0.171	0.169	0.142	0.133	0.156	0.132	0.1585				PJCL X	0.161	0.103875
		53	0.704	0.73	0.77	0.801	0.839	0.8	0.809	0.715	0.771														53	0.187	0.178	0.171	0.169	0.142	0.134	0.157	0.131	0.158625				PJCL1	0.195	0.103
		54	0.721	0.752	0.792	0.826	0.867	0.825	0.834	0.738	0.794375					MAX OD	MIN OD								54	0.189	0.177	0.169	0.17	0.144	0.138	0.169	0.132	0.161				PJCL2	0.179	0.103
		55	0.713	0.751	0.792	0.823	0.861	0.817	0.826	0.727	0.78875				PJCL X	0.941875	0.111								55	0.188	0.175	0.168	0.164	0.142	0.133	0.161	0.128	0.157375				PJCL3	0.172	0.101
		56	0.713	0.755	0.793	0.826	0.864	0.824	0.828	0.728	0.791375				PJCL1	0.864	0.11								56	0.19	0.173	0.168	0.162	0.14	0.132	0.161	0.127	0.156625				PJCL4	0.175	0.103
		57	0.724	0.764	0.808	0.84	0.874	0.831	0.84	0.742	0.802875				PJCL2	0.92	0.11								57	0.192	0.171	0.167	0.16	0.14	0.129	0.154	0.124	0.154625				PJCL5	0.148	0.106
		58	0.724	0.769	0.809	0.846	0.882	0.838	0.84	0.741	0.806125				PJCL3	0.931	0.111								58	0.193	0.169	0.166	0.159	0.137	0.128	0.152	0.123	0.153375				PJCL6	0.142	0.103
		59	0.728	0.773	0.817	0.852	0.888	0.84	0.849	0.75	0.812125				PJCL4	0.981	0.112								59	0.195	0.17	0.166	0.155	0.138	0.127	0.152	0.122	0.153125				PJCL7	0.169	0.106
		60	0.739	0.782	0.825	0.868	0.895	0.847	0.851	0.761	0.821				PJCL5	0.988	0.113								60	0.194	0.168	0.161	0.154	0.136	0.126	0.15	0.122	0.151375				PJCL8	0.143	0.106
		61	0.752	0.801	0.84	0.886	0.911	0.859	0.867	0.777	0.836625				PJCL6	0.955	0.111								61	0.19	0.164	0.16	0.152	0.134	0.126	0.151	0.122	0.149875
		62	0.749	0.801	0.843	0.89	0.917	0.872	0.89	0.802	0.8455				PJCL7	0.975	0.108								62	0.19	0.159	0.159	0.15	0.133	0.125	0.152	0.121	0.148625
		63	0.753	0.802	0.854	0.894	0.917	0.868	0.886	0.791	0.845625				PJCL8	0.924	0.108								63	0.187	0.16	0.158	0.147	0.132	0.124	0.148	0.12	0.147
		64	0.783	0.835	0.886	0.921	0.948	0.9	0.924	0.832	0.878625														64	0.182	0.158	0.155	0.145	0.132	0.125	0.15	0.123	0.14625
		65	0.771	0.826	0.87	0.913	0.932	0.89	0.91	0.818	0.86625														65	0.184	0.155	0.152	0.142	0.129	0.123	0.146	0.12	0.143875
		66	0.789	0.847	0.885	0.923	0.944	0.893	0.91	0.824	0.876875														66	0.182	0.151	0.147	0.138	0.129	0.122	0.142	0.12	0.141375
		67	0.794	0.857	0.894	0.929	0.949	0.9	0.917	0.839	0.884875														67	0.178	0.147	0.144	0.136	0.128	0.121	0.14	0.12	0.13925
		68	0.801	0.865	0.896	0.938	0.956	0.917	0.938	0.865	0.897														68	0.174	0.144	0.145	0.135	0.127	0.12	0.137	0.119	0.137625
		69	0.816	0.874	0.901	0.943	0.953	0.902	0.917	0.836	0.89275														69	0.169	0.141	0.141	0.132	0.126	0.12	0.135	0.118	0.13525
		70	0.823	0.879	0.899	0.947	0.956	0.912	0.933	0.856	0.900625														70	0.167	0.138	0.14	0.133	0.125	0.119	0.132	0.118	0.134
		71	0.835	0.893	0.901	0.952	0.961	0.91	0.927	0.854	0.904125														71	0.162	0.134	0.136	0.132	0.125	0.118	0.132	0.119	0.13225
		72	0.836	0.899	0.909	0.963	0.972	0.935	0.955	0.9	0.921125														72	0.155	0.132	0.134	0.132	0.124	0.118	0.129	0.119	0.130375
		73	0.861	0.92	0.931	0.981	0.988	0.955	0.975	0.924	0.941875														73	0.153	0.13	0.132	0.132	0.124	0.119	0.133	0.12	0.130375
		74	0.86	0.914	0.92	0.973	0.972	0.934	0.951	0.9	0.928														74	0.147	0.128	0.129	0.131	0.123	0.117	0.13	0.118	0.127875
		75	0.864	0.915	0.923	0.979	0.975	0.953	0.966	0.918	0.936625														75	0.144	0.128	0.128	0.132	0.122	0.118	0.128	0.118	0.12725
		76																							76
		77																							77
		78																							78
		79																							79
		80																							80
		81																							81
		82																							82
		83																							83
		84																							84
		85																							85
		86																							86
		87																							87
		88																							88
		89																							89
		90																							90
		91																							91
		92																							92
		93																							93
		94																							94
		95																							95
		96																							96
		97																							97
		98																							98
		99																							99
		100																							100
		101																							101
		102																							102
		103																							103
		104																							104
		105																							105
		106																							106
		107																							107
		108																							108
		109																							109
		110																							110
		111																							111
		112																							112
		113																							113
		114																							114
		115																							115
		116																							116
		117																							117
		118																							118
		119																							119
		120																							120
																		PJCL 1	PJCL 2	PJCL 3	PJCL 4	PJCL 5	PJCL 6	PJCL 7	PJCL 8	PJCL X		PJCL		PRE vs N-PRE		14d vs 21d
																	14d.PRE	0.106	0.104	0.106	0.988	0.106	0.104	0.109	0.102	0.10525		14d.PRE	0.10525	14d	1.46437	PRE	8.94893
																	21d.PRE	0.864	0.92	0.931	0.981	0.988	0.955	0.975	0.924	0.941875		21d.PRE	0.941875
																	14d.N-PRE	0.189	0.157	0.153	0.159	0.163	0.137	0.151	0.125	0.154125		14d.N-PRE	0.154125	21d	0.170936	N-PRE	1.04461
																	21d.N-PRE	0.195	0.179	0.172	0.175	0.148	0.142	0.169	0.143	0.161		21dN-PRE	0.161

## Sheet: TABLE1.GEN.7_CFU 
			INITIAL									FINAL									NET GROWTH							Relative growth per culture well FINAL - INITIAL (CFU/mL)																		Percentage of Variation growth
	Selective media	PRE Type	PRE TYPE	COLONY NUMBERS	DILUTION	CFU/mL	LOG	X LOG PRE TYPE		Selective media	PRE Type	PRE TYPE	COLONY NUMBERS	DILUTION	CFU/mL	LOG	X LOG PRE TYPE		Selective media	PRE Type	PRE TYPE	Change Ratio	CFU/ML	LOG10CFU/ML				PSJN	JMP134	CH34	LMG19424	SUM	X SUM	% PSJN	% JM'P134	% CH34	% LMG19424									PSJN	JMP134	CH34	LMG19424
	DORN + 2.4-D (JMP13 Selective Media)	21 days PRE	PJCL.01	3	4	1200000	6.07918			DORN + 2.4-D (JMP13 Selective Media)	21 days PRE	PJCL.01	2	5	800000000	8.90309			DORN + 2.4-D (JMP13 Selective Media)	21 days PRE	PJCL.01	0.464521	798800000	2.82391		21 days PRE	PJCL.01	278800000	798800000	753200000	35991600000	37822400000	8291600000	0.737129	2.11198	1.99141	95.1595							21 days PRE	PJCL.01	0.545011	0.76	0.299788	0.524534
			PJCL.02	1	4	400000	5.60206					PJCL.02	15	5	6000000000	9.77815					PJCL.02	0.745456	5999600000	4.17609			PJCL.02	518000000	5999600000	0	0	6517600000		7.94771	92.0523	0	0								PJCL.02	0.62184	0.74	0.314948	0.59058
			PJCL.03	9	4	3600000	6.5563					PJCL.03	12	5	4800000000	9.68124					PJCL.03	0.476631	4796400000	3.12494			PJCL.03	436400000	4796400000	0	0	5232800000		8.3397	91.6603	0	0								PJCL.03	0.641178	0.76	0.280541	0.615706
			PJCL.04	8	4	3200000	6.50515					PJCL.04	7	5	2800000000	9.44716					PJCL.04	0.452258	2796800000	2.94201			PJCL.04	275200000	2796800000	0	0	3072000000		8.95833	91.0417	0	0								PJCL.04	0.497093	0.68	0.275063	0.490257
			PJCL.05	15	4	6000000	6.77815					PJCL.05	4	5	1600000000	9.20412					PJCL.05	0.35791	1594000000	2.42597			PJCL.05	155200000	1594000000	0	0	1749200000		8.87263	91.1274	0	0								PJCL.05	0.617154	0.72	0.262135	0.564057
			PJCL.06	8	4	3200000	6.50515					PJCL.06	9	5	3600000000	9.5563					PJCL.06	0.469036	3596800000	3.05115			PJCL.06	717600000	3596800000	0	0	4314400000		16.6327	83.3673	0	0								PJCL.06	0.575834	0.64	0.244499	0.557638
			PJCL.07	7	4	2800000	6.44716					PJCL.07	6	5	2400000000	9.38021					PJCL.07	0.454937	2397200000	2.93305			PJCL.07	398400000	2397200000	0	0	2795600000		14.251	85.749	0	0								PJCL.07	0.608926	0.76	0.352058	0.634291
			PJCL.08	15	4	6000000	6.77815	6.40641				PJCL.08	11	5	4400000000	9.64345	9.44922				PJCL.08	0.422726	4394000000	2.8653			PJCL.08	434800000	4394000000	0	0	4828800000		9.00431	90.9957	0	0								PJCL.08	0.617519	0.72	0.318213	0.588244
			JMP34									JMP34									JMP34	#DIV/0!	0	0			PSJN	0				0	3500000	#DIV/0!											SUMARY	0.590569	0.7225	0.293406	0.570663
		14 days PRE	PJCL.01			0	0				14 days PRE	PJCL.01			0	0				14 days PRE	PJCL.01	#DIV/0!	0	0			JMP134		14000000			14000000			100										PSJN	0.199019
			PJCL.02			0	0					PJCL.02			0	0					PJCL.02	#DIV/0!	0	0			CH34			0		0				#DIV/0!									JMP134		0.640264
			PJCL.03			0	0					PJCL.03			0	0					PJCL.03	#DIV/0!	0	0			LMG19424				0	0					#DIV/0!								CH34			0.298021
			PJCL.04			0	0					PJCL.04			0	0					PJCL.04	#DIV/0!	0	0				PSJN	JMP134	CH34	LMG19424	SUM	X SUM	% PSJN	% JM'P134	% CH34	% LMG19424								LMG19424				0.288257
			PJCL.05			0	0					PJCL.05			0	0					PJCL.05	#DIV/0!	0	0		14 days PRE	PJCL.01	0	0	0	0	0	0	#DIV/0!	#DIV/0!	#DIV/0!	#DIV/0!									PSJN	JMP134	CH34	LMG19424
			PJCL.06			0	0					PJCL.06			0	0					PJCL.06	#DIV/0!	0	0			PJCL.02	0	0	0	0	0		#DIV/0!	#DIV/0!	#DIV/0!	#DIV/0!							21 days PRE	PJCL.01	0.202975	0.232101	0.114639	0.174161
			PJCL.07			0	0					PJCL.07			0	0					PJCL.07	#DIV/0!	0	0			PJCL.03	0	0	0	0	0		#DIV/0!	#DIV/0!	#DIV/0!	#DIV/0!								PJCL.02	0.231843	0.275099	0.156689	0.223678
			PJCL.08			0	0	0				PJCL.08			0	0	0				PJCL.08	#DIV/0!	0	0			PJCL.04	0	0	0	0	0		#DIV/0!	#DIV/0!	#DIV/0!	#DIV/0!								PJCL.03	0.176755	0.291756	0.178112	0.152502
			JMP34									JMP34									JMP34	#DIV/0!	0	0			PJCL.05	0	0	0	0	0		#DIV/0!	#DIV/0!	#DIV/0!	#DIV/0!								PJCL.04	0.197064	0.293901	0.214931	0.161164
		21 days N-PRE	PJCL.01	10	3	400000	5.60206				21 days N-PRE	PJCL.01	4	4	160000000	8.20412				21 days N-PRE	PJCL.01	0.464483	159600000	2.60206			PJCL.06	0	0	0	0	0		#DIV/0!	#DIV/0!	#DIV/0!	#DIV/0!								PJCL.05	0.288243	0.283107	0.184147	0.210265
			PJCL.02	7	3	280000	5.44716					PJCL.02	5	4	200000000	8.30103					PJCL.02	0.523919	199720000	2.85387			PJCL.07	0	0	0	0	0		#DIV/0!	#DIV/0!	#DIV/0!	#DIV/0!								PJCL.06	0.242661	0.305876	0.141359	0.227934
			PJCL.03	10	3	400000	5.60206					PJCL.03	5	4	200000000	8.30103					PJCL.03	0.481782	199600000	2.69897			PJCL.08	0	0	0	0	0		#DIV/0!	#DIV/0!	#DIV/0!	#DIV/0!								PJCL.07	0.253138	0.2972	0.180226	0.187036
			PJCL.04	12	3	480000	5.68124					PJCL.04	2	4	80000000	7.90309					PJCL.04	0.391085	79520000	2.22185			PSJN	0				0	0	#DIV/0!											PJCL.08	0.241967	0.21652	0.191945	0.178181
			PJCL.05	13	3	520000	5.716					PJCL.05	5	4	200000000	8.30103					PJCL.05	0.419852	NA	2.58503			JMP134		0			0			#DIV/0!										SUMARY	0.229331	0.274445	0.170256	0.189365
			PJCL.06	10	3	400000	5.60206					PJCL.06	4	4	160000000	8.20412					PJCL.06	0.464483	159600000	2.60206			CH34			0		0				#DIV/0!									PSJN	0.131932
			PJCL.07	14	3	560000	5.74819					PJCL.07	5	4	200000000	8.30103					PJCL.07	0.444112	199440000	2.55284			LMG19424				0	0					#DIV/0!								JMP134		0.46359
			PJCL.08	4	3	160000	5.20412	5.57536				PJCL.08	5	4	200000000	8.30103	8.22706				PJCL.08	0.595088	199840000	3.09691				PSJN	JMP134	CH34	LMG19424	SUM	X SUM	% PSJN	% JM'P134	% CH34	% LMG19424								CH34			0.19801
			JMP34									JMP34									JMP34	#DIV/0!	0	0		21 days N-PRE	PJCL.01	0	159600000	552000	11720000	171872000	226355000	0	92.8598	0.321169	6.81903								LMG19424				0.151468
		14 days N-PRE	PJCL.01	12	3	480000	5.68124				14 days N-PRE	PJCL.01	1	5	400000000	8.60206				14 days N-PRE	PJCL.01	0.514116	399520000	2.92082			PJCL.02	39760000	199720000	504000	27760000	267744000		14.85	74.5936	0.18824	10.3681									PSJN	JMP134	CH34	LMG19424
			PJCL.02	7	3	280000	5.44716					PJCL.02	5	5	2000000000	9.30103					PJCL.02	0.707501	1999720000	3.85387			PJCL.03	55840000	199600000	508000	15800000	271748000		20.5484	73.4504	0.186938	5.81421							21 days PRE	PJCL.01	0.754826	0.747366	0.299788	0.783208
			PJCL.03	7	3	280000	5.44716					PJCL.03	5	5	2000000000	9.30103					PJCL.03	0.707501	1999720000	3.85387			PJCL.04	35800000	79520000	872000	27840000	144032000		24.8556	55.21	0.605421	19.329								PJCL.02	0.785549	0.771261	0.354717	0.757129
			PJCL.04	7	3	280000	5.44716					PJCL.04	9	5	3600000000	9.5563					PJCL.04	0.754365	3599720000	4.10914			PJCL.05	35840000	159400000	260000	3800000	199300000		17.9829	79.9799	0.130457	1.90667								PJCL.03	0.865626	0.805721	0.433642	0.781569
			PJCL.05	2	3	80000	4.90309					PJCL.05	11	5	4400000000	9.64345					PJCL.05	0.966811	4399920000	4.74036			PJCL.06	11800000	159600000	1236000	43920000	216556000		5.44894	73.6992	0.570753	20.2811								PJCL.04	0.796375	0.742233	0.257137	0.74769
			PJCL.06	3	3	120000	5.07918					PJCL.06	11	5	4400000000	9.64345					PJCL.06	0.898623	4399880000	4.56427			PJCL.07	43600000	199440000	796000	15880000	259716000		16.7876	76.7916	0.306489	6.11437								PJCL.05	0.805983	0.83	0.289732	0.701874
			PJCL.07	8	3	320000	5.50515					PJCL.07	6	5	2400000000	9.38021					PJCL.07	0.703897	2399680000	3.87506			PJCL.08	47760000	199840000	312000	31960000	279872000		17.0649	71.4041	0.11148	11.4195								PJCL.06	0.757783	0.752508	0.26431	0.733106
			PJCL.08	4	3	160000	5.20412	5.33928				PJCL.08	6	5	2400000000	9.38021	9.35097				PJCL.08	0.802459	2399840000	4.17609			PSJN	0				0	0	#DIV/0!	#DIV/0!	#DIV/0!	#DIV/0!								PJCL.07	0.837807	0.788701	0.303085	0.770335
			JMP34									JMP34									JMP34	#DIV/0!	0	0			JMP134		0			0		#DIV/0!	#DIV/0!	#DIV/0!	#DIV/0!								PJCL.08	0.676952	0.715812	0.39788	0.608912
																											CH34			0		0		#DIV/0!	#DIV/0!	#DIV/0!	#DIV/0!								SUMARY	0.785112	0.7692	0.325037	0.735478
	Selective media	PRE Type	PRE TYPE	COLONY NUMBERS	DILUTION	CFU/mL	LOG	X LOG PRE TYPE		Selective media	PRE Type	PRE TYPE	COLONY NUMBERS	DILUTION	CFU/mL	LOG	X LOG PRE TYPE		Selective media	PRE Type	PRE TYPE	Change Ratio	CFU/ML	LOG10CFU/ML			LMG19424				0	0		#DIV/0!	#DIV/0!	#DIV/0!	#DIV/0!								PSJN	0.682702
	Dorn + IAA (PsJN selective Media)	21 days PRE	PJCL.01	3	4	1200000	6.07918			Dorn + IAA (PsJN selective Media)	21 days PRE	PJCL.01	7	4	280000000	8.44716			Dorn + IAA (PsJN selective Media)	21 days PRE	PJCL.01	0.389522	278800000	2.36798				PSJN	JMP134	CH34	LMG19424	SUM	X SUM	% PSJN	% JM'P134	% CH34	% LMG19424								JMP134		0.753064
			PJCL.02	5	4	2000000	6.30103					PJCL.02	13	4	520000000	8.716					PJCL.02	0.383266	518000000	2.41497		14 days N-PRE	PJCL.01	1199920000	399520000	11988000	1199840000	2811268000	8315366500	42.6825	14.2114	0.426427	42.6797								CH34			0.841601
			PJCL.03	9	4	3600000	6.5563					PJCL.03	11	4	440000000	8.64345					PJCL.03	0.318343	436400000	2.08715			PJCL.02	2399760000	1999720000	19964000	1199920000	5619364000		42.7052	35.5862	0.355272	21.3533								LMG19424				0.72369
			PJCL.04	12	4	4800000	6.68124					PJCL.04	7	4	280000000	8.44716					PJCL.04	0.26431	275200000	1.76592			PJCL.03	1199880000	1999720000	19940000	3999760000	7219300000		16.6204	27.6996	0.276204	55.4037									PSJN	JMP134	CH34	LMG19424
			PJCL.05	12	4	4800000	6.68124					PJCL.05	4	4	160000000	8.20412					PJCL.05	0.227934	155200000	1.52288			PJCL.04	1999880000	3599720000	31972000	4799760000	10431332000		19.1719	34.5087	0.3065	46.0129							21 days PRE	PJCL.01	0.396547	0.670845	0.210377	0.439725
			PJCL.06	6	4	2400000	6.38021					PJCL.06	18	4	720000000	8.85733					PJCL.06	0.388251	717600000	2.47712			PJCL.05	3199920000	4399920000	95956000	5599800000	13295596000		24.0675	33.0931	0.721713	42.1177								PJCL.02	0.438454	0.66335	0.267941	0.368652
			PJCL.07	4	4	1600000	6.20412					PJCL.07	10	4	400000000	8.60206					PJCL.07	0.386508	398400000	2.39794			PJCL.06	4399920000	4399880000	99956000	7599880000	16499636000		26.6668	26.6665	0.605807	46.0609								PJCL.03	0.394128	0.673715	0.275193	0.352318
			PJCL.08	13	4	5200000	6.716	6.44992				PJCL.08	11	4	440000000	8.64345	8.57009				PJCL.08	0.286994	434800000	1.92745			PJCL.07	1599840000	2399680000	123960000	399760000	4523240000		35.3693	53.0522	2.74051	8.83791								PJCL.04	0.377606	0.753744	0.202509	0.363939
			PsJN									PsJN									PsJN	#DIV/0!	0	0			PJCL.08	2799600000	2399840000	123956000	799800000	6123196000		45.7212	39.1926	2.02437	13.0618								PJCL.05	0.375204	0.697957	0.27299	0.315234
		14 days PRE	PJCL.01			0	0				14 days PRE	PJCL.01			0	0				14 days PRE	PJCL.01	#DIV/0!	0	0			PSJN	0				0	0	#DIV/0!	#DIV/0!	#DIV/0!	#DIV/0!								PJCL.06	0.571972	0.772574	0.329216	0.404063
			PJCL.02			0	0					PJCL.02			0	0					PJCL.02	#DIV/0!	0	0			JMP134		0			0		#DIV/0!	#DIV/0!	#DIV/0!	#DIV/0!								PJCL.07	0.48225	0.807925	0.440796	0.469036
			PJCL.03			0	0					PJCL.03			0	0					PJCL.03	#DIV/0!	0	0			CH34			0		0		#DIV/0!	#DIV/0!	#DIV/0!	#DIV/0!								PJCL.08	0.523945	0.711868	0.69173	0.42237
			PJCL.04			0	0					PJCL.04			0	0					PJCL.04	#DIV/0!	0	0			LMG19424				0	0		#DIV/0!	#DIV/0!	#DIV/0!	#DIV/0!								SUMARY	0.445013	0.718997	0.336344	0.391917
			PJCL.05			0	0					PJCL.05			0	0					PJCL.05	#DIV/0!	0	0																					PSJN	0.682702
			PJCL.06			0	0					PJCL.06			0	0					PJCL.06	#DIV/0!	0	0																					JMP134		0.753064
			PJCL.07			0	0					PJCL.07			0	0					PJCL.07	#DIV/0!	0	0				Relative growth per culture well INITIAL (CFU/mL)																	CH34			0.841601
			PJCL.08			0	0	0				PJCL.08			0	0	0				PJCL.08	#DIV/0!	0	0				PSJN	JMP134	CH34	LMG19424	SUM	X SUM	% PSJN	% JM'P134	% CH34	% LMG19424								LMG19424				0.72369
			PsJN									PsJN									PsJN	#DIV/0!	0	0		21 days PRE	PJCL.01	6800000	8400000	6800000	8400000	30400000	34600000	22.3684	27.6316	22.3684	27.6316
		21 days N-PRE	PJCL.01	6	3	240000	5.38021				21 days N-PRE	PJCL.01	10	3	40000000	7.60206				21 days N-PRE	PJCL.01	0.412967	39760000	2.22185			PJCL.02	5600000	9600000	7200000	7600000	30000000		18.6667	32	24	25.3333
			PJCL.02	4	3	160000	5.20412					PJCL.02	14	3	56000000	7.74819					PJCL.02	0.488857	55840000	2.54407			PJCL.03	4400000	5600000	10000000	5600000	25600000		17.1875	21.875	39.0625	21.875
			PJCL.03	5	3	200000	5.30103					PJCL.03	9	3	36000000	7.5563					PJCL.03	0.42544	35800000	2.25527			PJCL.04	10400000	12400000	13200000	11200000	47200000		22.0339	26.2712	27.9661	23.7288									Dispersion
			PJCL.04	4	3	160000	5.20412					PJCL.04	9	3	36000000	7.5563					PJCL.04	0.451985	35840000	2.35218			PJCL.05	6800000	9600000	15200000	11600000	43200000		15.7407	22.2222	35.1852	26.8519									PSJN	JMP134	CH34	LMG19424
			PJCL.05	5	3	200000	5.30103					PJCL.05	3	3	12000000	7.07918					PJCL.05	0.335435	11800000	1.77815			PJCL.06	6000000	13600000	17600000	7200000	44400000		13.5135	30.6306	39.6396	16.2162							21 days PRE	PJCL.01	-0.122934	-0.546126	0	0
			PJCL.06	10	3	400000	5.60206					PJCL.06	11	3	44000000	7.64345					PJCL.06	0.3644	43600000	2.04139			PJCL.07	5600000	7200000	4800000	4400000	22000000		25.4545	32.7273	21.8182	20								PJCL.02	0.145911	0.328935	0	0
			PJCL.07	6	3	240000	5.38021					PJCL.07	12	3	48000000	7.68124					PJCL.07	0.427684	47760000	2.30103			PJCL.08	6000000	10400000	9600000	8000000	34000000		17.6471	30.5882	28.2353	23.5294								PJCL.03	0.0733605	0.232025	0	0
			PJCL.08	5	3	200000	5.30103	5.33423				PJCL.08	8	3	32000000	7.50515	7.54648				PJCL.08	0.415791	31800000	2.20412			PSJN	12400000				12400000	7300000	100											PJCL.04	-0.122934	-0.00205783	0	0
			PsJN									PsJN									PsJN	#DIV/0!	0	0			JMP134		0			0			#DIV/0!										PJCL.05	-0.365972	-0.245096	0	0
		14 days N-PRE	PJCL.01	2	3	80000	4.90309				14 days N-PRE	PJCL.01	3	5	1200000000	9.07918				14 days N-PRE	PJCL.01	0.851726	1199920000	4.17609			CH34			12800000		12800000				100									PJCL.06	0.28724	0.107087	0	0
			PJCL.02	6	3	240000	5.38021					PJCL.02	6	5	2400000000	9.38021					PJCL.02	0.743465	2399760000	4			LMG19424				4000000	4000000					100								PJCL.07	0.0319678	-0.0690046	0	0
			PJCL.03	3	3	120000	5.07918					PJCL.03	3	5	1200000000	9.07918					PJCL.03	0.787529	1199880000	4				PSJN	JMP134	CH34	LMG19424	SUM	X SUM	% PSJN	% JM'P134	% CH34	% LMG19424								PJCL.08	0.0733605	0.194237	0	0
			PJCL.04	3	3	120000	5.07918					PJCL.04	5	5	2000000000	9.30103					PJCL.04	0.831207	1999880000	4.22185		14 days PRE	PJCL.01	5200000	8800000	7200000	7600000	28800000	29650000	18.0556	30.5556	25	26.3889									PSJN	JMP134	CH34	LMG19424
			PJCL.05	2	3	80000	4.90309					PJCL.05	8	5	3200000000	9.50515					PJCL.05	0.938604	3199920000	4.60206			PJCL.02	7200000	9600000	6800000	8000000	31600000		22.7848	30.3797	21.519	25.3165							14 days PRE	PJCL.01	0	0	0	0
			PJCL.06	2	3	80000	4.90309					PJCL.06	11	5	4400000000	9.64345					PJCL.06	0.966811	4399920000	4.74036			PJCL.03	5200000	8400000	9200000	7200000	30000000		17.3333	28	30.6667	24								PJCL.02	0	0	0	0
			PJCL.07	4	3	160000	5.20412					PJCL.07	4	5	1600000000	9.20412					PJCL.07	0.768622	1599840000	4			PJCL.04	4000000	7600000	6800000	6400000	24800000		16.129	30.6452	27.4194	25.8065								PJCL.03	0	0	0	0
			PJCL.08	10	3	400000	5.60206	5.13175				PJCL.08	7	5	2800000000	9.44716	9.32994				PJCL.08	0.686372	2799600000	3.8451			PJCL.05	3200000	11600000	13600000	8400000	36800000		8.69565	31.5217	36.9565	22.8261								PJCL.04	0	0	0	0
			PsJN									PsJN									PsJN	#DIV/0!	0	0			PJCL.06	4000000	11600000	8400000	4800000	28800000		13.8889	40.2778	29.1667	16.6667								PJCL.05	0	0	0	0
																											PJCL.07	2800000	9200000	10800000	6400000	29200000		9.58904	31.5068	36.9863	21.9178								PJCL.06	0	0	0	0
	Selective media	PRE Type	PRE TYPE	COLONY NUMBERS	DILUTION	CFU/mL	LOG	X LOG PRE TYPE		Selective media	PRE Type	PRE TYPE	COLONY NUMBERS	DILUTION	CFU/mL	LOG	X LOG PRE TYPE		Selective media	PRE Type	PRE TYPE	Change Ratio	CFU/ML	LOG10CFU/ML			PJCL.08	3200000	10800000	6000000	7200000	27200000		11.7647	39.7059	22.0588	26.4706								PJCL.07	0	0	0	0
	R2A + km, (CH34 selective Media)	21 days PRE	PJCL.01	0	0	0	0			R2A + km, (CH34 selective Media)	21 days PRE	PJCL.01	0	0	0	0			R2A + km, (CH34 selective Media)	21 days PRE	PJCL.01	#DIV/0!	0	0			PSJN	5200000				5200000	10500000	100											PJCL.08	0	0	0	0
			PJCL.02	0	0	0	0					PJCL.02	0	0	0	0					PJCL.02	#DIV/0!	0	0			JMP134		16400000			16400000			100											PSJN	JMP134	CH34	LMG19424
			PJCL.03	0	0	0	0					PJCL.03	0	0	0	0					PJCL.03	#DIV/0!	0	0			CH34			16400000		16400000				100								21 days N-PRE	PJCL.01	0.0555752	-0.02294	-0.0109991	-0.187369
			PJCL.04	0	0	0	0					PJCL.04	0	0	0	0					PJCL.04	#DIV/0!	0	0			LMG19424				4000000	4000000					100								PJCL.02	0.201703	0.07397	-0.0431838	0.180608
			PJCL.05	0	0	0	0					PJCL.05	0	0	0	0					PJCL.05	#DIV/0!	0	0				PSJN	JMP134	CH34	LMG19424	SUM	X SUM	% PSJN	% JM'P134	% CH34	% LMG19424								PJCL.03	0.00981773	0.07397	-0.0431838	-0.06243
			PJCL.06	0	0	0	0					PJCL.06	0	0	0	0					PJCL.06	#DIV/0!	0	0		21 days N-PRE	PJCL.01	7200000	7200000	6800000	5600000	26800000	24900000	26.8657	26.8657	25.3731	20.8955								PJCL.04	0.00981773	-0.32397	0.185296	0.180608
			PJCL.07	0	0	0	0					PJCL.07	0	0	0	0					PJCL.07	#DIV/0!	0	0			PJCL.02	5600000	7200000	4400000	7200000	24400000		22.9508	29.5082	18.0328	29.5082								PJCL.05	-0.467304	0.07397	-0.312029	-0.66449
			PJCL.08	0	0	0	0	0				PJCL.08	0	0	0	0	0				PJCL.08	#DIV/0!	0	0			PJCL.03	2400000	4800000	2000000	4800000	14000000		17.1429	34.2857	14.2857	34.2857								PJCL.06	0.0969679	-0.02294	0.334235	0.376903
			CH34									CH34									CH34	#DIV/0!	0	0			PJCL.04	5200000	10400000	6400000	8000000	30000000		17.3333	34.6667	21.3333	26.6667								PJCL.07	0.134756	0.07397	0.143903	-0.06243
		14 days PRE	PJCL.01			0	0				14 days PRE	PJCL.01			0	0				14 days PRE	PJCL.01	#DIV/0!	0	0			PJCL.05	3200000	8800000	6400000	8000000	26400000		12.1212	33.3333	24.2424	30.303								PJCL.08	-0.0413348	0.07397	-0.254037	0.2386
			PJCL.02			0	0					PJCL.02			0	0					PJCL.02	#DIV/0!	0	0			PJCL.06	6400000	8800000	4800000	8000000	28000000		22.8571	31.4286	17.1429	28.5714									PSJN	JMP134	CH34	LMG19424
			PJCL.03			0	0					PJCL.03			0	0					PJCL.03	#DIV/0!	0	0			PJCL.07	3600000	8800000	6000000	6400000	24800000		14.5161	35.4839	24.1935	25.8065							14 days N-PRE	PJCL.01	-0.250754	-0.744731	-0.590257	-0.242796
			PJCL.04			0	0					PJCL.04			0	0					PJCL.04	#DIV/0!	0	0			PJCL.08	4800000	7600000	3200000	9200000	24800000		19.3548	30.6452	12.9032	37.0968								PJCL.02	0.0502757	-0.0457613	-0.368408	-0.242796
			PJCL.05			0	0					PJCL.05			0	0					PJCL.05	#DIV/0!	0	0			PSJN	5200000				5200000	3200000	100											PJCL.03	-0.250754	-0.0457613	-0.368408	0.280083
			PJCL.06			0	0					PJCL.06			0	0					PJCL.06	#DIV/0!	0	0			JMP134		0			0			#DIV/0!										PJCL.04	-0.0289056	0.209511	-0.164288	0.359264
			PJCL.07			0	0					PJCL.07			0	0					PJCL.07	#DIV/0!	0	0			CH34			4000000		4000000				100									PJCL.05	0.175214	0.296661	0.312833	0.426211
			PJCL.08			0	0	0				PJCL.08			0	0	0				PJCL.08	#DIV/0!	0	0			LMG19424				3600000	3600000					100								PJCL.06	0.313517	0.296661	0.330562	0.558837
			CH34									CH34									CH34	#DIV/0!	0	0				PSJN	JMP134	CH34	LMG19424	SUM	X SUM	% PSJN	% JM'P134	% CH34	% LMG19424								PJCL.07	-0.125816	0.0334199	0.423983	-0.719917
		21 days N-PRE	PJCL.01	2	2	8000	3.90309				21 days N-PRE	PJCL.01	14	1	560000	5.74819				21 days N-PRE	PJCL.01	0.472728	552000	1.8451		14 days N-PRE	PJCL.01	6400000	11200000	6000000	4000000	27600000	25150000	23.1884	40.5797	21.7391	14.4928								PJCL.08	0.117222	0.0334199	0.423983	-0.418887
			PJCL.02	4	2	16000	4.20412					PJCL.02	13	1	520000	5.716					PJCL.02	0.359619	504000	1.51188			PJCL.02	4400000	10000000	5600000	9600000	29600000		14.8649	33.7838	18.9189	32.4324
			PJCL.03	3	2	12000	4.07918					PJCL.03	13	1	520000	5.716					PJCL.03	0.401262	508000	1.63682			PJCL.03	4000000	10000000	6000000	6400000	26400000		15.1515	37.8788	22.7273	24.2424
			PJCL.04	2	2	8000	3.90309					PJCL.04	22	1	880000	5.94448					PJCL.04	0.52302	872000	2.04139			PJCL.04	4800000	5200000	8000000	5600000	23600000		20.339	22.0339	33.8983	23.7288
			PJCL.05	5	2	20000	4.30103					PJCL.05	7	1	280000	5.44716					PJCL.05	0.266478	260000	1.14613			PJCL.05	4000000	7200000	4800000	8000000	24000000		16.6667	30	20	33.3333
			PJCL.06	1	2	4000	3.60206					PJCL.06	31	1	1240000	6.09342					PJCL.06	0.691649	1236000	2.49136			PJCL.06	1200000	6400000	4800000	6400000	18800000		6.38298	34.0426	25.5319	34.0426
			PJCL.07	1	2	4000	3.60206					PJCL.07	20	1	800000	5.90309					PJCL.07	0.638809	796000	2.30103			PJCL.07	2800000	4800000	800000	3200000	11600000		24.1379	41.3793	6.89655	27.5862
			PJCL.08	2	2	8000	3.90309	3.93722				PJCL.08	8	1	320000	5.50515	5.75919				PJCL.08	0.410459	312000	1.60206			PJCL.08	4800000	11600000	8800000	14400000	39600000		12.1212	29.2929	22.2222	36.3636
			CH34									CH34									CH34	#DIV/0!	0	0			PSJN	2400000				2400000	5800000	100
		14 days N-PRE	PJCL.01	3	2	12000	4.07918				14 days N-PRE	PJCL.01	3	3	12000000	7.07918				14 days N-PRE	PJCL.01	0.735442	11988000	3			JMP134		4000000			4000000			100
			PJCL.02	9	2	36000	4.5563					PJCL.02	5	3	20000000	7.30103					PJCL.02	0.602402	19964000	2.74473			CH34			10800000		10800000				100
			PJCL.03	15	2	60000	4.77815					PJCL.03	5	3	20000000	7.30103					PJCL.03	0.528003	19940000	2.52288			LMG19424				6000000	6000000					100
			PJCL.04	7	2	28000	4.44716					PJCL.04	8	3	32000000	7.50515					PJCL.04	0.687628	31972000	3.05799
			PJCL.05	11	2	44000	4.64345					PJCL.05	24	3	96000000	7.98227					PJCL.05	0.719038	95956000	3.33882
			PJCL.06	11	2	44000	4.64345					PJCL.06	25	3	100000000	8					PJCL.06	0.722856	99956000	3.35655				Relative growth per culture well FINAL (CFU/mL)
			PJCL.07	10	2	40000	4.60206					PJCL.07	31	3	124000000	8.09342					PJCL.07	0.758652	123960000	3.49136				PSJN	JMP134	CH34	LMG19424	SUM	X SUM	% PSJN	% JM'P134	% CH34	% LMG19424
			PJCL.08	11	2	44000	4.64345	4.54915				PJCL.08	31	3	124000000	8.09342	7.66944				PJCL.08	0.742975	123956000	3.44997		21 days PRE	PJCL.01	35993200000	1440000000000	760000000	36000000000	1512753200000	1201093550000	2.37932	95.1907	0.0502395	2.37977
			CH34									CH34									CH34	#DIV/0!	0	0			PJCL.02	87994400000	1400000000000	1040000000	88000000000	1577034400000		5.57974	88.7742	0.0659466	5.58009
																											PJCL.03	79995600000	800000000000	920000000	80000000000	960915600000		8.32494	83.2539	0.095742	8.32539
	Selective media	PRE Type	PRE TYPE	COLONY NUMBERS	DILUTION	CFU/mL	LOG	X LOG PRE TYPE		Selective media	PRE Type	PRE TYPE	COLONY NUMBERS	DILUTION	CFU/mL	LOG	X LOG PRE TYPE		Selective media	PRE Type	PRE TYPE	Change Ratio	CFU/ML	LOG10CFU/ML			PJCL.04	31989600000	840000000000	1200000000	32000000000	905189600000		3.53402	92.7982	0.132569	3.53517
	Dorn + 3-HPA + Gm, (LMG19424 selective Media)	21 days PRE	PJCL.01	0	0	0	#NUM!			Dorn + 3-HPA + Gm, (LMG19424 selective Media)	21 days PRE	PJCL.01	0	0	0	0			Dorn + 3-HPA + Gm, (LMG19424 selective Media)	21 days PRE	PJCL.01	#NUM!	0	#NUM!			PJCL.05	111993200000	1080000000000	1160000000	112000000000	1305153200000		8.58085	82.7489	0.0888785	8.58137
			PJCL.02	0	0	0	0					PJCL.02	0	0	0	0					PJCL.02	#DIV/0!	0	0			PJCL.06	47994000000	520000000000	1040000000	48000000000	617034000000		7.77818	84.2741	0.168548	7.77915
			PJCL.03	0	0	0	0					PJCL.03	0	0	0	0					PJCL.03	#DIV/0!	0	0			PJCL.07	71994400000	1160000000000	1080000000	72000000000	1305074400000		5.5165	88.8838	0.0827539	5.51693
			PJCL.04	0	0	0	0					PJCL.04	0	0	0	0					PJCL.04	#DIV/0!	0	0			PJCL.08	91994000000	1240000000000	1600000000	92000000000	1425594000000		6.45303	86.9813	0.112234	6.45345
			PJCL.05	0	0	0	0					PJCL.05	0	0	0	0					PJCL.05	#DIV/0!	0	0			PSJN	307600000				307600000	31576900000	100
			PJCL.06	0	0	0	0					PJCL.06	0	0	0	0					PJCL.06	#DIV/0!	0	0			JMP134		124000000000			124000000000			100
			PJCL.07	0	0	0	0					PJCL.07	0	0	0	0					PJCL.07	#DIV/0!	0	0			CH34			1680000000		1680000000				100
			PJCL.08	0	0	0	0	#NUM!				PJCL.08	0	0	0	0	0				PJCL.08	#DIV/0!	0	0			LMG19424				320000000	320000000					100
			LMG19424									LMG19424									LMG19424	#DIV/0!	0	0				PSJN	JMP134	CH34	LMG19424	SUM	X SUM	% PSJN	% JM'P134	% CH34	% LMG19424
		14 days PRE	PJCL.01			0	0				14 days PRE	PJCL.01			0	0				14 days PRE	PJCL.01	#DIV/0!	0	0		14 days PRE	PJCL.01	120000000	360000000	44000000	120000000	644000000	1335500000	18.6335	55.9006	6.8323	18.6335
			PJCL.02			0	0					PJCL.02			0	0					PJCL.02	#DIV/0!	0	0			PJCL.02	280000000	800000000	80000000	280000000	1440000000		19.4444	55.5556	5.55556	19.4444
			PJCL.03			0	0					PJCL.03			0	0					PJCL.03	#DIV/0!	0	0			PJCL.03	80000000	880000000	160000000	80000000	1200000000		6.66667	73.3333	13.3333	6.66667
			PJCL.04			0	0					PJCL.04			0	0					PJCL.04	#DIV/0!	0	0			PJCL.04	80000000	800000000	200000000	80000000	1160000000		6.89655	68.9655	17.2414	6.89655
			PJCL.05			0	0					PJCL.05			0	0					PJCL.05	#DIV/0!	0	0			PJCL.05	240000000	1160000000	280000000	240000000	1920000000		12.5	60.4167	14.5833	12.5
			PJCL.06			0	0					PJCL.06			0	0					PJCL.06	#DIV/0!	0	0			PJCL.06	160000000	1680000000	80000000	160000000	2080000000		7.69231	80.7692	3.84615	7.69231
			PJCL.07			0	0					PJCL.07			0	0					PJCL.07	#DIV/0!	0	0			PJCL.07	120000000	1080000000	200000000	120000000	1520000000		7.89474	71.0526	13.1579	7.89474
			PJCL.08			0	0	0				PJCL.08			0	0	0				PJCL.08	#DIV/0!	0	0			PJCL.08	120000000	360000000	120000000	120000000	720000000		16.6667	50	16.6667	16.6667
			LMG19424									LMG19424									LMG19424	#DIV/0!	0	0			PSJN	40000000				40000000	6730000000	100
		21 days N-PRE	PJCL.01	7	3	280000	5.44716				21 days N-PRE	PJCL.01	3	3	12000000	7.07918				21 days N-PRE	PJCL.01	0.29961	11720000	1.63202			JMP134		26400000000			26400000000			100
			PJCL.02	6	3	240000	5.38021					PJCL.02	7	3	28000000	7.44716					PJCL.02	0.384176	27760000	2.06695			CH34			440000000		440000000				100
			PJCL.03	5	3	200000	5.30103					PJCL.03	4	3	16000000	7.20412					PJCL.03	0.359004	15800000	1.90309			LMG19424				40000000	40000000					100
			PJCL.04	4	3	160000	5.20412					PJCL.04	7	3	28000000	7.44716					PJCL.04	0.431012	27840000	2.24304				PSJN	JMP134	CH34	LMG19424	SUM	X SUM	% PSJN	% JM'P134	% CH34	% LMG19424
			PJCL.05	5	3	200000	5.30103					PJCL.05	1	3	4000000	6.60206					PJCL.05	0.24543	3800000	1.30103		21 days N-PRE	PJCL.01	1080000000000	960000000000	760000000	1080000000000	3120760000000	2975750000000	34.607	30.7617	0.024353	34.607
			PJCL.06	2	3	80000	4.90309					PJCL.06	11	3	44000000	7.64345					PJCL.06	0.558905	43920000	2.74036			PJCL.02	1120000000000	1400000000000	1000000000	1120000000000	3641000000000		30.7608	38.451	0.027465	30.7608
			PJCL.07	3	3	120000	5.07918					PJCL.07	4	3	16000000	7.20412					PJCL.07	0.418362	15880000	2.12494			PJCL.03	800000000000	1160000000000	1080000000	800000000000	2761080000000		28.9742	42.0125	0.0391151	28.9742
			PJCL.08	1	3	40000	4.60206	5.15224				PJCL.08	8	3	32000000	7.50515	7.26655				PJCL.08	0.630824	31960000	2.90309			PJCL.04	1160000000000	1680000000000	360000000	1160000000000	4000360000000		28.9974	41.9962	0.00899919	28.9974
			LMG19424									LMG19424									LMG19424	#DIV/0!	0	0			PJCL.05	560000000000	NA	600000000	560000000000	1120600000000		49.9732	NA	0.0535427	49.9732
		14 days N-PRE	PJCL.01	4	3	160000	5.20412				14 days N-PRE	PJCL.01	3	5	1200000000	9.07918				14 days N-PRE	PJCL.01	0.744614	1199840000	3.87506			PJCL.06	920000000000	1480000000000	280000000	920000000000	3320280000000		27.7085	44.5746	0.00843302	27.7085
			PJCL.02	2	3	80000	4.90309					PJCL.02	3	5	1200000000	9.07918					PJCL.02	0.851726	1199920000	4.17609			PJCL.07	1120000000000	2640000000000	680000000	1120000000000	4880680000000		22.9476	54.0908	0.0139325	22.9476
			PJCL.03	6	3	240000	5.38021					PJCL.03	10	5	4000000000	9.60206					PJCL.03	0.784699	3999760000	4.22185			PJCL.08	160000000000	640000000000	1240000000	160000000000	961240000000		16.6452	66.5807	0.129	16.6452
			PJCL.04	6	3	240000	5.38021					PJCL.04	12	5	4800000000	9.68124					PJCL.04	0.799417	4799760000	4.30103			PSJN	200000000000				200000000000	1180000000000	100
			PJCL.05	5	3	200000	5.30103					PJCL.05	14	5	5600000000	9.74819					PJCL.05	0.838923	5599800000	4.44716			JMP134		2880000000000			2880000000000			100
			PJCL.06	3	3	120000	5.07918					PJCL.06	19	5	7600000000	9.88081					PJCL.06	0.945356	7599880000	4.80163			CH34			1440000000000		1440000000000				100
			PJCL.07	6	3	240000	5.38021					PJCL.07	1	5	400000000	8.60206					PJCL.07	0.598833	399760000	3.22185			LMG19424				200000000000	200000000000					100
			PJCL.08	5	3	200000	5.30103	5.24114				PJCL.08	2	5	800000000	8.90309	9.32198				PJCL.08	0.679502	799800000	3.60206				PSJN	JMP134	CH34	LMG19424	SUM	X SUM	% PSJN	% JM'P134	% CH34	% LMG19424
			LMG19424									LMG19424									LMG19424	#DIV/0!	0	0		14 days N-PRE	PJCL.01	3200000000	600000000000	160000000	3200000000	606560000000	853720000000	0.527565	98.9185	0.0263783	0.527565
																											PJCL.02	3600000000	440000000000	360000000	3600000000	447560000000		0.804361	98.3108	0.0804361	0.804361
	Selective media	PRE Type	PRE TYPE	COLONY NUMBERS	DILUTION	CFU/mL	LOG	X LOG PRE TYPE		Selective media	PRE Type	PRE TYPE	COLONY NUMBERS	DILUTION	CFU/mL	LOG	X LOG PRE TYPE		Selective media	PRE Type	PRE TYPE	Change Ratio	CFU/ML	LOG10CFU/ML			PJCL.03	1600000000	520000000000	440000000	1600000000	523640000000		0.305553	99.3049	0.0840272	0.305553
	R2A	21 days PRE	PJCL.01	2	5	8000000	6.90309			R2A	21 days PRE	PJCL.01	6	5	2400000000	9.38021			R2A	21 days PRE	PJCL.01	NA	NA	NA			PJCL.04	1600000000	600000000000	200000000	1600000000	603400000000		0.265164	99.4365	0.0331455	0.265164
			PJCL.02	6	5	24000000	7.38021					PJCL.02	8	5	3200000000	9.50515					PJCL.02	NA	NA	NA			PJCL.05	1200000000	440000000000	320000000	1200000000	442720000000		0.271052	99.3856	0.0722804	0.271052
			PJCL.03	2	5	8000000	6.90309					PJCL.03	12	5	4800000000	9.68124					PJCL.03	NA	NA	NA			PJCL.06	3600000000	1160000000000	760000000	3600000000	1167960000000		0.30823	99.3185	0.0650707	0.30823
			PJCL.04	3	5	12000000	7.07918					PJCL.04	6	5	2400000000	9.38021					PJCL.04	NA	NA	NA			PJCL.07	3600000000	1200000000000	320000000	3600000000	1207520000000		0.298132	99.3772	0.0265006	0.298132
			PJCL.05	1	5	4000000	6.60206					PJCL.05	6	5	2400000000	9.38021					PJCL.05	NA	NA	NA			PJCL.08	15200000000	1240000000000	560000000000	15200000000	1830400000000		0.83042	67.7448	30.5944	0.83042
			PJCL.06	1	5	4000000	6.60206					PJCL.06	34	5	13600000000	10.1335					PJCL.06	NA	NA	NA			PSJN	2400000000				2400000000	531200000000	100
			PJCL.07	1	5	4000000	6.60206					PJCL.07	21	5	8400000000	9.92428					PJCL.07	NA	NA	NA			JMP134		1640000000000			1640000000000			100
			PJCL.08	2	5	8000000	6.90309	6.87186				PJCL.08	11	5	4400000000	9.64345	9.62854				PJCL.08	NA	NA	NA			CH34			480000000000		480000000000				100
			PSJN									PSJN			0	0	0				PSJN	NA	NA	NA			LMG19424				2400000000	2400000000					100
			JMP134									JMP134			0	0	0				JMP134	NA	NA	NA
			CH34									CH34			0	0	0				CH34	#DIV/0!	0	0
			LMG19424									LMG19424			0	0	0				LMG19424	#DIV/0!	0	0
		14 days PRE	PJCL.01			0	0				14 days PRE	PJCL.01			0	0				14 days PRE	PJCL.01	#DIV/0!	0	0
			PJCL.02			0	0					PJCL.02			0	0					PJCL.02	#DIV/0!	0	0
			PJCL.03			0	0					PJCL.03			0	0					PJCL.03	#DIV/0!	0	0
			PJCL.04			0	0					PJCL.04			0	0					PJCL.04	#DIV/0!	0	0
			PJCL.05			0	0					PJCL.05			0	0					PJCL.05	#DIV/0!	0	0
			PJCL.06			0	0					PJCL.06			0	0					PJCL.06	#DIV/0!	0	0
			PJCL.07			0	0					PJCL.07			0	0					PJCL.07	#DIV/0!	0	0
			PJCL.08			0	0	0				PJCL.08			0	0	0				PJCL.08	#DIV/0!	0	0
			PSJN									PSJN			0		0				PSJN	#DIV/0!	0	0
			JMP134									JMP134			0		0				JMP134	NA	NA	NA
			CH34									CH34			0		0				CH34	#DIV/0!	0	0
			LMG19424									LMG19424			0		0				LMG19424	#DIV/0!	0	0
		21 days N-PRE	PJCL.01	14	3	560000	5.74819				21 days N-PRE	PJCL.01	1	4	40000000	7.60206				21 days N-PRE	PJCL.01	0.322514	39440000	1.85387
			PJCL.02	14	3	560000	5.74819					PJCL.02	4	4	160000000	8.20412					PJCL.02	0.427253	159440000	2.45593
			PJCL.03	8	3	320000	5.50515					PJCL.03	4	4	160000000	8.20412					PJCL.03	0.490263	159680000	2.69897
			PJCL.04	10	3	400000	5.60206					PJCL.04	4	4	160000000	8.20412					PJCL.04	0.464483	159600000	2.60206
			PJCL.05	15	3	600000	5.77815					PJCL.05	4	4	160000000	8.20412					PJCL.05	0.419852	159400000	2.42597
			PJCL.06	12	3	480000	5.68124					PJCL.06	6	4	240000000	8.38021					PJCL.06	0.475067	239520000	2.69897
			PJCL.07	11	3	440000	5.64345					PJCL.07	1	4	40000000	7.60206					PJCL.07	0.347058	39560000	1.95861
			PJCL.08	2	3	80000	4.90309	5.57619				PJCL.08	2	4	80000000	7.90309	8.03799				PJCL.08	0.611859	79920000	3
			PSJN									PSJN			0						PSJN	NA	NA	NA
			JMP134									JMP134			0						JMP134	#DIV/0!	0	0
			CH34									CH34			0		0				CH34	#DIV/0!	0	0
			LMG19424									LMG19424			0		0				LMG19424	NA	NA	NA
		14 days N-PRE	PJCL.01	5	3	200000	5.30103				14 days N-PRE	PJCL.01	1	6	4000000000	9.60206				14 days N-PRE	PJCL.01	0.811357	3999800000	4.30103
			PJCL.02	3	3	120000	5.07918					PJCL.02	1	6	4000000000	9.60206					PJCL.02	0.890474	3999880000	4.52288
			PJCL.03	9	3	360000	5.5563					PJCL.03	7	6	28000000000	10.4472					PJCL.03	0.880236	27999640000	4.89086
			PJCL.04	10	3	400000	5.60206					PJCL.04	5	6	20000000000	10.301					PJCL.04	0.838793	19999600000	4.69897
			PJCL.05	5	3	200000	5.30103					PJCL.05	8	6	32000000000	10.5051					PJCL.05	0.981719	31999800000	5.20412
			PJCL.06	6	3	240000	5.38021					PJCL.06	9	6	36000000000	10.5563					PJCL.06	0.962061	35999760000	5.17609
			PJCL.07	7	3	280000	5.44716					PJCL.07	3	6	12000000000	10.0792					PJCL.07	0.850356	11999720000	4.63202
			PJCL.08	6	3	240000	5.38021	5.3809				PJCL.08	18	6	72000000000	10.8573	10.2438				PJCL.08	1.01801	71999760000	5.47712
			PSJN									PSJN			0						PSJN	NA	NA	NA
			JMP134									JMP134			0						JMP134	#DIV/0!	0	0
			CH34									CH34			0						CH34	#DIV/0!	0	0
			LMG19424									LMG19424			0						LMG19424	#DIV/0!	0	0

## Sheet: TABLE1.GEN7_CFU Tables 
				CFU / mL								Log10 CFU/mL
				D + IAA		D + 2.4 D		R2A + Km		D + 3HPA + Gm		D + IAA		D + 2.4 D		R2A + Km		D + 3HPA + Gm
				Initial	Final	Initial	Final	Initial	Final	Initial	Final	Initial	Final	Initial	Final	Initial	Final	Initial	Final
		21 Days PRE	PJCL.1	1200000	2800000	1200000	8000000	0	0	0	0	0	6.44716	0	6.90309	0	0	0	0
			PJCL.2	2000000	5200000	400000	60000000	0	0	0	0	0	6.716	0	7.77815	0	0	0	0
			PJCL.3	3600000	4400000	3600000	48000000	0	0	0	0	0	6.64345	0	7.68124	0	0	0	0
			PJCL.4	4800000	2800000	3200000	28000000	0	0	0	0	0	6.44716	0	7.44716	0	0	0	0
			PJCL.5	4800000	1600000	6000000	16000000	0	0	0	0	0	6.20412	0	7.20412	0	0	0	0
			PJCL.6	2400000	7200000	3200000	36000000	0	0	0	0	0	6.85733	0	7.5563	0	0	0	0
			PJCL.7	1600000	4000000	2800000	24000000	0	0	0	0	0	6.60206	0	7.38021	0	0	0	0
			PJCL.8	5200000	4400000	6000000	44000000	0	0	0	0	0	6.64345	0	7.64345	0	0	0	0
			X	3200000	4050000	3300000	33000000	0	0	0	0	0	6.57009	0	7.44922	0	0	0	0
			STDEV	1600000	1.71631e+06	1.99141e+06	1.7337e+07	0	0	0	0	0	0.199908	0	0.286437	0	0	0	0
				D + IAA		D + 2.4 D		R2A + Km		D + 3HPA + Gm		D + IAA		D + 2.4 D		R2A + Km		D + 3HPA + Gm
				Initial	Final	Initial	Final	Initial	Final	Initial	Final	Initial	Final	Initial	Final	Initial	Final	Initial	Final
		14 Days PRE	1	0	0	0	0	0	0	0	0	0	0	0	0	0	0	0	0
			2	0	0	0	0	0	0	0	0	0	0	0	0	0	0	0	0
			3	0	0	0	0	0	0	0	0	0	0	0	0	0	0	0	0
			4	0	0	0	0	0	0	0	0	0	0	0	0	0	0	0	0
			5	0	0	0	0	0	0	0	0	0	0	0	0	0	0	0	0
			6	0	0	0	0	0	0	0	0	0	0	0	0	0	0	0	0
			7	0	0	0	0	0	0	0	0	0	0	0	0	0	0	0	0
			8	0	0	0	0	0	0	0	0	0	0	0	0	0	0	0	0
			X	0	0	0	0	0	0	0	0	0	0	0	0	0	0	0	0
			STDEV	0	0	0	0	0	0	0	0	0	0	0	0	0	0	0	0
				D + IAA		D + 2.4 D		R2A + Km		D + 3HPA + Gm		D + IAA		D + 2.4 D		R2A + Km		D + 3HPA + Gm
				Initial	Final	Initial	Final	Initial	Final	Initial	Final	Initial	Final	Initial	Final	Initial	Final	Initial	Final
		21 Days N-PRE	1	240000	400000	400000	1600000	8000	5600	280000	120000	5.38021	5.60206	5.60206	6.20412	3.90309	3.74819	5.44716	5.07918
			2	160000	560000	280000	2000000	16000	5200	240000	280000	5.20412	5.74819	5.44716	6.30103	4.20412	3.716	5.38021	5.44716
			3	200000	360000	400000	2000000	12000	5200	200000	160000	5.30103	5.5563	5.60206	6.30103	4.07918	3.716	5.30103	5.20412
			4	160000	360000	480000	800000	8000	8800	160000	280000	5.20412	5.5563	5.68124	5.90309	3.90309	3.94448	5.20412	5.44716
			5	200000	120000	520000	2000000	20000	2800	200000	40000	5.30103	5.07918	5.716	6.30103	4.30103	3.44716	5.30103	4.60206
			6	400000	440000	400000	1600000	4000	12400	80000	440000	5.60206	5.64345	5.60206	6.20412	3.60206	4.09342	4.90309	5.64345
			7	240000	480000	560000	2000000	4000	8000	120000	160000	5.38021	5.68124	5.74819	6.30103	3.60206	3.90309	5.07918	5.20412
			8	200000	320000	160000	2000000	8000	3200	40000	320000	5.30103	5.50515	5.20412	6.30103	3.90309	3.50515	4.60206	5.50515
			X	225000	380000	400000	1750000	10000	6400	165000	225000	5.33423	5.54648	5.57536	6.22706	3.93722	3.75919	5.15224	5.26655
			STDEV	76904.4	130055	130055	424264	5656.85	3185.68	81240.4	128174	0.127125	0.204104	0.176171	0.13803	0.254082	0.217946	0.281838	0.327037
				D + IAA		D + 2.4 D		R2A + Km		D + 3HPA + Gm		D + IAA		D + 2.4 D		R2A + Km		D + 3HPA + Gm
				Initial	Final	Initial	Final	Initial	Final	Initial	Final	Initial	Final	Initial	Final	Initial	Final	Initial	Final
		14 Days N-PRE	1	80000	12000000	480000	4000000	12000	120000	160000	12000000	4.90309	7.07918	5.68124	6.60206	4.07918	5.07918	5.20412	7.07918
			2	240000	24000000	280000	20000000	36000	200000	80000	12000000	5.38021	7.38021	5.44716	7.30103	4.5563	5.30103	4.90309	7.07918
			3	120000	12000000	280000	20000000	60000	200000	240000	40000000	5.07918	7.07918	5.44716	7.30103	4.77815	5.30103	5.38021	7.60206
			4	120000	20000000	280000	36000000	28000	320000	240000	48000000	5.07918	7.30103	5.44716	7.5563	4.44716	5.50515	5.38021	7.68124
			5	80000	32000000	80000	44000000	44000	960000	200000	56000000	4.90309	7.50515	4.90309	7.64345	4.64345	5.98227	5.30103	7.74819
			6	80000	44000000	120000	44000000	44000	1000000	120000	76000000	4.90309	7.64345	5.07918	7.64345	4.64345	6	5.07918	7.88081
			7	160000	16000000	320000	24000000	40000	1240000	240000	4000000	5.20412	7.20412	5.50515	7.38021	4.60206	6.09342	5.38021	6.60206
			8	400000	28000000	160000	24000000	44000	1240000	200000	8000000	5.60206	7.44716	5.20412	7.38021	4.64345	6.09342	5.30103	6.90309
			X	160000	23500000	250000	27000000	38500	660000	185000	32000000	5.13175	7.32994	5.33928	7.35097	4.54915	5.66944	5.24114	7.32198
			STDEV	111098	1.09935e+07	127839	1.36487e+07	14010.2	494079	60237.6	2.67047e+07	0.2537	0.202725	0.255104	0.333984	0.21154	0.416362	0.171995	0.46493
