# Supplementary material for: Individual competence predominates over host nutritional status in Arabidopsis root exudate-mediated bacterial enrichment in a combination of four Burkholderiaceae species
Source: BMC Microbiol. 2022 Sep 17;22:218. doi: 10.1186/s12866-022-02633-8 (PMC9482264; doi:10.1186/s12866-022-02633-8)
Supplement: Supplementary file 5 — Additional file 5. [file 12866_2022_2633_MOESM5_ESM.zip › Raw Data Cillero et al V2/RAW_DATA_Additional Fig.2B.xlsx]

## Sheet: Hoja1
			Individual bacterial growth on Luria Bertani
			PsJN			JMP134			CH34			LMG19424
			0.1	0.102	0.11	0.105	0.102	0.103	0.103	0.099	0.098	0.099	0.1	0.099
			0.101	0.102	0.11	0.104	0.101	0.102	0.104	0.099	0.099	0.099	0.101	0.099
			0.101	0.103	0.111	0.104	0.102	0.103	0.104	0.1	0.099	0.1	0.101	0.099
			0.102	0.103	0.111	0.107	0.104	0.105	0.104	0.1	0.099	0.1	0.101	0.099
			0.102	0.103	0.111	0.118	0.115	0.115	0.105	0.101	0.1	0.101	0.102	0.1
			0.103	0.105	0.112	0.153	0.149	0.148	0.106	0.102	0.1	0.103	0.104	0.102
			0.106	0.107	0.114	0.182	0.175	0.175	0.108	0.104	0.102	0.108	0.108	0.106
			0.109	0.109	0.117	0.21	0.211	0.208	0.112	0.107	0.105	0.117	0.117	0.113
			0.114	0.114	0.121	0.24	0.238	0.237	0.119	0.115	0.112	0.135	0.134	0.128
			0.122	0.121	0.128	0.27	0.273	0.261	0.133	0.127	0.124	0.155	0.153	0.145
			0.132	0.132	0.138	0.3	0.298	0.277	0.149	0.143	0.14	0.168	0.171	0.167
			0.147	0.145	0.149	0.326	0.309	0.304	0.164	0.161	0.157	0.188	0.187	0.188
			0.16	0.156	0.16	0.344	0.324	0.315	0.182	0.182	0.173	0.206	0.206	0.209
			0.173	0.165	0.167	0.361	0.332	0.321	0.194	0.195	0.188	0.227	0.228	0.231
			0.19	0.177	0.181	0.39	0.356	0.342	0.213	0.216	0.208	0.255	0.253	0.255
			0.205	0.186	0.195	0.437	0.399	0.37	0.227	0.233	0.224	0.281	0.288	0.282
			0.22	0.198	0.208	0.48	0.456	0.423	0.245	0.254	0.243	0.311	0.325	0.311
			0.238	0.213	0.22	0.486	0.468	0.446	0.264	0.276	0.261	0.346	0.373	0.346
			0.259	0.225	0.234	0.5	0.493	0.472	0.288	0.304	0.28	0.386	0.422	0.38
			0.283	0.236	0.245	0.528	0.509	0.492	0.319	0.33	0.303	0.422	0.471	0.424
			0.305	0.248	0.255	0.544	0.53	0.512	0.346	0.357	0.329	0.455	0.522	0.482
			0.338	0.26	0.266	0.563	0.548	0.54	0.366	0.387	0.36	0.48	0.563	0.525
			0.361	0.272	0.279	0.59	0.589	0.553	0.392	0.41	0.388	0.509	0.601	0.578
			0.392	0.283	0.291	0.605	0.599	0.591	0.412	0.435	0.406	0.534	0.631	0.612
			0.415	0.297	0.302	0.632	0.637	0.608	0.435	0.458	0.433	0.559	0.664	0.644
			0.441	0.308	0.313	0.664	0.653	0.639	0.458	0.481	0.454	0.581	0.685	0.661
			0.462	0.322	0.322	0.681	0.68	0.658	0.484	0.504	0.477	0.601	0.709	0.689
			0.477	0.332	0.331	0.703	0.696	0.68	0.51	0.527	0.494	0.618	0.73	0.709
			0.487	0.343	0.342	0.734	0.736	0.722	0.538	0.549	0.522	0.641	0.755	0.753
			0.502	0.352	0.349	0.757	0.759	0.746	0.573	0.573	0.548	0.655	0.778	0.782
			0.516	0.364	0.355	0.788	0.785	0.774	0.606	0.6	0.576	0.68	0.797	0.829
			0.524	0.373	0.361	0.824	0.812	0.8	0.637	0.631	0.608	0.697	0.807	0.835
			0.527	0.382	0.368	0.851	0.842	0.832	0.668	0.663	0.64	0.723	0.82	0.853
			0.55	0.388	0.374	0.876	0.875	0.858	0.7	0.688	0.665	0.731	0.836	0.884
			0.579	0.402	0.382	0.907	0.9	0.888	0.732	0.718	0.689	0.743	0.836	0.886
			0.589	0.411	0.385	0.939	0.939	0.924	0.776	0.761	0.735	0.751	0.853	0.902
			0.607	0.424	0.389	0.998	0.968	0.964	0.825	0.805	0.78	0.774	0.887	0.959
			0.637	0.425	0.392	1.041	1	0.992	0.858	0.834	0.812	0.808	0.909	0.958
			0.636	0.44	0.399	1.07	1.057	1.042	0.889	0.857	0.83	0.832	0.908	0.983
			0.649	0.449	0.406	1.072	1.091	1.075	0.919	0.887	0.86	0.834	0.903	0.971
			0.666	0.455	0.409	1.083	1.097	1.106	0.944	0.913	0.884	0.847	0.905	0.979
			0.725	0.462	0.417	1.084	1.094	1.133	0.963	0.954	0.933	0.862	0.912	0.998
			0.707	0.466	0.422	1.152	1.108	1.111	0.98	0.97	0.947	0.869	0.93	0.995
			0.723	0.478	0.43	1.153	1.209	1.152	0.992	0.99	0.966	0.873	0.942	1.006
			0.739	0.48	0.435	1.219	1.277	1.164	1.002	1	0.982	0.881	0.957	1.029
			0.736	0.49	0.438	1.283	1.356	1.343	1.016	1.014	0.999	0.928	0.968	1.04
			0.775	0.499	0.445	1.253	1.213	1.241	1.033	1.031	1.01	0.939	0.96	0.976
			0.77	0.493	0.448	1.248	1.37	1.234	1.047	1.04	1.024	0.948	0.925	1.008
			0.783	0.498	0.453	1.204	1.335	1.308	1.053	1.049	1.03	0.954	0.919	0.892
			0.876	0.507	0.455	1.446	1.405	1.397	1.064	1.056	1.036	0.963	0.959	0.975
			0.845	0.5	0.46	1.369	1.17	1.349	1.074	1.067	1.044	0.948	0.977	1.026
			0.838	0.511	0.464	1.601	1.223	1.349	1.084	1.076	1.052	0.931	0.962	0.936
			0.843	0.494	0.467	1.57	1.336	1.179	1.098	1.087	1.061	0.951	0.856	1.077
			0.845	0.503	0.472	1.211	1.391	1.068	1.106	1.096	1.068	0.972	0.972	1.051
			0.863	0.498	0.48	1.243	1.402	1.104	1.113	1.104	1.071	1.021	0.928	0.954
			0.897	0.525	0.478	1.381	1.478	1.079	1.123	1.11	1.079	1.02	0.965	1.003
			0.891	0.506	0.478	1.289	1.375	1.156	1.128	1.116	1.084	1.035	0.957	0.958
			0.911	0.506	0.483	1.115	1.312	1.186	1.134	1.118	1.083	1.008	0.971	0.922
			0.91	0.511	0.491	1.12	1.326	1.212	1.148	1.13	1.091	1.055	1.032	0.981
			0.923	0.522	0.493	1.106	1.293	1.1	1.153	1.136	1.093	1.075	0.919	0.832
			0.957	0.523	0.489	1.058	1.176	1.194	1.158	1.141	1.096	0.966	1.094	0.791
			0.944	0.521	0.492	1.038	1.167	1.231	1.164	1.148	1.101	1.018	1.097	1.045
			0.969	0.547	0.496	1	1.142	1.087	1.17	1.153	1.105	1.11	1.102	0.797
			1.003	0.519	0.498	0.945	1.115	1.022	1.17	1.151	1.105	1.011	1.01	0.738
			1.017	0.542	0.496	0.907	1.091	1.094	1.177	1.158	1.11	1.021	1.127	0.896
			1.069	0.569	0.493	0.871	1.054	1.07	1.179	1.16	1.114	1.013	1.149	1.154
			1.103	0.549	0.493	0.859	1.035	1.058	1.182	1.162	1.117	1.007	1.128	1.02
			1.12	0.614	0.492	0.787	0.973	1.024	1.187	1.166	1.12	0.942	1.14	0.688
			1.114	0.555	0.494	0.823	0.92	1.024	1.185	1.165	1.12	1.004	1.043	0.723
			1.104	0.601	0.497	0.814	0.849	1.047	1.188	1.168	1.123	0.918	1.022	0.915
			1.115	0.568	0.5	0.804	0.831	1.137	1.193	1.177	1.128	0.936	1.047	1.193
			Growth Yield Calculation
			PsJN			JMP134			CH34			LMG19424
		MAX Value	1.12	0.614	0.5	1.601	1.478	1.397	1.193	1.177	1.128	1.11	1.149	1.193
		Initial Value	0.1	0.102	0.11	0.105	0.102	0.103	0.103	0.099	0.098	0.099	0.1	0.099
		Yield	1.02	0.512	0.39	1.496	1.376	1.294	1.09	1.078	1.03	1.011	1.049	1.094
