# Supplementary material for: Individual competence predominates over host nutritional status in Arabidopsis root exudate-mediated bacterial enrichment in a combination of four Burkholderiaceae species
Source: BMC Microbiol. 2022 Sep 17;22:218. doi: 10.1186/s12866-022-02633-8 (PMC9482264; doi:10.1186/s12866-022-02633-8)
Supplement: Supplementary file 5 — Additional file 5. [file 12866_2022_2633_MOESM5_ESM.zip › Raw Data Cillero et al V2/RAW_DATA_GEN_2_Fig1.Table1.xlsx]

## Sheet: FIG1.GEN.2_Raw data Growth
Software Version	2.00.18
Plate Number	Plate 1
Procedure Details
Plate Type	96 WELL PLATE
Set Temperature	Setpoint 30°C
	Preheat before moving to next step
Start Kinetic	Runtime 160:00:00 (HH:MM:SS), Interval 1:00:00, 161 Reads
Shake	Orbital: 5:00 (MM:SS)
	Frequency: 559 cpm (1 mm)
Read	Absorbance Endpoint
	Full Plate
	Wavelengths: 600
	Read Speed: Normal, Delay: 100 msec, Measurements/Data Point: 8
End Kinetic
600			OD 600nm Lectures
			21 days PRE								14 days PRE								21 days N-PRE								14 days N-PRE
	Time	T° 600	PJCL.1	PJCL.2	PJCL.3	PJCL.4	PJCL.5	PJCL.6	PJCL.7	PJCL.8	PJCL.1	PJCL.2	PJCL.3	PJCL.4	PJCL.5	PJCL.6	PJCL.7	PJCL.8	PJCL.1	PJCL.2	PJCL.3	PJCL.4	PJCL.5	PJCL.6	PJCL.7	PJCL.8	PJCL.1	PJCL.2	PJCL.3	PJCL.4	PJCL.5	PJCL.6	PJCL.7	PJCL.8
	00:05:03	30	0.163	0.164	0.16	0.16	0.156	0.15	0.153	0.154	0.176	0.156	0.157	0.151	0.163	0.147	0.153	0.139	0.126	0.124	0.12	0.122	0.133	0.151	0.125	0.114	0.153	0.141	0.142	0.134	0.135	0.105	0.14	0.144
	01:05:03	30.1	0.168	0.163	0.161	0.158	0.156	0.151	0.16	0.16	0.188	0.154	0.154	0.15	0.152	0.144	0.145	0.144	0.125	0.122	0.12	0.121	0.129	0.148	0.124	0.114	0.149	0.141	0.139	0.134	0.132	0.104	0.136	0.139
	02:05:03	30.1	0.175	0.183	0.176	0.173	0.164	0.16	0.172	0.173	0.184	0.163	0.177	0.156	0.163	0.146	0.157	0.153	0.13	0.126	0.121	0.12	0.129	0.152	0.125	0.115	0.151	0.14	0.142	0.135	0.134	0.103	0.137	0.144
	03:05:03	30	0.193	0.213	0.195	0.201	0.189	0.188	0.188	0.2	0.213	0.17	0.183	0.172	0.177	0.158	0.174	0.16	0.129	0.126	0.12	0.122	0.131	0.157	0.124	0.116	0.151	0.14	0.14	0.132	0.131	0.103	0.136	0.144
	04:05:03	30.1	0.2	0.239	0.224	0.216	0.212	0.209	0.199	0.215	0.232	0.188	0.214	0.187	0.193	0.179	0.188	0.174	0.126	0.125	0.12	0.121	0.132	0.152	0.123	0.116	0.148	0.138	0.137	0.13	0.13	0.103	0.135	0.142
	05:05:03	30	0.208	0.25	0.234	0.231	0.234	0.227	0.209	0.225	0.246	0.198	0.226	0.202	0.196	0.195	0.201	0.188	0.123	0.123	0.118	0.12	0.132	0.146	0.122	0.116	0.146	0.136	0.138	0.13	0.13	0.103	0.135	0.142
	06:05:03	30.1	0.202	0.261	0.25	0.245	0.245	0.238	0.223	0.233	0.234	0.202	0.236	0.216	0.202	0.193	0.183	0.192	0.122	0.122	0.117	0.118	0.129	0.143	0.121	0.115	0.144	0.135	0.136	0.13	0.13	0.103	0.135	0.136
	07:05:03	30.1	0.24	0.283	0.28	0.266	0.268	0.266	0.248	0.23	0.215	0.192	0.219	0.218	0.206	0.209	0.195	0.199	0.123	0.123	0.118	0.118	0.126	0.142	0.121	0.114	0.143	0.134	0.136	0.13	0.131	0.102	0.135	0.134
	08:05:03	30	0.291	0.301	0.308	0.298	0.31	0.277	0.285	0.257	0.254	0.192	0.229	0.228	0.229	0.221	0.217	0.219	0.124	0.124	0.118	0.118	0.128	0.143	0.121	0.115	0.144	0.134	0.138	0.131	0.132	0.102	0.137	0.136
	09:05:03	30	0.325	0.325	0.325	0.321	0.33	0.293	0.306	0.261	0.226	0.193	0.241	0.245	0.226	0.234	0.22	0.217	0.124	0.124	0.119	0.118	0.125	0.142	0.121	0.116	0.143	0.134	0.137	0.131	0.131	0.102	0.136	0.135
	10:05:03	30	0.349	0.35	0.342	0.338	0.353	0.319	0.328	0.274	0.225	0.213	0.241	0.26	0.243	0.239	0.226	0.228	0.124	0.124	0.119	0.118	0.125	0.142	0.12	0.115	0.143	0.134	0.137	0.131	0.132	0.102	0.136	0.134
	11:05:03	30	0.37	0.366	0.359	0.359	0.374	0.317	0.346	0.288	0.248	0.21	0.238	0.27	0.255	0.254	0.245	0.23	0.124	0.124	0.119	0.117	0.124	0.141	0.12	0.115	0.143	0.133	0.137	0.131	0.132	0.102	0.135	0.133
	12:05:03	30	0.396	0.384	0.365	0.378	0.388	0.336	0.362	0.285	0.31	0.237	0.259	0.297	0.282	0.272	0.232	0.25	0.124	0.125	0.119	0.117	0.123	0.142	0.12	0.115	0.142	0.133	0.136	0.131	0.132	0.102	0.136	0.133
	13:05:03	30	0.422	0.395	0.369	0.396	0.405	0.348	0.373	0.311	0.371	0.284	0.288	0.316	0.304	0.295	0.262	0.279	0.125	0.127	0.12	0.118	0.124	0.144	0.12	0.116	0.143	0.134	0.137	0.132	0.132	0.102	0.138	0.135
	14:05:03	30	0.441	0.408	0.37	0.398	0.419	0.349	0.362	0.306	0.421	0.318	0.305	0.319	0.331	0.29	0.293	0.313	0.126	0.129	0.121	0.118	0.126	0.146	0.121	0.117	0.143	0.134	0.138	0.133	0.133	0.101	0.14	0.136
	15:05:03	30	0.454	0.429	0.382	0.42	0.431	0.37	0.394	0.323	0.43	0.352	0.328	0.357	0.364	0.331	0.296	0.316	0.125	0.127	0.119	0.117	0.124	0.143	0.119	0.115	0.141	0.133	0.136	0.132	0.133	0.101	0.137	0.133
	16:05:03	30.1	0.458	0.427	0.387	0.416	0.427	0.367	0.394	0.333	0.425	0.371	0.355	0.376	0.38	0.351	0.308	0.335	0.125	0.13	0.119	0.117	0.125	0.142	0.119	0.115	0.141	0.133	0.136	0.131	0.132	0.101	0.137	0.133
	17:05:03	30	0.469	0.449	0.405	0.432	0.443	0.39	0.417	0.347	0.431	0.386	0.39	0.393	0.393	0.376	0.309	0.328	0.125	0.13	0.119	0.117	0.125	0.142	0.119	0.115	0.141	0.134	0.136	0.132	0.132	0.101	0.138	0.133
	18:05:03	30.1	0.474	0.456	0.408	0.445	0.449	0.402	0.42	0.362	0.426	0.389	0.411	0.398	0.409	0.389	0.327	0.349	0.126	0.131	0.119	0.117	0.125	0.143	0.118	0.114	0.141	0.133	0.136	0.131	0.132	0.101	0.14	0.133
	19:05:03	30.1	0.474	0.46	0.418	0.446	0.457	0.407	0.421	0.374	0.43	0.402	0.412	0.395	0.412	0.381	0.359	0.381	0.129	0.135	0.121	0.119	0.129	0.148	0.12	0.117	0.141	0.134	0.139	0.133	0.134	0.1	0.145	0.134
	20:05:03	30.1	0.484	0.479	0.439	0.454	0.472	0.423	0.454	0.395	0.437	0.409	0.426	0.407	0.418	0.401	0.361	0.38	0.132	0.138	0.12	0.12	0.13	0.15	0.12	0.117	0.141	0.135	0.138	0.132	0.133	0.1	0.147	0.134
	21:05:03	30.1	0.489	0.502	0.461	0.477	0.474	0.459	0.481	0.423	0.433	0.403	0.422	0.4	0.418	0.418	0.393	0.4	0.138	0.14	0.12	0.124	0.141	0.16	0.124	0.121	0.143	0.149	0.167	0.146	0.152	0.109	0.179	0.15
	22:05:03	30.1	0.493	0.496	0.446	0.47	0.488	0.445	0.468	0.43	0.453	0.426	0.425	0.407	0.435	0.434	0.424	0.408	0.137	0.144	0.122	0.128	0.146	0.172	0.131	0.121	0.143	0.156	0.188	0.154	0.157	0.109	0.2	0.155
	23:05:03	30.1	0.503	0.512	0.469	0.491	0.507	0.471	0.493	0.447	0.464	0.442	0.446	0.435	0.46	0.456	0.44	0.411	0.14	0.146	0.12	0.128	0.144	0.168	0.13	0.121	0.142	0.158	0.195	0.151	0.149	0.108	0.196	0.154
	1 day, 0:05:03	30.1	0.508	0.522	0.484	0.505	0.521	0.487	0.508	0.464	0.469	0.452	0.457	0.455	0.475	0.47	0.457	0.417	0.14	0.146	0.121	0.129	0.144	0.167	0.132	0.122	0.145	0.164	0.208	0.15	0.152	0.108	0.192	0.158
	1 day, 1:05:03	30.1	0.512	0.529	0.492	0.515	0.53	0.501	0.522	0.481	0.472	0.454	0.455	0.46	0.479	0.471	0.467	0.426	0.146	0.152	0.124	0.135	0.149	0.173	0.14	0.128	0.152	0.171	0.224	0.164	0.159	0.108	0.22	0.176
	1 day, 2:05:03	30.1	0.518	0.537	0.502	0.528	0.54	0.515	0.536	0.488	0.475	0.463	0.462	0.469	0.484	0.48	0.46	0.424	0.151	0.154	0.125	0.14	0.152	0.173	0.144	0.13	0.157	0.189	0.237	0.164	0.165	0.108	0.227	0.182
	1 day, 3:05:03	30.1	0.521	0.539	0.506	0.532	0.544	0.523	0.543	0.497	0.479	0.468	0.467	0.476	0.486	0.484	0.46	0.431	0.155	0.157	0.124	0.142	0.153	0.174	0.144	0.127	0.162	0.184	0.241	0.166	0.162	0.107	0.215	0.181
	1 day, 4:05:03	30.1	0.526	0.545	0.516	0.542	0.552	0.527	0.553	0.496	0.486	0.476	0.472	0.481	0.491	0.491	0.46	0.429	0.161	0.158	0.128	0.145	0.157	0.173	0.148	0.129	0.168	0.202	0.252	0.177	0.161	0.107	0.218	0.186
	1 day, 5:05:03	30.1	0.533	0.553	0.523	0.553	0.562	0.533	0.566	0.513	0.493	0.481	0.472	0.483	0.492	0.493	0.477	0.448	0.171	0.161	0.131	0.152	0.16	0.185	0.158	0.142	0.19	0.224	0.271	0.207	0.18	0.107	0.256	0.206
	1 day, 6:05:03	30.1	0.534	0.554	0.527	0.554	0.564	0.533	0.568	0.512	0.492	0.479	0.471	0.484	0.489	0.489	0.475	0.451	0.177	0.161	0.135	0.156	0.164	0.197	0.165	0.148	0.209	0.231	0.278	0.217	0.187	0.107	0.254	0.217
	1 day, 7:05:03	30.1	0.533	0.557	0.525	0.555	0.567	0.535	0.573	0.518	0.494	0.482	0.477	0.487	0.495	0.494	0.473	0.447	0.186	0.162	0.134	0.156	0.171	0.195	0.161	0.142	0.213	0.242	0.28	0.207	0.177	0.107	0.237	0.212
	1 day, 8:05:03	30	0.541	0.563	0.534	0.563	0.573	0.538	0.583	0.517	0.497	0.488	0.48	0.493	0.499	0.505	0.48	0.458	0.198	0.164	0.138	0.163	0.178	0.204	0.17	0.147	0.231	0.269	0.29	0.228	0.188	0.106	0.255	0.218
	1 day, 9:05:03	30	0.546	0.566	0.538	0.57	0.579	0.546	0.587	0.524	0.499	0.49	0.483	0.497	0.501	0.507	0.479	0.456	0.203	0.166	0.139	0.168	0.184	0.208	0.174	0.146	0.246	0.279	0.298	0.232	0.187	0.106	0.254	0.215
	1 day, 10:05:03	30	0.55	0.573	0.543	0.576	0.588	0.554	0.595	0.534	0.501	0.493	0.486	0.502	0.502	0.512	0.488	0.464	0.209	0.169	0.142	0.174	0.191	0.216	0.177	0.153	0.259	0.282	0.304	0.256	0.208	0.106	0.258	0.227
	1 day, 11:05:03	30	0.553	0.578	0.55	0.582	0.592	0.554	0.599	0.538	0.506	0.496	0.489	0.506	0.505	0.515	0.492	0.47	0.213	0.17	0.145	0.18	0.194	0.234	0.18	0.157	0.278	0.292	0.306	0.274	0.215	0.106	0.261	0.231
	1 day, 12:05:03	30	0.553	0.58	0.555	0.586	0.595	0.555	0.601	0.536	0.509	0.497	0.488	0.504	0.506	0.513	0.495	0.472	0.221	0.17	0.147	0.181	0.2	0.246	0.183	0.163	0.292	0.303	0.314	0.284	0.236	0.106	0.257	0.232
	1 day, 13:05:03	30.1	0.559	0.588	0.564	0.593	0.608	0.565	0.61	0.546	0.514	0.506	0.495	0.511	0.511	0.52	0.499	0.473	0.223	0.169	0.149	0.184	0.203	0.258	0.189	0.169	0.297	0.313	0.315	0.289	0.237	0.106	0.258	0.231
	1 day, 14:05:03	30	0.558	0.589	0.566	0.596	0.608	0.562	0.61	0.548	0.514	0.503	0.495	0.512	0.51	0.521	0.496	0.472	0.223	0.171	0.15	0.184	0.204	0.245	0.181	0.162	0.305	0.319	0.312	0.266	0.22	0.106	0.237	0.218
	1 day, 15:05:03	30	0.565	0.594	0.57	0.606	0.616	0.572	0.619	0.556	0.518	0.512	0.5	0.518	0.514	0.525	0.496	0.478	0.226	0.169	0.15	0.187	0.207	0.265	0.187	0.171	0.311	0.321	0.316	0.292	0.227	0.106	0.243	0.214
	1 day, 16:05:03	30.1	0.565	0.594	0.569	0.606	0.616	0.573	0.62	0.559	0.518	0.51	0.501	0.516	0.516	0.527	0.509	0.483	0.226	0.17	0.152	0.19	0.209	0.285	0.19	0.176	0.318	0.336	0.316	0.295	0.242	0.105	0.248	0.217
	1 day, 17:05:03	30	0.572	0.599	0.575	0.61	0.623	0.575	0.625	0.563	0.522	0.513	0.507	0.523	0.519	0.529	0.505	0.48	0.228	0.172	0.149	0.189	0.207	0.273	0.178	0.164	0.307	0.34	0.309	0.286	0.222	0.105	0.227	0.196
	1 day, 18:05:03	30	0.576	0.604	0.579	0.613	0.629	0.579	0.633	0.569	0.525	0.52	0.512	0.524	0.523	0.534	0.516	0.493	0.228	0.174	0.153	0.195	0.209	0.306	0.187	0.178	0.318	0.345	0.321	0.294	0.24	0.105	0.23	0.205
	1 day, 19:05:03	30.1	0.584	0.612	0.59	0.623	0.64	0.591	0.645	0.58	0.533	0.527	0.518	0.531	0.529	0.541	0.52	0.498	0.227	0.175	0.153	0.195	0.209	0.318	0.188	0.179	0.324	0.344	0.313	0.296	0.237	0.105	0.225	0.199
	1 day, 20:05:03	30.1	0.589	0.615	0.596	0.63	0.644	0.595	0.645	0.582	0.537	0.531	0.521	0.538	0.529	0.54	0.52	0.501	0.225	0.173	0.151	0.194	0.207	0.331	0.185	0.175	0.317	0.338	0.31	0.293	0.24	0.105	0.219	0.188
	1 day, 21:05:03	30.1	0.592	0.619	0.599	0.632	0.646	0.598	0.649	0.585	0.539	0.536	0.523	0.538	0.53	0.541	0.519	0.494	0.224	0.171	0.148	0.192	0.202	0.324	0.176	0.167	0.314	0.34	0.305	0.274	0.228	0.105	0.207	0.178
	1 day, 22:05:03	30.1	0.586	0.617	0.593	0.63	0.645	0.594	0.648	0.586	0.538	0.534	0.523	0.536	0.532	0.542	0.523	0.502	0.223	0.169	0.148	0.193	0.2	0.334	0.175	0.171	0.314	0.343	0.3	0.286	0.223	0.105	0.2	0.173
	1 day, 23:05:03	30	0.597	0.631	0.606	0.64	0.654	0.607	0.658	0.598	0.541	0.543	0.531	0.544	0.538	0.547	0.523	0.508	0.22	0.17	0.147	0.189	0.195	0.339	0.169	0.165	0.305	0.338	0.297	0.279	0.217	0.105	0.195	0.168
	2 days, 0:05:03	30.1	0.607	0.643	0.617	0.65	0.666	0.617	0.673	0.61	0.552	0.55	0.537	0.551	0.545	0.555	0.535	0.522	0.221	0.168	0.147	0.191	0.199	0.372	0.18	0.175	0.299	0.351	0.297	0.293	0.232	0.105	0.194	0.167
	2 days, 1:05:03	30.1	0.612	0.65	0.624	0.657	0.673	0.625	0.682	0.613	0.557	0.555	0.543	0.557	0.549	0.557	0.534	0.524	0.218	0.169	0.145	0.191	0.196	0.386	0.179	0.176	0.292	0.348	0.295	0.29	0.229	0.105	0.188	0.165
	2 days, 2:05:03	30.1	0.612	0.647	0.624	0.657	0.671	0.624	0.67	0.608	0.558	0.556	0.543	0.555	0.543	0.548	0.526	0.511	0.215	0.167	0.143	0.185	0.188	0.384	0.169	0.163	0.287	0.331	0.287	0.279	0.209	0.105	0.176	0.164
	2 days, 3:05:03	30.1	0.613	0.652	0.626	0.658	0.67	0.625	0.672	0.607	0.555	0.559	0.544	0.555	0.548	0.554	0.527	0.516	0.213	0.165	0.141	0.183	0.184	0.394	0.167	0.166	0.285	0.331	0.278	0.273	0.207	0.104	0.174	0.164
	2 days, 4:05:03	30	0.62	0.662	0.634	0.667	0.683	0.633	0.683	0.617	0.562	0.566	0.551	0.561	0.552	0.554	0.53	0.52	0.211	0.165	0.14	0.182	0.182	0.401	0.166	0.167	0.275	0.325	0.274	0.267	0.201	0.104	0.173	0.163
	2 days, 5:05:03	30.1	0.623	0.661	0.637	0.667	0.685	0.635	0.683	0.615	0.559	0.566	0.551	0.559	0.549	0.553	0.528	0.517	0.21	0.16	0.137	0.179	0.174	0.398	0.161	0.161	0.267	0.327	0.267	0.261	0.193	0.104	0.17	0.163
	2 days, 6:05:03	30.1	0.631	0.673	0.646	0.681	0.695	0.646	0.697	0.628	0.563	0.574	0.56	0.564	0.556	0.557	0.532	0.528	0.208	0.16	0.137	0.178	0.173	0.409	0.163	0.165	0.257	0.325	0.267	0.258	0.191	0.104	0.169	0.163
	2 days, 7:05:03	30.1	0.644	0.686	0.659	0.689	0.705	0.655	0.709	0.639	0.57	0.578	0.563	0.57	0.559	0.565	0.538	0.537	0.204	0.158	0.136	0.178	0.171	0.412	0.163	0.17	0.248	0.313	0.267	0.257	0.184	0.104	0.169	0.163
	2 days, 8:05:03	30.1	0.645	0.689	0.667	0.695	0.712	0.656	0.711	0.644	0.575	0.581	0.565	0.573	0.568	0.57	0.539	0.539	0.199	0.157	0.135	0.177	0.168	0.424	0.161	0.171	0.235	0.321	0.265	0.261	0.18	0.103	0.169	0.162
	2 days, 9:05:03	30.1	0.646	0.688	0.666	0.696	0.706	0.659	0.71	0.64	0.57	0.577	0.563	0.572	0.556	0.566	0.533	0.529	0.195	0.154	0.135	0.172	0.16	0.414	0.154	0.165	0.224	0.308	0.248	0.252	0.172	0.104	0.169	0.162
	2 days, 10:05:03	30.1	0.654	0.701	0.68	0.709	0.718	0.67	0.72	0.651	0.579	0.586	0.571	0.58	0.568	0.57	0.542	0.541	0.191	0.153	0.135	0.17	0.156	0.422	0.152	0.167	0.219	0.303	0.249	0.251	0.172	0.104	0.169	0.162
	2 days, 11:05:03	30	0.651	0.698	0.674	0.704	0.71	0.663	0.712	0.643	0.577	0.58	0.563	0.571	0.554	0.561	0.526	0.526	0.189	0.151	0.133	0.165	0.147	0.4	0.144	0.156	0.209	0.282	0.24	0.237	0.17	0.103	0.169	0.162
	2 days, 12:05:03	30	0.655	0.698	0.677	0.704	0.717	0.665	0.714	0.648	0.575	0.58	0.565	0.572	0.552	0.557	0.527	0.523	0.188	0.149	0.133	0.162	0.145	0.39	0.14	0.151	0.206	0.28	0.232	0.23	0.17	0.103	0.169	0.162
	2 days, 13:05:03	30	0.659	0.708	0.686	0.714	0.722	0.671	0.718	0.655	0.58	0.586	0.57	0.58	0.559	0.561	0.533	0.526	0.184	0.147	0.133	0.16	0.142	0.392	0.14	0.153	0.203	0.277	0.232	0.233	0.167	0.103	0.169	0.162
	2 days, 14:05:03	30.1	0.671	0.719	0.701	0.728	0.735	0.684	0.731	0.664	0.591	0.591	0.577	0.584	0.559	0.564	0.531	0.529	0.18	0.145	0.133	0.158	0.139	0.398	0.137	0.153	0.198	0.275	0.226	0.229	0.169	0.103	0.169	0.161
	2 days, 15:05:03	30.1	0.67	0.721	0.701	0.728	0.735	0.681	0.727	0.667	0.591	0.589	0.576	0.585	0.56	0.565	0.536	0.532	0.18	0.144	0.131	0.154	0.138	0.384	0.135	0.15	0.192	0.272	0.22	0.225	0.167	0.103	0.169	0.162
	2 days, 16:05:03	30.1	0.679	0.729	0.71	0.735	0.741	0.688	0.739	0.677	0.595	0.594	0.579	0.587	0.561	0.564	0.535	0.532	0.177	0.142	0.132	0.151	0.136	0.381	0.133	0.149	0.189	0.272	0.216	0.224	0.169	0.103	0.169	0.162
	2 days, 17:05:03	30.1	0.693	0.738	0.722	0.751	0.755	0.702	0.756	0.695	0.602	0.605	0.59	0.599	0.573	0.571	0.544	0.54	0.174	0.14	0.131	0.151	0.136	0.401	0.134	0.154	0.185	0.268	0.218	0.225	0.169	0.103	0.169	0.161
	2 days, 18:05:03	30.1	0.691	0.737	0.722	0.748	0.749	0.695	0.749	0.688	0.604	0.602	0.586	0.593	0.563	0.566	0.534	0.531	0.172	0.138	0.132	0.148	0.136	0.384	0.132	0.146	0.182	0.256	0.206	0.218	0.167	0.103	0.169	0.162
	2 days, 19:05:03	30.1	0.699	0.752	0.737	0.76	0.764	0.709	0.762	0.697	0.61	0.608	0.589	0.598	0.565	0.566	0.531	0.529	0.167	0.135	0.132	0.143	0.135	0.384	0.131	0.144	0.18	0.249	0.201	0.215	0.168	0.103	0.169	0.161
	2 days, 20:05:03	30.1	0.714	0.766	0.749	0.771	0.775	0.719	0.776	0.715	0.619	0.615	0.594	0.609	0.576	0.576	0.544	0.54	0.162	0.134	0.131	0.141	0.135	0.397	0.131	0.145	0.179	0.252	0.197	0.219	0.168	0.103	0.17	0.161
	2 days, 21:05:03	30.1	0.714	0.765	0.748	0.772	0.773	0.717	0.771	0.713	0.616	0.612	0.594	0.605	0.568	0.571	0.541	0.533	0.158	0.133	0.131	0.138	0.134	0.39	0.131	0.141	0.178	0.242	0.19	0.212	0.168	0.102	0.17	0.161
	2 days, 22:05:03	30.1	0.72	0.77	0.76	0.777	0.777	0.723	0.777	0.718	0.623	0.615	0.595	0.605	0.566	0.567	0.537	0.529	0.154	0.133	0.13	0.137	0.134	0.386	0.13	0.14	0.18	0.23	0.187	0.207	0.167	0.102	0.17	0.161
	2 days, 23:05:03	30.1	0.723	0.773	0.767	0.789	0.791	0.731	0.79	0.73	0.628	0.62	0.602	0.613	0.579	0.576	0.545	0.542	0.149	0.133	0.131	0.136	0.134	0.388	0.13	0.14	0.178	0.229	0.184	0.206	0.168	0.102	0.171	0.161
	3 days, 0:05:03	30.1	0.734	0.786	0.775	0.795	0.793	0.737	0.792	0.736	0.632	0.62	0.6	0.616	0.57	0.572	0.538	0.533	0.144	0.131	0.13	0.135	0.134	0.383	0.13	0.139	0.18	0.223	0.179	0.204	0.168	0.102	0.168	0.16
	3 days, 1:05:03	30	0.741	0.792	0.783	0.8	0.792	0.741	0.791	0.732	0.633	0.611	0.595	0.613	0.557	0.568	0.533	0.528	0.14	0.131	0.13	0.133	0.133	0.377	0.13	0.137	0.179	0.214	0.178	0.2	0.165	0.102	0.169	0.16
	3 days, 2:05:03	30.1	0.744	0.795	0.788	0.806	0.797	0.745	0.796	0.737	0.637	0.61	0.599	0.616	0.565	0.571	0.539	0.525	0.138	0.13	0.129	0.133	0.133	0.381	0.13	0.136	0.177	0.206	0.178	0.198	0.168	0.102	0.169	0.159
	3 days, 3:05:03	30.1	0.75	0.803	0.794	0.809	0.801	0.746	0.793	0.735	0.64	0.601	0.589	0.611	0.546	0.564	0.528	0.515	0.138	0.13	0.13	0.132	0.132	0.365	0.129	0.134	0.178	0.197	0.177	0.191	0.168	0.102	0.169	0.159
	3 days, 4:05:03	30.1	0.755	0.81	0.805	0.818	0.812	0.752	0.804	0.747	0.643	0.603	0.597	0.616	0.559	0.567	0.535	0.526	0.137	0.13	0.13	0.132	0.132	0.368	0.129	0.134	0.177	0.189	0.174	0.19	0.166	0.102	0.169	0.16
	3 days, 5:05:03	30.1	0.756	0.81	0.81	0.822	0.815	0.751	0.807	0.744	0.648	0.593	0.588	0.607	0.539	0.555	0.52	0.506	0.136	0.13	0.128	0.131	0.132	0.352	0.128	0.132	0.178	0.185	0.176	0.187	0.166	0.102	0.169	0.158
	3 days, 6:05:03	30.1	0.763	0.82	0.819	0.83	0.824	0.764	0.818	0.754	0.65	0.59	0.59	0.615	0.539	0.556	0.525	0.502	0.136	0.129	0.129	0.132	0.132	0.346	0.128	0.133	0.178	0.183	0.175	0.185	0.167	0.102	0.17	0.158
	3 days, 7:05:03	30.1	0.764	0.821	0.825	0.838	0.836	0.768	0.828	0.757	0.651	0.585	0.595	0.618	0.542	0.555	0.527	0.505	0.135	0.13	0.129	0.132	0.132	0.343	0.128	0.132	0.178	0.183	0.178	0.186	0.166	0.102	0.169	0.158
	3 days, 8:05:03	30.1	0.77	0.826	0.832	0.845	0.841	0.779	0.838	0.771	0.654	0.583	0.594	0.625	0.545	0.565	0.536	0.518	0.135	0.129	0.13	0.131	0.133	0.344	0.129	0.133	0.179	0.18	0.175	0.186	0.166	0.102	0.17	0.158
	3 days, 9:05:03	30.1	0.782	0.834	0.843	0.852	0.838	0.786	0.839	0.775	0.66	0.577	0.583	0.62	0.533	0.551	0.526	0.505	0.135	0.129	0.129	0.131	0.132	0.336	0.129	0.132	0.179	0.18	0.176	0.184	0.167	0.102	0.169	0.159
	3 days, 10:05:03	30.1	0.791	0.843	0.855	0.866	0.85	0.797	0.847	0.782	0.667	0.572	0.577	0.627	0.527	0.551	0.525	0.501	0.134	0.128	0.129	0.13	0.132	0.331	0.128	0.132	0.177	0.18	0.176	0.185	0.166	0.102	0.169	0.158
	3 days, 11:05:03	30.1	0.796	0.849	0.864	0.874	0.856	0.803	0.854	0.79	0.668	0.571	0.576	0.629	0.529	0.555	0.522	0.506	0.133	0.128	0.127	0.13	0.132	0.331	0.128	0.132	0.178	0.179	0.175	0.185	0.166	0.102	0.169	0.157
	3 days, 12:05:03	30.1	0.803	0.855	0.873	0.881	0.866	0.815	0.864	0.8	0.672	0.566	0.578	0.631	0.521	0.558	0.527	0.516	0.133	0.128	0.128	0.13	0.131	0.331	0.128	0.132	0.178	0.181	0.177	0.185	0.166	0.101	0.167	0.158
	3 days, 13:05:03	30.1	0.799	0.849	0.868	0.876	0.862	0.809	0.856	0.794	0.668	0.547	0.566	0.622	0.506	0.533	0.51	0.492	0.134	0.128	0.129	0.13	0.131	0.316	0.127	0.131	0.178	0.18	0.178	0.183	0.167	0.102	0.168	0.157
	3 days, 14:05:03	30	0.824	0.868	0.893	0.895	0.873	0.83	0.871	0.818	0.679	0.55	0.56	0.627	0.506	0.541	0.517	0.503	0.133	0.128	0.128	0.129	0.131	0.319	0.128	0.132	0.178	0.18	0.178	0.185	0.166	0.102	0.169	0.158
	3 days, 15:05:03	30	0.829	0.869	0.896	0.9	0.876	0.835	0.876	0.824	0.678	0.543	0.549	0.628	0.498	0.535	0.514	0.501	0.132	0.127	0.128	0.129	0.13	0.312	0.127	0.131	0.176	0.18	0.178	0.184	0.163	0.101	0.169	0.156
	3 days, 16:05:03	30.1	0.837	0.868	0.9	0.906	0.873	0.835	0.866	0.819	0.677	0.531	0.539	0.618	0.487	0.516	0.503	0.485	0.132	0.127	0.127	0.128	0.131	0.299	0.128	0.131	0.178	0.181	0.176	0.183	0.165	0.101	0.168	0.156
	3 days, 17:05:03	30.1	0.843	0.868	0.904	0.908	0.875	0.845	0.877	0.83	0.68	0.525	0.525	0.626	0.482	0.521	0.511	0.495	0.131	0.127	0.127	0.129	0.13	0.301	0.128	0.131	0.178	0.18	0.177	0.184	0.165	0.101	0.169	0.156
	3 days, 18:05:03	30.1	0.847	0.876	0.911	0.917	0.882	0.857	0.873	0.832	0.683	0.519	0.519	0.626	0.471	0.508	0.504	0.483	0.132	0.127	0.127	0.129	0.13	0.286	0.127	0.131	0.177	0.177	0.177	0.183	0.164	0.101	0.168	0.156
	3 days, 19:05:03	30.1	0.856	0.878	0.92	0.926	0.885	0.871	0.877	0.845	0.686	0.51	0.511	0.636	0.46	0.503	0.508	0.489	0.132	0.127	0.127	0.128	0.13	0.279	0.127	0.131	0.178	0.18	0.174	0.183	0.164	0.101	0.169	0.154
	3 days, 20:05:03	30	0.871	0.882	0.92	0.93	0.881	0.881	0.882	0.851	0.684	0.502	0.495	0.629	0.456	0.494	0.492	0.483	0.131	0.126	0.127	0.128	0.13	0.28	0.127	0.131	0.177	0.18	0.177	0.183	0.164	0.101	0.168	0.156
	3 days, 21:05:03	30.1	0.873	0.877	0.915	0.925	0.872	0.877	0.878	0.843	0.677	0.491	0.479	0.617	0.437	0.473	0.478	0.466	0.131	0.126	0.126	0.127	0.13	0.268	0.127	0.13	0.177	0.177	0.177	0.184	0.165	0.102	0.169	0.153
	3 days, 22:05:03	30.1	0.879	0.883	0.924	0.93	0.879	0.882	0.876	0.846	0.678	0.484	0.472	0.624	0.43	0.469	0.475	0.467	0.131	0.126	0.127	0.127	0.13	0.257	0.127	0.13	0.177	0.18	0.175	0.183	0.164	0.101	0.169	0.155
	3 days, 23:05:03	30.1	0.889	0.881	0.926	0.93	0.868	0.881	0.871	0.847	0.677	0.473	0.458	0.612	0.416	0.449	0.462	0.454	0.13	0.125	0.126	0.127	0.13	0.243	0.127	0.13	0.177	0.179	0.175	0.183	0.164	0.101	0.167	0.153
	4 days, 0:05:03	30.1	0.91	0.888	0.927	0.941	0.87	0.901	0.881	0.871	0.673	0.469	0.455	0.616	0.415	0.452	0.459	0.465	0.13	0.125	0.126	0.127	0.13	0.248	0.127	0.13	0.177	0.179	0.177	0.182	0.164	0.101	0.168	0.155
	4 days, 1:05:03	30.1	0.907	0.879	0.926	0.935	0.86	0.893	0.86	0.85	0.668	0.445	0.434	0.608	0.393	0.421	0.431	0.436	0.13	0.125	0.126	0.127	0.129	0.224	0.126	0.129	0.176	0.178	0.174	0.183	0.163	0.101	0.168	0.153
	4 days, 2:05:03	30.1	0.918	0.886	0.932	0.938	0.863	0.894	0.872	0.858	0.669	0.447	0.431	0.613	0.385	0.412	0.428	0.438	0.13	0.125	0.126	0.127	0.129	0.213	0.127	0.13	0.177	0.18	0.178	0.182	0.163	0.101	0.168	0.153
	4 days, 3:05:03	30.1	0.941	0.874	0.913	0.931	0.832	0.912	0.868	0.869	0.654	0.439	0.422	0.608	0.363	0.398	0.416	0.433	0.129	0.124	0.125	0.126	0.129	0.204	0.127	0.13	0.176	0.179	0.178	0.182	0.164	0.101	0.167	0.153
	4 days, 4:05:03	30	0.932	0.865	0.904	0.925	0.823	0.902	0.852	0.861	0.65	0.419	0.407	0.593	0.343	0.379	0.4	0.409	0.129	0.124	0.126	0.126	0.129	0.195	0.127	0.129	0.177	0.179	0.175	0.182	0.162	0.101	0.167	0.151
	4 days, 5:05:03	30.1	0.949	0.862	0.905	0.924	0.814	0.909	0.854	0.868	0.649	0.415	0.401	0.593	0.281	0.368	0.396	0.401	0.129	0.125	0.125	0.126	0.129	0.191	0.127	0.129	0.177	0.179	0.177	0.182	0.163	0.101	0.168	0.152
	4 days, 6:05:03	30	0.946	0.854	0.892	0.919	0.796	0.895	0.828	0.848	0.643	0.403	0.386	0.577	0.23	0.34	0.376	0.374	0.129	0.124	0.125	0.126	0.129	0.187	0.126	0.129	0.177	0.18	0.177	0.18	0.162	0.101	0.168	0.152
	4 days, 7:05:03	30.1	0.958	0.858	0.895	0.923	0.792	0.891	0.828	0.847	0.646	0.4	0.371	0.574	0.227	0.312	0.359	0.361	0.128	0.125	0.125	0.126	0.129	0.185	0.126	0.129	0.176	0.179	0.178	0.18	0.161	0.101	0.167	0.152
	4 days, 8:05:03	30.1	0.966	0.858	0.899	0.925	0.787	0.894	0.822	0.851	0.636	0.39	0.354	0.575	0.226	0.276	0.336	0.347	0.128	0.123	0.125	0.126	0.128	0.184	0.126	0.129	0.176	0.179	0.177	0.182	0.161	0.101	0.166	0.152
	4 days, 9:05:03	30.1	0.975	0.85	0.889	0.916	0.773	0.889	0.816	0.846	0.623	0.375	0.328	0.566	0.224	0.234	0.317	0.334	0.128	0.124	0.125	0.126	0.129	0.183	0.126	0.129	0.176	0.18	0.177	0.181	0.161	0.101	0.167	0.151
	4 days, 10:05:03	30.1	0.989	0.852	0.889	0.92	0.767	0.885	0.818	0.847	0.624	0.367	0.287	0.562	0.223	0.233	0.289	0.315	0.128	0.123	0.125	0.126	0.129	0.182	0.126	0.128	0.176	0.179	0.177	0.181	0.161	0.101	0.167	0.152
	4 days, 11:05:03	30.1	0.994	0.833	0.866	0.905	0.742	0.888	0.801	0.849	0.613	0.349	0.24	0.554	0.221	0.233	0.24	0.29	0.128	0.123	0.125	0.125	0.129	0.181	0.126	0.128	0.176	0.179	0.178	0.182	0.162	0.101	0.166	0.15
	4 days, 12:05:03	30.1	1.007	0.811	0.835	0.871	0.706	0.857	0.767	0.818	0.597	0.318	0.236	0.544	0.22	0.227	0.234	0.236	0.127	0.123	0.124	0.125	0.128	0.181	0.126	0.128	0.176	0.179	0.177	0.18	0.159	0.101	0.166	0.149
	4 days, 13:05:03	30.1	1.012	0.805	0.828	0.87	0.69	0.854	0.756	0.809	0.584	0.264	0.233	0.538	0.219	0.227	0.231	0.234	0.127	0.123	0.124	0.124	0.128	0.18	0.126	0.128	0.176	0.179	0.177	0.182	0.161	0.1	0.166	0.149
	4 days, 14:05:03	30	1.022	0.806	0.818	0.877	0.672	0.84	0.745	0.803	0.581	0.236	0.234	0.532	0.218	0.226	0.231	0.232	0.127	0.123	0.124	0.125	0.128	0.178	0.126	0.128	0.175	0.179	0.177	0.178	0.159	0.1	0.165	0.148
	4 days, 15:05:03	30.1	1.021	0.8	0.821	0.871	0.662	0.844	0.752	0.806	0.568	0.234	0.231	0.519	0.217	0.225	0.231	0.233	0.127	0.123	0.124	0.124	0.128	0.179	0.125	0.128	0.176	0.179	0.176	0.181	0.159	0.101	0.165	0.149
	4 days, 16:05:03	30.1	1.031	0.8	0.82	0.864	0.647	0.833	0.738	0.798	0.562	0.232	0.229	0.515	0.217	0.223	0.228	0.231	0.127	0.123	0.124	0.125	0.128	0.179	0.125	0.128	0.176	0.177	0.174	0.18	0.159	0.101	0.165	0.148
	4 days, 17:05:03	30.1	1.039	0.776	0.787	0.831	0.603	0.812	0.713	0.782	0.542	0.231	0.229	0.503	0.216	0.222	0.226	0.23	0.127	0.123	0.124	0.125	0.128	0.179	0.125	0.128	0.175	0.179	0.177	0.18	0.159	0.101	0.164	0.147
	4 days, 18:05:03	30.1	1.051	0.769	0.775	0.824	0.554	0.798	0.689	0.759	0.534	0.229	0.227	0.493	0.214	0.22	0.224	0.228	0.126	0.122	0.124	0.124	0.127	0.178	0.125	0.128	0.174	0.175	0.175	0.181	0.158	0.1	0.164	0.146
	4 days, 19:05:03	30.1	1.067	0.765	0.77	0.811	0.457	0.792	0.677	0.762	0.52	0.231	0.228	0.486	0.214	0.222	0.227	0.228	0.129	0.124	0.125	0.127	0.13	0.179	0.127	0.129	0.177	0.18	0.179	0.182	0.16	0.102	0.167	0.148
	4 days, 20:05:03	30.1	1.064	0.725	0.722	0.756	0.398	0.75	0.616	0.722	0.487	0.228	0.227	0.472	0.214	0.22	0.224	0.227	0.128	0.124	0.136	0.126	0.129	0.178	0.127	0.129	0.176	0.179	0.176	0.181	0.16	0.102	0.166	0.146
	4 days, 21:05:03	30.1	1.069	0.723	0.714	0.753	0.399	0.739	0.608	0.717	0.474	0.228	0.227	0.458	0.214	0.221	0.225	0.226	0.128	0.123	0.135	0.126	0.13	0.178	0.127	0.129	0.177	0.18	0.178	0.183	0.159	0.102	0.166	0.147
	4 days, 22:05:03	30.1	1.076	0.707	0.697	0.733	0.399	0.726	0.573	0.702	0.448	0.227	0.227	0.447	0.212	0.221	0.224	0.225	0.128	0.124	0.134	0.126	0.13	0.177	0.127	0.129	0.177	0.18	0.179	0.183	0.159	0.102	0.166	0.145
	4 days, 23:05:03	30.1	1.086	0.69	0.672	0.706	0.395	0.701	0.431	0.674	0.397	0.227	0.225	0.44	0.211	0.218	0.222	0.225	0.127	0.123	0.136	0.126	0.13	0.176	0.127	0.129	0.177	0.178	0.178	0.181	0.159	0.102	0.165	0.146
	5 days, 0:05:03	30.1	1.088	0.667	0.64	0.684	0.393	0.687	0.401	0.647	0.327	0.224	0.224	0.424	0.21	0.218	0.221	0.223	0.127	0.122	0.133	0.126	0.129	0.176	0.127	0.128	0.177	0.179	0.179	0.181	0.16	0.102	0.165	0.14

## Sheet: FIG1.Gen.2_PJCL growth
			14d.PRE Exudate																							14d.N-PRE Exudate
		Time (h)	PJCL 1	PJCL 2	PJCL 3	PJCL 4	PJCL 5	PJCL 6	PJCL 7	PJCL 8	PJCL X														Time (h)	PJCL 1	PJCL 2	PJCL 3	PJCL 4	PJCL 5	PJCL 6	PJCL 7	PJCL 8	PJCL X
		0	0.176	0.156	0.157	0.151	0.163	0.147	0.153	0.139	0.15525														0	0.153	0.141	0.142	0.134	0.135	0.105	0.14	0.144	0.13675
		1	0.188	0.154	0.154	0.15	0.152	0.144	0.145	0.144	0.153875														1	0.149	0.141	0.139	0.134	0.132	0.104	0.136	0.139	0.13425
		2	0.184	0.163	0.177	0.156	0.163	0.146	0.157	0.153	0.162375														2	0.151	0.14	0.142	0.135	0.134	0.103	0.137	0.144	0.13575
		3	0.213	0.17	0.183	0.172	0.177	0.158	0.174	0.16	0.175875														3	0.151	0.14	0.14	0.132	0.131	0.103	0.136	0.144	0.134625
		4	0.232	0.188	0.214	0.187	0.193	0.179	0.188	0.174	0.194375														4	0.148	0.138	0.137	0.13	0.13	0.103	0.135	0.142	0.132875
		5	0.246	0.198	0.226	0.202	0.196	0.195	0.201	0.188	0.2065														5	0.146	0.136	0.138	0.13	0.13	0.103	0.135	0.142	0.1325
		6	0.234	0.202	0.236	0.216	0.202	0.193	0.183	0.192	0.20725														6	0.144	0.135	0.136	0.13	0.13	0.103	0.135	0.136	0.131125
		7	0.215	0.192	0.219	0.218	0.206	0.209	0.195	0.199	0.206625														7	0.143	0.134	0.136	0.13	0.131	0.102	0.135	0.134	0.130625
		8	0.254	0.192	0.229	0.228	0.229	0.221	0.217	0.219	0.223625														8	0.144	0.134	0.138	0.131	0.132	0.102	0.137	0.136	0.13175
		9	0.226	0.193	0.241	0.245	0.226	0.234	0.22	0.217	0.22525														9	0.143	0.134	0.137	0.131	0.131	0.102	0.136	0.135	0.131125
		10	0.225	0.213	0.241	0.26	0.243	0.239	0.226	0.228	0.234375														10	0.143	0.134	0.137	0.131	0.132	0.102	0.136	0.134	0.131125
		11	0.248	0.21	0.238	0.27	0.255	0.254	0.245	0.23	0.24375														11	0.143	0.133	0.137	0.131	0.132	0.102	0.135	0.133	0.13075
		12	0.31	0.237	0.259	0.297	0.282	0.272	0.232	0.25	0.267375														12	0.142	0.133	0.136	0.131	0.132	0.102	0.136	0.133	0.130625
		13	0.371	0.284	0.288	0.316	0.304	0.295	0.262	0.279	0.299875														13	0.143	0.134	0.137	0.132	0.132	0.102	0.138	0.135	0.131625
		14	0.421	0.318	0.305	0.319	0.331	0.29	0.293	0.313	0.32375														14	0.143	0.134	0.138	0.133	0.133	0.101	0.14	0.136	0.13225
		15	0.43	0.352	0.328	0.357	0.364	0.331	0.296	0.316	0.34675														15	0.141	0.133	0.136	0.132	0.133	0.101	0.137	0.133	0.13075
		16	0.425	0.371	0.355	0.376	0.38	0.351	0.308	0.335	0.362625														16	0.141	0.133	0.136	0.131	0.132	0.101	0.137	0.133	0.1305
		17	0.431	0.386	0.39	0.393	0.393	0.376	0.309	0.328	0.37575														17	0.141	0.134	0.136	0.132	0.132	0.101	0.138	0.133	0.130875
		18	0.426	0.389	0.411	0.398	0.409	0.389	0.327	0.349	0.38725														18	0.141	0.133	0.136	0.131	0.132	0.101	0.14	0.133	0.130875
		19	0.43	0.402	0.412	0.395	0.412	0.381	0.359	0.381	0.3965														19	0.141	0.134	0.139	0.133	0.134	0.1	0.145	0.134	0.1325
		20	0.437	0.409	0.426	0.407	0.418	0.401	0.361	0.38	0.404875														20	0.141	0.135	0.138	0.132	0.133	0.1	0.147	0.134	0.1325
		21	0.433	0.403	0.422	0.4	0.418	0.418	0.393	0.4	0.410875														21	0.143	0.149	0.167	0.146	0.152	0.109	0.179	0.15	0.149375
		22	0.453	0.426	0.425	0.407	0.435	0.434	0.424	0.408	0.4265														22	0.143	0.156	0.188	0.154	0.157	0.109	0.2	0.155	0.15775
		23	0.464	0.442	0.446	0.435	0.46	0.456	0.44	0.411	0.44425														23	0.142	0.158	0.195	0.151	0.149	0.108	0.196	0.154	0.156625
		24	0.469	0.452	0.457	0.455	0.475	0.47	0.457	0.417	0.4565														24	0.145	0.164	0.208	0.15	0.152	0.108	0.192	0.158	0.159625
		25	0.472	0.454	0.455	0.46	0.479	0.471	0.467	0.426	0.4605														25	0.152	0.171	0.224	0.164	0.159	0.108	0.22	0.176	0.17175
		26	0.475	0.463	0.462	0.469	0.484	0.48	0.46	0.424	0.464625														26	0.157	0.189	0.237	0.164	0.165	0.108	0.227	0.182	0.178625
		27	0.479	0.468	0.467	0.476	0.486	0.484	0.46	0.431	0.468875														27	0.162	0.184	0.241	0.166	0.162	0.107	0.215	0.181	0.17725
		28	0.486	0.476	0.472	0.481	0.491	0.491	0.46	0.429	0.47325														28	0.168	0.202	0.252	0.177	0.161	0.107	0.218	0.186	0.183875
		29	0.493	0.481	0.472	0.483	0.492	0.493	0.477	0.448	0.479875														29	0.19	0.224	0.271	0.207	0.18	0.107	0.256	0.206	0.205125
		30	0.492	0.479	0.471	0.484	0.489	0.489	0.475	0.451	0.47875														30	0.209	0.231	0.278	0.217	0.187	0.107	0.254	0.217	0.2125
		31	0.494	0.482	0.477	0.487	0.495	0.494	0.473	0.447	0.481125														31	0.213	0.242	0.28	0.207	0.177	0.107	0.237	0.212	0.209375
		32	0.497	0.488	0.48	0.493	0.499	0.505	0.48	0.458	0.4875														32	0.231	0.269	0.29	0.228	0.188	0.106	0.255	0.218	0.223125
		33	0.499	0.49	0.483	0.497	0.501	0.507	0.479	0.456	0.489														33	0.246	0.279	0.298	0.232	0.187	0.106	0.254	0.215	0.227125
		34	0.501	0.493	0.486	0.502	0.502	0.512	0.488	0.464	0.4935														34	0.259	0.282	0.304	0.256	0.208	0.106	0.258	0.227	0.2375
		35	0.506	0.496	0.489	0.506	0.505	0.515	0.492	0.47	0.497375														35	0.278	0.292	0.306	0.274	0.215	0.106	0.261	0.231	0.245375
		36	0.509	0.497	0.488	0.504	0.506	0.513	0.495	0.472	0.498														36	0.292	0.303	0.314	0.284	0.236	0.106	0.257	0.232	0.253
		37	0.514	0.506	0.495	0.511	0.511	0.52	0.499	0.473	0.503625														37	0.297	0.313	0.315	0.289	0.237	0.106	0.258	0.231	0.25575
		38	0.514	0.503	0.495	0.512	0.51	0.521	0.496	0.472	0.502875														38	0.305	0.319	0.312	0.266	0.22	0.106	0.237	0.218	0.247875
		39	0.518	0.512	0.5	0.518	0.514	0.525	0.496	0.478	0.507625														39	0.311	0.321	0.316	0.292	0.227	0.106	0.243	0.214	0.25375
		40	0.518	0.51	0.501	0.516	0.516	0.527	0.509	0.483	0.51														40	0.318	0.336	0.316	0.295	0.242	0.105	0.248	0.217	0.259625
		41	0.522	0.513	0.507	0.523	0.519	0.529	0.505	0.48	0.51225														41	0.307	0.34	0.309	0.286	0.222	0.105	0.227	0.196	0.249
		42	0.525	0.52	0.512	0.524	0.523	0.534	0.516	0.493	0.518375														42	0.318	0.345	0.321	0.294	0.24	0.105	0.23	0.205	0.25725
		43	0.533	0.527	0.518	0.531	0.529	0.541	0.52	0.498	0.524625														43	0.324	0.344	0.313	0.296	0.237	0.105	0.225	0.199	0.255375
		44	0.537	0.531	0.521	0.538	0.529	0.54	0.52	0.501	0.527125														44	0.317	0.338	0.31	0.293	0.24	0.105	0.219	0.188	0.25125
		45	0.539	0.536	0.523	0.538	0.53	0.541	0.519	0.494	0.5275														45	0.314	0.34	0.305	0.274	0.228	0.105	0.207	0.178	0.243875
		46	0.538	0.534	0.523	0.536	0.532	0.542	0.523	0.502	0.52875														46	0.314	0.343	0.3	0.286	0.223	0.105	0.2	0.173	0.243
		47	0.541	0.543	0.531	0.544	0.538	0.547	0.523	0.508	0.534375														47	0.305	0.338	0.297	0.279	0.217	0.105	0.195	0.168	0.238
		48	0.552	0.55	0.537	0.551	0.545	0.555	0.535	0.522	0.543375														48	0.299	0.351	0.297	0.293	0.232	0.105	0.194	0.167	0.24225
		49	0.557	0.555	0.543	0.557	0.549	0.557	0.534	0.524	0.547														49	0.292	0.348	0.295	0.29	0.229	0.105	0.188	0.165	0.239
		50	0.558	0.556	0.543	0.555	0.543	0.548	0.526	0.511	0.5425				MAX OD	MIN OD									50	0.287	0.331	0.287	0.279	0.209	0.105	0.176	0.164	0.22975
		51	0.555	0.559	0.544	0.555	0.548	0.554	0.527	0.516	0.54475			PJCL X	0.588125	0.153875									51	0.285	0.331	0.278	0.273	0.207	0.104	0.174	0.164	0.227					MAX OD	MIN OD
		52	0.562	0.566	0.551	0.561	0.552	0.554	0.53	0.52	0.5495			PJCL1	0.66	0.176									52	0.275	0.325	0.274	0.267	0.201	0.104	0.173	0.163	0.22275				PJCL X	0.259625	0.1305
		53	0.559	0.566	0.551	0.559	0.549	0.553	0.528	0.517	0.54775			PJCL2	0.62	0.154									53	0.267	0.327	0.267	0.261	0.193	0.104	0.17	0.163	0.219				PJCL1	0.324	0.1305
		54	0.563	0.574	0.56	0.564	0.556	0.557	0.532	0.528	0.55425			PJCL3	0.602	0.154									54	0.257	0.325	0.267	0.258	0.191	0.104	0.169	0.163	0.21675				PJCL2	0.351	0.1305
		55	0.57	0.578	0.563	0.57	0.559	0.565	0.538	0.537	0.56			PJCL4	0.941	0.15									55	0.248	0.313	0.267	0.257	0.184	0.104	0.169	0.163	0.213125				PJCL3	0.321	0.1305
		56	0.575	0.581	0.565	0.573	0.568	0.57	0.539	0.539	0.56375			PJCL5	0.579	0.152									56	0.235	0.321	0.265	0.261	0.18	0.103	0.169	0.162	0.212				PJCL4	0.296	0.1305
		57	0.57	0.577	0.563	0.572	0.556	0.566	0.533	0.529	0.55825			PJCL6	0.576	0.144									57	0.224	0.308	0.248	0.252	0.172	0.104	0.169	0.162	0.204875				PJCL5	0.242	0.1305
		58	0.579	0.586	0.571	0.58	0.568	0.57	0.542	0.541	0.567125			PJCL7	0.545	0.145									58	0.219	0.303	0.249	0.251	0.172	0.104	0.169	0.162	0.203625				PJCL6	0.109	0.1305
		59	0.577	0.58	0.563	0.571	0.554	0.561	0.526	0.526	0.55725			PJCL8	0.542	0.139									59	0.209	0.282	0.24	0.237	0.17	0.103	0.169	0.162	0.1965				PJCL7	0.261	0.1305
		60	0.575	0.58	0.565	0.572	0.552	0.557	0.527	0.523	0.556375														60	0.206	0.28	0.232	0.23	0.17	0.103	0.169	0.162	0.194				PJCL8	0.232	0.1305
		61	0.58	0.586	0.57	0.58	0.559	0.561	0.533	0.526	0.561875														61	0.203	0.277	0.232	0.233	0.167	0.103	0.169	0.162	0.19325
		62	0.591	0.591	0.577	0.584	0.559	0.564	0.531	0.529	0.56575														62	0.198	0.275	0.226	0.229	0.169	0.103	0.169	0.161	0.19125
		63	0.591	0.589	0.576	0.585	0.56	0.565	0.536	0.532	0.56675														63	0.192	0.272	0.22	0.225	0.167	0.103	0.169	0.162	0.18875
		64	0.595	0.594	0.579	0.587	0.561	0.564	0.535	0.532	0.568375														64	0.189	0.272	0.216	0.224	0.169	0.103	0.169	0.162	0.188
		65	0.602	0.605	0.59	0.599	0.573	0.571	0.544	0.54	0.578														65	0.185	0.268	0.218	0.225	0.169	0.103	0.169	0.161	0.18725
		66	0.604	0.602	0.586	0.593	0.563	0.566	0.534	0.531	0.572375														66	0.182	0.256	0.206	0.218	0.167	0.103	0.169	0.162	0.182875
		67	0.61	0.608	0.589	0.598	0.565	0.566	0.531	0.529	0.5745														67	0.18	0.249	0.201	0.215	0.168	0.103	0.169	0.161	0.18075
		68	0.619	0.615	0.594	0.609	0.576	0.576	0.544	0.54	0.584125														68	0.179	0.252	0.197	0.219	0.168	0.103	0.17	0.161	0.181125
		69	0.616	0.612	0.594	0.605	0.568	0.571	0.541	0.533	0.58														69	0.178	0.242	0.19	0.212	0.168	0.102	0.17	0.161	0.177875
		70	0.623	0.615	0.595	0.605	0.566	0.567	0.537	0.529	0.579625														70	0.18	0.23	0.187	0.207	0.167	0.102	0.17	0.161	0.1755
		71	0.628	0.62	0.602	0.613	0.579	0.576	0.545	0.542	0.588125														71	0.178	0.229	0.184	0.206	0.168	0.102	0.171	0.161	0.174875
		72	0.632	0.62	0.6	0.616	0.57	0.572	0.538	0.533	0.585125														72	0.18	0.223	0.179	0.204	0.168	0.102	0.168	0.16	0.173
		73	0.633	0.611	0.595	0.613	0.557	0.568	0.533	0.528	0.57975														73	0.179	0.214	0.178	0.2	0.165	0.102	0.169	0.16	0.170875
		74	0.637	0.61	0.599	0.616	0.565	0.571	0.539	0.525	0.58275														74	0.177	0.206	0.178	0.198	0.168	0.102	0.169	0.159	0.169625
		75	0.64	0.601	0.589	0.611	0.546	0.564	0.528	0.515	0.57425														75	0.178	0.197	0.177	0.191	0.168	0.102	0.169	0.159	0.167625
		76	0.643	0.603	0.597	0.616	0.559	0.567	0.535	0.526	0.58075														76	0.177	0.189	0.174	0.19	0.166	0.102	0.169	0.16	0.165875
		77	0.648	0.593	0.588	0.607	0.539	0.555	0.52	0.506	0.5695														77	0.178	0.185	0.176	0.187	0.166	0.102	0.169	0.158	0.165125
		78	0.65	0.59	0.59	0.615	0.539	0.556	0.525	0.502	0.570875														78	0.178	0.183	0.175	0.185	0.167	0.102	0.17	0.158	0.16475
		79	0.651	0.585	0.595	0.618	0.542	0.555	0.527	0.505	0.57225														79	0.178	0.183	0.178	0.186	0.166	0.102	0.169	0.158	0.165
		80	0.654	0.583	0.594	0.625	0.545	0.565	0.536	0.518	0.5775														80	0.179	0.18	0.175	0.186	0.166	0.102	0.17	0.158	0.1645
		81	0.66	0.577	0.583	0.62	0.533	0.551	0.526	0.505	0.569375														81	0.179	0.18	0.176	0.184	0.167	0.102	0.169	0.159	0.1645
		82	0.667	0.572	0.577	0.627	0.527	0.551	0.525	0.501	0.568375														82	0.177	0.18	0.176	0.185	0.166	0.102	0.169	0.158	0.164125
		83	0.668	0.571	0.576	0.629	0.529	0.555	0.522	0.506	0.5695														83	0.178	0.179	0.175	0.185	0.166	0.102	0.169	0.157	0.163875
		84	0.672	0.566	0.578	0.631	0.521	0.558	0.527	0.516	0.571125														84	0.178	0.181	0.177	0.185	0.166	0.101	0.167	0.158	0.164125
		85	0.668	0.547	0.566	0.622	0.506	0.533	0.51	0.492	0.5555														85	0.178	0.18	0.178	0.183	0.167	0.102	0.168	0.157	0.164125
		86	0.679	0.55	0.56	0.627	0.506	0.541	0.517	0.503	0.560375														86	0.178	0.18	0.178	0.185	0.166	0.102	0.169	0.158	0.1645
		87	0.678	0.543	0.549	0.628	0.498	0.535	0.514	0.501	0.55575														87	0.176	0.18	0.178	0.184	0.163	0.101	0.169	0.156	0.163375
		88	0.677	0.531	0.539	0.618	0.487	0.516	0.503	0.485	0.5445														88	0.178	0.181	0.176	0.183	0.165	0.101	0.168	0.156	0.1635
		89	0.68	0.525	0.525	0.626	0.482	0.521	0.511	0.495	0.545625														89	0.178	0.18	0.177	0.184	0.165	0.101	0.169	0.156	0.16375
		90	0.683	0.519	0.519	0.626	0.471	0.508	0.504	0.483	0.539125														90	0.177	0.177	0.177	0.183	0.164	0.101	0.168	0.156	0.162875
		91	0.686	0.51	0.511	0.636	0.46	0.503	0.508	0.489	0.537875														91	0.178	0.18	0.174	0.183	0.164	0.101	0.169	0.154	0.162875
		92	0.684	0.502	0.495	0.629	0.456	0.494	0.492	0.483	0.529375														92	0.177	0.18	0.177	0.183	0.164	0.101	0.168	0.156	0.16325
		93	0.677	0.491	0.479	0.617	0.437	0.473	0.478	0.466	0.51475														93	0.177	0.177	0.177	0.184	0.165	0.102	0.169	0.153	0.163
		94	0.678	0.484	0.472	0.624	0.43	0.469	0.475	0.467	0.512375														94	0.177	0.18	0.175	0.183	0.164	0.101	0.169	0.155	0.163
		95	0.677	0.473	0.458	0.612	0.416	0.449	0.462	0.454	0.500125														95	0.177	0.179	0.175	0.183	0.164	0.101	0.167	0.153	0.162375
		96	0.673	0.469	0.455	0.616	0.415	0.452	0.459	0.465	0.5005														96	0.177	0.179	0.177	0.182	0.164	0.101	0.168	0.155	0.162875
		97	0.668	0.445	0.434	0.608	0.393	0.421	0.431	0.436	0.4795														97	0.176	0.178	0.174	0.183	0.163	0.101	0.168	0.153	0.162
		98	0.669	0.447	0.431	0.613	0.385	0.412	0.428	0.438	0.477875														98	0.177	0.18	0.178	0.182	0.163	0.101	0.168	0.153	0.16275
		99	0.654	0.439	0.422	0.608	0.363	0.398	0.416	0.433	0.466625														99	0.176	0.179	0.178	0.182	0.164	0.101	0.167	0.153	0.1625
		100	0.65	0.419	0.407	0.593	0.343	0.379	0.4	0.409	0.45														100	0.177	0.179	0.175	0.182	0.162	0.101	0.167	0.151	0.16175
		101	0.649	0.415	0.401	0.593	0.281	0.368	0.396	0.401	0.438														101	0.177	0.179	0.177	0.182	0.163	0.101	0.168	0.152	0.162375
		102	0.643	0.403	0.386	0.577	0.23	0.34	0.376	0.374	0.416125														102	0.177	0.18	0.177	0.18	0.162	0.101	0.168	0.152	0.162125
		103	0.646	0.4	0.371	0.574	0.227	0.312	0.359	0.361	0.40625														103	0.176	0.179	0.178	0.18	0.161	0.101	0.167	0.152	0.16175
		104	0.636	0.39	0.354	0.575	0.226	0.276	0.336	0.347	0.3925														104	0.176	0.179	0.177	0.182	0.161	0.101	0.166	0.152	0.16175
		105	0.623	0.375	0.328	0.566	0.224	0.234	0.317	0.334	0.375125														105	0.176	0.18	0.177	0.181	0.161	0.101	0.167	0.151	0.16175
		106	0.624	0.367	0.287	0.562	0.223	0.233	0.289	0.315	0.3625														106	0.176	0.179	0.177	0.181	0.161	0.101	0.167	0.152	0.16175
		107	0.613	0.349	0.24	0.554	0.221	0.233	0.24	0.29	0.3425														107	0.176	0.179	0.178	0.182	0.162	0.101	0.166	0.15	0.16175
		108	0.597	0.318	0.236	0.544	0.22	0.227	0.234	0.236	0.3265														108	0.176	0.179	0.177	0.18	0.159	0.101	0.166	0.149	0.160875
		109	0.584	0.264	0.233	0.538	0.219	0.227	0.231	0.234	0.31625														109	0.176	0.179	0.177	0.182	0.161	0.1	0.166	0.149	0.16125
		110	0.581	0.236	0.234	0.532	0.218	0.226	0.231	0.232	0.31125														110	0.175	0.179	0.177	0.178	0.159	0.1	0.165	0.148	0.160125
		111	0.568	0.234	0.231	0.519	0.217	0.225	0.231	0.233	0.30725														111	0.176	0.179	0.176	0.181	0.159	0.101	0.165	0.149	0.16075
		112	0.562	0.232	0.229	0.515	0.217	0.223	0.228	0.231	0.304625														112	0.176	0.177	0.174	0.18	0.159	0.101	0.165	0.148	0.16
		113	0.542	0.231	0.229	0.503	0.216	0.222	0.226	0.23	0.299875														113	0.175	0.179	0.177	0.18	0.159	0.101	0.164	0.147	0.16025
		114	0.534	0.229	0.227	0.493	0.214	0.22	0.224	0.228	0.296125														114	0.174	0.175	0.175	0.181	0.158	0.1	0.164	0.146	0.159125
		115	0.52	0.231	0.228	0.486	0.214	0.222	0.227	0.228	0.2945														115	0.177	0.18	0.179	0.182	0.16	0.102	0.167	0.148	0.161875
		116	0.487	0.228	0.227	0.472	0.214	0.22	0.224	0.227	0.287375														116	0.176	0.179	0.176	0.181	0.16	0.102	0.166	0.146	0.16075
		117	0.474	0.228	0.227	0.458	0.214	0.221	0.225	0.226	0.284125														117	0.177	0.18	0.178	0.183	0.159	0.102	0.166	0.147	0.1615
		118	0.448	0.227	0.227	0.447	0.212	0.221	0.224	0.225	0.278875														118	0.177	0.18	0.179	0.183	0.159	0.102	0.166	0.145	0.161375
		119	0.397	0.227	0.225	0.44	0.211	0.218	0.222	0.225	0.270625														119	0.177	0.178	0.178	0.181	0.159	0.102	0.165	0.146	0.16075
		120	0.327	0.224	0.224	0.424	0.21	0.218	0.221	0.223	0.258875														120	0.177	0.179	0.179	0.181	0.16	0.102	0.165	0.14	0.160375
			21d.PRE Exudate																							21d.N-PRE Exudate
		Time (h)	PJCL 1	PJCL 2	PJCL 3	PJCL 4	PJCL 5	PJCL 6	PJCL 7	PJCL 8	PJCL X														Time (h)	PJCL 1	PJCL 2	PJCL 3	PJCL 4	PJCL 5	PJCL 6	PJCL 7	PJCL 8	PJCL X
		0	0.163	0.164	0.16	0.16	0.156	0.15	0.153	0.154	0.1575														0	0.126	0.124	0.12	0.122	0.133	0.151	0.125	0.114	0.126875
		1	0.168	0.163	0.161	0.158	0.156	0.151	0.16	0.16	0.159625														1	0.125	0.122	0.12	0.121	0.129	0.148	0.124	0.114	0.125375
		2	0.175	0.183	0.176	0.173	0.164	0.16	0.172	0.173	0.172														2	0.13	0.126	0.121	0.12	0.129	0.152	0.125	0.115	0.12725
		3	0.193	0.213	0.195	0.201	0.189	0.188	0.188	0.2	0.195875														3	0.129	0.126	0.12	0.122	0.131	0.157	0.124	0.116	0.128125
		4	0.2	0.239	0.224	0.216	0.212	0.209	0.199	0.215	0.21425														4	0.126	0.125	0.12	0.121	0.132	0.152	0.123	0.116	0.126875
		5	0.208	0.25	0.234	0.231	0.234	0.227	0.209	0.225	0.22725														5	0.123	0.123	0.118	0.12	0.132	0.146	0.122	0.116	0.125
		6	0.202	0.261	0.25	0.245	0.245	0.238	0.223	0.233	0.237125														6	0.122	0.122	0.117	0.118	0.129	0.143	0.121	0.115	0.123375
		7	0.24	0.283	0.28	0.266	0.268	0.266	0.248	0.23	0.260125														7	0.123	0.123	0.118	0.118	0.126	0.142	0.121	0.114	0.123125
		8	0.291	0.301	0.308	0.298	0.31	0.277	0.285	0.257	0.290875														8	0.124	0.124	0.118	0.118	0.128	0.143	0.121	0.115	0.123875
		9	0.325	0.325	0.325	0.321	0.33	0.293	0.306	0.261	0.31075														9	0.124	0.124	0.119	0.118	0.125	0.142	0.121	0.116	0.123625
		10	0.349	0.35	0.342	0.338	0.353	0.319	0.328	0.274	0.331625														10	0.124	0.124	0.119	0.118	0.125	0.142	0.12	0.115	0.123375
		11	0.37	0.366	0.359	0.359	0.374	0.317	0.346	0.288	0.347375														11	0.124	0.124	0.119	0.117	0.124	0.141	0.12	0.115	0.123
		12	0.396	0.384	0.365	0.378	0.388	0.336	0.362	0.285	0.36175														12	0.124	0.125	0.119	0.117	0.123	0.142	0.12	0.115	0.123125
		13	0.422	0.395	0.369	0.396	0.405	0.348	0.373	0.311	0.377375														13	0.125	0.127	0.12	0.118	0.124	0.144	0.12	0.116	0.12425
		14	0.441	0.408	0.37	0.398	0.419	0.349	0.362	0.306	0.381625														14	0.126	0.129	0.121	0.118	0.126	0.146	0.121	0.117	0.1255
		15	0.454	0.429	0.382	0.42	0.431	0.37	0.394	0.323	0.400375														15	0.125	0.127	0.119	0.117	0.124	0.143	0.119	0.115	0.123625
		16	0.458	0.427	0.387	0.416	0.427	0.367	0.394	0.333	0.401125														16	0.125	0.13	0.119	0.117	0.125	0.142	0.119	0.115	0.124
		17	0.469	0.449	0.405	0.432	0.443	0.39	0.417	0.347	0.419														17	0.125	0.13	0.119	0.117	0.125	0.142	0.119	0.115	0.124
		18	0.474	0.456	0.408	0.445	0.449	0.402	0.42	0.362	0.427														18	0.126	0.131	0.119	0.117	0.125	0.143	0.118	0.114	0.124125
		19	0.474	0.46	0.418	0.446	0.457	0.407	0.421	0.374	0.432125														19	0.129	0.135	0.121	0.119	0.129	0.148	0.12	0.117	0.12725
		20	0.484	0.479	0.439	0.454	0.472	0.423	0.454	0.395	0.45														20	0.132	0.138	0.12	0.12	0.13	0.15	0.12	0.117	0.128375
		21	0.489	0.502	0.461	0.477	0.474	0.459	0.481	0.423	0.47075														21	0.138	0.14	0.12	0.124	0.141	0.16	0.124	0.121	0.1335
		22	0.493	0.496	0.446	0.47	0.488	0.445	0.468	0.43	0.467														22	0.137	0.144	0.122	0.128	0.146	0.172	0.131	0.121	0.137625
		23	0.503	0.512	0.469	0.491	0.507	0.471	0.493	0.447	0.486625														23	0.14	0.146	0.12	0.128	0.144	0.168	0.13	0.121	0.137125
		24	0.508	0.522	0.484	0.505	0.521	0.487	0.508	0.464	0.499875														24	0.14	0.146	0.121	0.129	0.144	0.167	0.132	0.122	0.137625
		25	0.512	0.529	0.492	0.515	0.53	0.501	0.522	0.481	0.51025														25	0.146	0.152	0.124	0.135	0.149	0.173	0.14	0.128	0.143375
		26	0.518	0.537	0.502	0.528	0.54	0.515	0.536	0.488	0.5205														26	0.151	0.154	0.125	0.14	0.152	0.173	0.144	0.13	0.146125
		27	0.521	0.539	0.506	0.532	0.544	0.523	0.543	0.497	0.525625														27	0.155	0.157	0.124	0.142	0.153	0.174	0.144	0.127	0.147
		28	0.526	0.545	0.516	0.542	0.552	0.527	0.553	0.496	0.532125														28	0.161	0.158	0.128	0.145	0.157	0.173	0.148	0.129	0.149875
		29	0.533	0.553	0.523	0.553	0.562	0.533	0.566	0.513	0.542														29	0.171	0.161	0.131	0.152	0.16	0.185	0.158	0.142	0.1575
		30	0.534	0.554	0.527	0.554	0.564	0.533	0.568	0.512	0.54325														30	0.177	0.161	0.135	0.156	0.164	0.197	0.165	0.148	0.162875
		31	0.533	0.557	0.525	0.555	0.567	0.535	0.573	0.518	0.545375														31	0.186	0.162	0.134	0.156	0.171	0.195	0.161	0.142	0.163375
		32	0.541	0.563	0.534	0.563	0.573	0.538	0.583	0.517	0.5515														32	0.198	0.164	0.138	0.163	0.178	0.204	0.17	0.147	0.17025
		33	0.546	0.566	0.538	0.57	0.579	0.546	0.587	0.524	0.557														33	0.203	0.166	0.139	0.168	0.184	0.208	0.174	0.146	0.1735
		34	0.55	0.573	0.543	0.576	0.588	0.554	0.595	0.534	0.564125														34	0.209	0.169	0.142	0.174	0.191	0.216	0.177	0.153	0.178875
		35	0.553	0.578	0.55	0.582	0.592	0.554	0.599	0.538	0.56825														35	0.213	0.17	0.145	0.18	0.194	0.234	0.18	0.157	0.184125
		36	0.553	0.58	0.555	0.586	0.595	0.555	0.601	0.536	0.570125														36	0.221	0.17	0.147	0.181	0.2	0.246	0.183	0.163	0.188875
		37	0.559	0.588	0.564	0.593	0.608	0.565	0.61	0.546	0.579125														37	0.223	0.169	0.149	0.184	0.203	0.258	0.189	0.169	0.193
		38	0.558	0.589	0.566	0.596	0.608	0.562	0.61	0.548	0.579625														38	0.223	0.171	0.15	0.184	0.204	0.245	0.181	0.162	0.19
		39	0.565	0.594	0.57	0.606	0.616	0.572	0.619	0.556	0.58725														39	0.226	0.169	0.15	0.187	0.207	0.265	0.187	0.171	0.19525
		40	0.565	0.594	0.569	0.606	0.616	0.573	0.62	0.559	0.58775														40	0.226	0.17	0.152	0.19	0.209	0.285	0.19	0.176	0.19975
		41	0.572	0.599	0.575	0.61	0.623	0.575	0.625	0.563	0.59275														41	0.228	0.172	0.149	0.189	0.207	0.273	0.178	0.164	0.195
		42	0.576	0.604	0.579	0.613	0.629	0.579	0.633	0.569	0.59775														42	0.228	0.174	0.153	0.195	0.209	0.306	0.187	0.178	0.20375
		43	0.584	0.612	0.59	0.623	0.64	0.591	0.645	0.58	0.608125														43	0.227	0.175	0.153	0.195	0.209	0.318	0.188	0.179	0.2055
		44	0.589	0.615	0.596	0.63	0.644	0.595	0.645	0.582	0.612														44	0.225	0.173	0.151	0.194	0.207	0.331	0.185	0.175	0.205125
		45	0.592	0.619	0.599	0.632	0.646	0.598	0.649	0.585	0.615														45	0.224	0.171	0.148	0.192	0.202	0.324	0.176	0.167	0.2005
		46	0.586	0.617	0.593	0.63	0.645	0.594	0.648	0.586	0.612375														46	0.223	0.169	0.148	0.193	0.2	0.334	0.175	0.171	0.201625
		47	0.597	0.631	0.606	0.64	0.654	0.607	0.658	0.598	0.623875														47	0.22	0.17	0.147	0.189	0.195	0.339	0.169	0.165	0.19925
		48	0.607	0.643	0.617	0.65	0.666	0.617	0.673	0.61	0.635375														48	0.221	0.168	0.147	0.191	0.199	0.372	0.18	0.175	0.206625
		49	0.612	0.65	0.624	0.657	0.673	0.625	0.682	0.613	0.642														49	0.218	0.169	0.145	0.191	0.196	0.386	0.179	0.176	0.2075
		50	0.612	0.647	0.624	0.657	0.671	0.624	0.67	0.608	0.639125														50	0.215	0.167	0.143	0.185	0.188	0.384	0.169	0.163	0.20175
		51	0.613	0.652	0.626	0.658	0.67	0.625	0.672	0.607	0.640375														51	0.213	0.165	0.141	0.183	0.184	0.394	0.167	0.166	0.201625					MAX OD	MIN OD
		52	0.62	0.662	0.634	0.667	0.683	0.633	0.683	0.617	0.649875														52	0.211	0.165	0.14	0.182	0.182	0.401	0.166	0.167	0.20175				PJCL X	0.2075	0.123
		53	0.623	0.661	0.637	0.667	0.685	0.635	0.683	0.615	0.65075														53	0.21	0.16	0.137	0.179	0.174	0.398	0.161	0.161	0.1975				PJCL1	0.228	0.122
		54	0.631	0.673	0.646	0.681	0.695	0.646	0.697	0.628	0.662125					MAX OD	MIN OD								54	0.208	0.16	0.137	0.178	0.173	0.409	0.163	0.165	0.199125				PJCL2	0.175	0.122
		55	0.644	0.686	0.659	0.689	0.705	0.655	0.709	0.639	0.67325				PJCL X	0.898625	0.1575								55	0.204	0.158	0.136	0.178	0.171	0.412	0.163	0.17	0.199				PJCL3	0.153	0.117
		56	0.645	0.689	0.667	0.695	0.712	0.656	0.711	0.644	0.677375				PJCL1	1.088	0.163								56	0.199	0.157	0.135	0.177	0.168	0.424	0.161	0.171	0.199				PJCL4	0.195	0.117
		57	0.646	0.688	0.666	0.696	0.706	0.659	0.71	0.64	0.676375				PJCL2	0.888	0.163								57	0.195	0.154	0.135	0.172	0.16	0.414	0.154	0.165	0.193625				PJCL5	0.209	0.123
		58	0.654	0.701	0.68	0.709	0.718	0.67	0.72	0.651	0.687875				PJCL3	0.932	0.16								58	0.191	0.153	0.135	0.17	0.156	0.422	0.152	0.167	0.19325				PJCL6	0.424	0.141
		59	0.651	0.698	0.674	0.704	0.71	0.663	0.712	0.643	0.681875				PJCL4	0.941	0.158								59	0.189	0.151	0.133	0.165	0.147	0.4	0.144	0.156	0.185625				PJCL7	0.19	0.118
		60	0.655	0.698	0.677	0.704	0.717	0.665	0.714	0.648	0.68475				PJCL5	0.885	0.156								60	0.188	0.149	0.133	0.162	0.145	0.39	0.14	0.151	0.18225				PJCL8	0.179	0.114
		61	0.659	0.708	0.686	0.714	0.722	0.671	0.718	0.655	0.691625				PJCL6	0.912	0.15								61	0.184	0.147	0.133	0.16	0.142	0.392	0.14	0.153	0.181375
		62	0.671	0.719	0.701	0.728	0.735	0.684	0.731	0.664	0.704125				PJCL7	0.882	0.153								62	0.18	0.145	0.133	0.158	0.139	0.398	0.137	0.153	0.180375
		63	0.67	0.721	0.701	0.728	0.735	0.681	0.727	0.667	0.70375				PJCL8	0.871	0.154								63	0.18	0.144	0.131	0.154	0.138	0.384	0.135	0.15	0.177
		64	0.679	0.729	0.71	0.735	0.741	0.688	0.739	0.677	0.71225														64	0.177	0.142	0.132	0.151	0.136	0.381	0.133	0.149	0.175125
		65	0.693	0.738	0.722	0.751	0.755	0.702	0.756	0.695	0.7265														65	0.174	0.14	0.131	0.151	0.136	0.401	0.134	0.154	0.177625
		66	0.691	0.737	0.722	0.748	0.749	0.695	0.749	0.688	0.722375														66	0.172	0.138	0.132	0.148	0.136	0.384	0.132	0.146	0.1735
		67	0.699	0.752	0.737	0.76	0.764	0.709	0.762	0.697	0.735														67	0.167	0.135	0.132	0.143	0.135	0.384	0.131	0.144	0.171375
		68	0.714	0.766	0.749	0.771	0.775	0.719	0.776	0.715	0.748125														68	0.162	0.134	0.131	0.141	0.135	0.397	0.131	0.145	0.172
		69	0.714	0.765	0.748	0.772	0.773	0.717	0.771	0.713	0.746625														69	0.158	0.133	0.131	0.138	0.134	0.39	0.131	0.141	0.1695
		70	0.72	0.77	0.76	0.777	0.777	0.723	0.777	0.718	0.75275														70	0.154	0.133	0.13	0.137	0.134	0.386	0.13	0.14	0.168
		71	0.723	0.773	0.767	0.789	0.791	0.731	0.79	0.73	0.76175														71	0.149	0.133	0.131	0.136	0.134	0.388	0.13	0.14	0.167625
		72	0.734	0.786	0.775	0.795	0.793	0.737	0.792	0.736	0.7685														72	0.144	0.131	0.13	0.135	0.134	0.383	0.13	0.139	0.16575
		73	0.741	0.792	0.783	0.8	0.792	0.741	0.791	0.732	0.7715														73	0.14	0.131	0.13	0.133	0.133	0.377	0.13	0.137	0.163875
		74	0.744	0.795	0.788	0.806	0.797	0.745	0.796	0.737	0.776														74	0.138	0.13	0.129	0.133	0.133	0.381	0.13	0.136	0.16375
		75	0.75	0.803	0.794	0.809	0.801	0.746	0.793	0.735	0.778875														75	0.138	0.13	0.13	0.132	0.132	0.365	0.129	0.134	0.16125
		76	0.755	0.81	0.805	0.818	0.812	0.752	0.804	0.747	0.787875														76	0.137	0.13	0.13	0.132	0.132	0.368	0.129	0.134	0.1615
		77	0.756	0.81	0.81	0.822	0.815	0.751	0.807	0.744	0.789375														77	0.136	0.13	0.128	0.131	0.132	0.352	0.128	0.132	0.158625
		78	0.763	0.82	0.819	0.83	0.824	0.764	0.818	0.754	0.799														78	0.136	0.129	0.129	0.132	0.132	0.346	0.128	0.133	0.158125
		79	0.764	0.821	0.825	0.838	0.836	0.768	0.828	0.757	0.804625														79	0.135	0.13	0.129	0.132	0.132	0.343	0.128	0.132	0.157625
		80	0.77	0.826	0.832	0.845	0.841	0.779	0.838	0.771	0.81275														80	0.135	0.129	0.13	0.131	0.133	0.344	0.129	0.133	0.158
		81	0.782	0.834	0.843	0.852	0.838	0.786	0.839	0.775	0.818625														81	0.135	0.129	0.129	0.131	0.132	0.336	0.129	0.132	0.156625
		82	0.791	0.843	0.855	0.866	0.85	0.797	0.847	0.782	0.828875														82	0.134	0.128	0.129	0.13	0.132	0.331	0.128	0.132	0.1555
		83	0.796	0.849	0.864	0.874	0.856	0.803	0.854	0.79	0.83575														83	0.133	0.128	0.127	0.13	0.132	0.331	0.128	0.132	0.155125
		84	0.803	0.855	0.873	0.881	0.866	0.815	0.864	0.8	0.844625														84	0.133	0.128	0.128	0.13	0.131	0.331	0.128	0.132	0.155125
		85	0.799	0.849	0.868	0.876	0.862	0.809	0.856	0.794	0.839125														85	0.134	0.128	0.129	0.13	0.131	0.316	0.127	0.131	0.15325
		86	0.824	0.868	0.893	0.895	0.873	0.83	0.871	0.818	0.859														86	0.133	0.128	0.128	0.129	0.131	0.319	0.128	0.132	0.1535
		87	0.829	0.869	0.896	0.9	0.876	0.835	0.876	0.824	0.863125														87	0.132	0.127	0.128	0.129	0.13	0.312	0.127	0.131	0.152
		88	0.837	0.868	0.9	0.906	0.873	0.835	0.866	0.819	0.863														88	0.132	0.127	0.127	0.128	0.131	0.299	0.128	0.131	0.150375
		89	0.843	0.868	0.904	0.908	0.875	0.845	0.877	0.83	0.86875														89	0.131	0.127	0.127	0.129	0.13	0.301	0.128	0.131	0.1505
		90	0.847	0.876	0.911	0.917	0.882	0.857	0.873	0.832	0.874375														90	0.132	0.127	0.127	0.129	0.13	0.286	0.127	0.131	0.148625
		91	0.856	0.878	0.92	0.926	0.885	0.871	0.877	0.845	0.88225														91	0.132	0.127	0.127	0.128	0.13	0.279	0.127	0.131	0.147625
		92	0.871	0.882	0.92	0.93	0.881	0.881	0.882	0.851	0.88725														92	0.131	0.126	0.127	0.128	0.13	0.28	0.127	0.131	0.1475
		93	0.873	0.877	0.915	0.925	0.872	0.877	0.878	0.843	0.8825														93	0.131	0.126	0.126	0.127	0.13	0.268	0.127	0.13	0.145625
		94	0.879	0.883	0.924	0.93	0.879	0.882	0.876	0.846	0.887375														94	0.131	0.126	0.127	0.127	0.13	0.257	0.127	0.13	0.144375
		95	0.889	0.881	0.926	0.93	0.868	0.881	0.871	0.847	0.886625														95	0.13	0.125	0.126	0.127	0.13	0.243	0.127	0.13	0.14225
		96	0.91	0.888	0.927	0.941	0.87	0.901	0.881	0.871	0.898625														96	0.13	0.125	0.126	0.127	0.13	0.248	0.127	0.13	0.142875
		97	0.907	0.879	0.926	0.935	0.86	0.893	0.86	0.85	0.88875														97	0.13	0.125	0.126	0.127	0.129	0.224	0.126	0.129	0.1395
		98	0.918	0.886	0.932	0.938	0.863	0.894	0.872	0.858	0.895125														98	0.13	0.125	0.126	0.127	0.129	0.213	0.127	0.13	0.138375
		99	0.941	0.874	0.913	0.931	0.832	0.912	0.868	0.869	0.8925														99	0.129	0.124	0.125	0.126	0.129	0.204	0.127	0.13	0.13675
		100	0.932	0.865	0.904	0.925	0.823	0.902	0.852	0.861	0.883														100	0.129	0.124	0.126	0.126	0.129	0.195	0.127	0.129	0.135625
		101	0.949	0.862	0.905	0.924	0.814	0.909	0.854	0.868	0.885625														101	0.129	0.125	0.125	0.126	0.129	0.191	0.127	0.129	0.135125
		102	0.946	0.854	0.892	0.919	0.796	0.895	0.828	0.848	0.87225														102	0.129	0.124	0.125	0.126	0.129	0.187	0.126	0.129	0.134375
		103	0.958	0.858	0.895	0.923	0.792	0.891	0.828	0.847	0.874														103	0.128	0.125	0.125	0.126	0.129	0.185	0.126	0.129	0.134125
		104	0.966	0.858	0.899	0.925	0.787	0.894	0.822	0.851	0.87525														104	0.128	0.123	0.125	0.126	0.128	0.184	0.126	0.129	0.133625
		105	0.975	0.85	0.889	0.916	0.773	0.889	0.816	0.846	0.86925														105	0.128	0.124	0.125	0.126	0.129	0.183	0.126	0.129	0.13375
		106	0.989	0.852	0.889	0.92	0.767	0.885	0.818	0.847	0.870875														106	0.128	0.123	0.125	0.126	0.129	0.182	0.126	0.128	0.133375
		107	0.994	0.833	0.866	0.905	0.742	0.888	0.801	0.849	0.85975														107	0.128	0.123	0.125	0.125	0.129	0.181	0.126	0.128	0.133125
		108	1.007	0.811	0.835	0.871	0.706	0.857	0.767	0.818	0.834														108	0.127	0.123	0.124	0.125	0.128	0.181	0.126	0.128	0.13275
		109	1.012	0.805	0.828	0.87	0.69	0.854	0.756	0.809	0.828														109	0.127	0.123	0.124	0.124	0.128	0.18	0.126	0.128	0.1325
		110	1.022	0.806	0.818	0.877	0.672	0.84	0.745	0.803	0.822875														110	0.127	0.123	0.124	0.125	0.128	0.178	0.126	0.128	0.132375
		111	1.021	0.8	0.821	0.871	0.662	0.844	0.752	0.806	0.822125														111	0.127	0.123	0.124	0.124	0.128	0.179	0.125	0.128	0.13225
		112	1.031	0.8	0.82	0.864	0.647	0.833	0.738	0.798	0.816375														112	0.127	0.123	0.124	0.125	0.128	0.179	0.125	0.128	0.132375
		113	1.039	0.776	0.787	0.831	0.603	0.812	0.713	0.782	0.792875														113	0.127	0.123	0.124	0.125	0.128	0.179	0.125	0.128	0.132375
		114	1.051	0.769	0.775	0.824	0.554	0.798	0.689	0.759	0.777375														114	0.126	0.122	0.124	0.124	0.127	0.178	0.125	0.128	0.13175
		115	1.067	0.765	0.77	0.811	0.457	0.792	0.677	0.762	0.762625														115	0.129	0.124	0.125	0.127	0.13	0.179	0.127	0.129	0.13375
		116	1.064	0.725	0.722	0.756	0.398	0.75	0.616	0.722	0.719125														116	0.128	0.124	0.136	0.126	0.129	0.178	0.127	0.129	0.134625
		117	1.069	0.723	0.714	0.753	0.399	0.739	0.608	0.717	0.71525														117	0.128	0.123	0.135	0.126	0.13	0.178	0.127	0.129	0.1345
		118	1.076	0.707	0.697	0.733	0.399	0.726	0.573	0.702	0.701625														118	0.128	0.124	0.134	0.126	0.13	0.177	0.127	0.129	0.134375
		119	1.086	0.69	0.672	0.706	0.395	0.701	0.431	0.674	0.669375														119	0.127	0.123	0.136	0.126	0.13	0.176	0.127	0.129	0.13425
		120	1.088	0.667	0.64	0.684	0.393	0.687	0.401	0.647	0.650875														120	0.127	0.122	0.133	0.126	0.129	0.176	0.127	0.128	0.1335
																		PJCL 1	PJCL 2	PJCL 3	PJCL 4	PJCL 5	PJCL 6	PJCL 7	PJCL 8	PJCL X		PJCL		PRE vs N-PRE		14d vs 21d
																	14d.PRE	0.66	0.62	0.602	0.941	0.579	0.576	0.545	0.542	0.588125		14d.PRE	0.588125	14d	0.441445	PRE	1.52795
																	21d.PRE	1.088	0.888	0.932	0.941	0.885	0.912	0.882	0.871	0.898625		21d.PRE	0.898625
																	14d.N-PRE	0.324	0.351	0.321	0.296	0.242	0.109	0.261	0.232	0.259625		14d.N-PRE	0.259625	21d	0.230908	N-PRE	0.79923
																	21d.N-PRE	0.228	0.175	0.153	0.195	0.209	0.424	0.19	0.179	0.2075		21dN-PRE	0.2075

## Sheet: TABLE1.GEN.2_CFU 
			INITIAL									FINAL									NET GROWTH							Relative growth per culture well FINAL - INITIAL (CFU/mL)																		Percentage of Variation growth
	Selective media	PRE Type	PRE TYPE	COLONY NUMBERS	DILUTION	CFU/mL	LOG	X LOG PRE TYPE		Selective media	PRE Type	PRE TYPE	COLONY NUMBERS	DILUTION	CFU/mL	LOG	X LOG PRE TYPE		Selective media	PRE Type	PRE TYPE	Change Ratio	CFU/ML	LOG10CFU/ML				PSJN	JMP134	CH34	LMG19424	SUM	X SUM	% PSJN	% JM'P134	% CH34	% LMG19424									PSJN	JMP134	CH34	LMG19424
	DORN + 2.4-D (JMP13 Selective Media)	21 days PRE	PJCL.01	14	5	56000000	7.74819			DORN + 2.4-D (JMP13 Selective Media)	21 days PRE	PJCL.01	26	7	1040000000000	12.017			DORN + 2.4-D (JMP13 Selective Media)	21 days PRE	PJCL.01	0.550948	1039944000000	4.26885		21 days PRE	PJCL.01	134399998800000	1039944000000	753200000	35991600000	135476687600000	107189443950000	99.2053	0.767618	0.000555963	0.0265666							21 days PRE	PJCL.01	0.545011	0.76	0.299788	0.524534
			PJCL.02	41	5	164000000	8.21484					PJCL.02	15	7	600000000000	11.7782					PJCL.02	0.433764	599836000000	3.56331			PJCL.02	97599991600000	599836000000	3599852000000	279956000000	102079635600000		95.6116	0.587616	3.52651	0.274253								PJCL.02	0.62184	0.74	0.314948	0.59058
			PJCL.03	16	5	64000000	7.80618					PJCL.03	15	7	600000000000	11.7782					PJCL.03	0.508824	599936000000	3.97197			PJCL.03	127999996000000	599936000000	3999912000000	239952000000	132839796000000		96.3567	0.451624	3.01108	0.180633								PJCL.03	0.641178	0.76	0.280541	0.615706
			PJCL.04	17	5	68000000	7.83251					PJCL.04	12	7	480000000000	11.6812					PJCL.04	0.491379	479932000000	3.84873			PJCL.04	130399996400000	479932000000	1199956000000	399948000000	132479832400000		98.4301	0.362268	0.905765	0.301893								PJCL.04	0.497093	0.68	0.275063	0.490257
			PJCL.05	9	5	36000000	7.5563					PJCL.05	21	7	840000000000	11.9243					PJCL.05	0.578057	839964000000	4.36798			PJCL.05	116799998000000	839964000000	1599972000000	239984000000	119479918000000		97.757	0.703017	1.33911	0.200857								PJCL.05	0.617154	0.72	0.262135	0.564057
			PJCL.06	6	5	24000000	7.38021					PJCL.06	17	7	680000000000	11.8325					PJCL.06	0.603275	679976000000	4.4523			PJCL.06	18399998400000	679976000000	3999992000000	399968000000	23479934400000		78.3648	2.89599	17.0358	1.70345								PJCL.06	0.575834	0.64	0.244499	0.557638
			PJCL.07	4	5	16000000	7.20412					PJCL.07	25	7	1000000000000	12					PJCL.07	0.665714	999984000000	4.79588			PJCL.07	109599996800000	999984000000	1999972000000	639976000000	113239928800000		96.7856	0.883067	1.76614	0.56515								PJCL.07	0.608926	0.76	0.352058	0.634291
			PJCL.08	18	5	72000000	7.85733	7.69996				PJCL.08	12	7	480000000000	11.6812	11.8366				PJCL.08	0.486668	479928000000	3.82391			PJCL.08	92799994800000	479928000000	4799924000000	359972000000	98439818800000		94.2708	0.487534	4.876	0.365677								PJCL.08	0.617519	0.72	0.318213	0.588244
			JMP34	0	0	0	0	0				JMP34	0	0	0	0	0				JMP34	#DIV/0!	0	0			PSJN	0				0	3500000	#DIV/0!											SUMARY	0.590569	0.7225	0.293406	0.570663
		14 days PRE	PJCL.01	6	5	24000000	7.38021				14 days PRE	PJCL.01	40	4	1600000000	9.20412				14 days PRE	PJCL.01	0.247135	1576000000	1.82391			JMP134		14000000			14000000			100										PSJN	0.199019
			PJCL.02	14	5	56000000	7.74819					PJCL.02	81	4	3240000000	9.51055					PJCL.02	0.227454	3184000000	1.76236			CH34			0		0				#DIV/0!									JMP134		0.640264
			PJCL.03	4	5	16000000	7.20412					PJCL.03	14	4	560000000	8.74819					PJCL.03	0.214331	544000000	1.54407			LMG19424				0	0					#DIV/0!								CH34			0.298021
			PJCL.04	8	5	32000000	7.50515					PJCL.04	16	4	640000000	8.80618					PJCL.04	0.173352	608000000	1.30103				PSJN	JMP134	CH34	LMG19424	SUM	X SUM	% PSJN	% JM'P134	% CH34	% LMG19424								LMG19424				0.288257
			PJCL.05	13	5	52000000	7.716					PJCL.05	12	4	480000000	8.68124					PJCL.05	0.125096	428000000	0.965238		14 days PRE	PJCL.01	1016000000	1576000000	6000000	-12800000	2585200000	5645000000	39.3006	60.9624	0.23209	-0.495126									PSJN	JMP134	CH34	LMG19424
			PJCL.06	7	5	28000000	7.44716					PJCL.06	60	4	2400000000	9.38021					PJCL.06	0.259569	2372000000	1.93305			PJCL.02	5552000000	3184000000	18800000	-40400000	8714400000		63.7106	36.5372	0.215735	-0.4636							21 days PRE	PJCL.01	0.202975	0.232101	0.114639	0.174161
			PJCL.07	8	5	32000000	7.50515					PJCL.07	81	4	3240000000	9.51055					PJCL.07	0.267203	3208000000	2.0054			PJCL.03	5980000000	544000000	1600000	-6400000	6519200000		91.729	8.34458	0.0245429	-0.0981716								PJCL.02	0.231843	0.275099	0.156689	0.223678
			PJCL.08	3	5	12000000	7.07918	7.44815				PJCL.08	52	4	2080000000	9.31806	9.14489				PJCL.08	0.316263	2068000000	2.23888			PJCL.04	2768000000	608000000	16000000	-16800000	3375200000		82.01	18.0137	0.474046	-0.497748								PJCL.03	0.176755	0.291756	0.178112	0.152502
			JMP34	0	0	0	0	0				JMP34	0	0	0	0	0				JMP34	#DIV/0!	0	0			PJCL.05	1988000000	428000000	5200000	-13200000	2408000000		82.5581	17.7741	0.215947	-0.548173								PJCL.04	0.197064	0.293901	0.214931	0.161164
		21 days N-PRE	PJCL.01	13	4	5200000	6.716				21 days N-PRE	PJCL.01	16	5	6400000000	9.80618				21 days N-PRE	PJCL.01	0.460121	6394800000	3.09018			PJCL.06	3168000000	2372000000	25600000	-18000000	5547600000		57.1058	42.7572	0.461461	-0.324465								PJCL.05	0.288243	0.283107	0.184147	0.210265
			PJCL.02	7	4	2800000	6.44716					PJCL.02	10	5	4000000000	9.60206					PJCL.02	0.489348	3997200000	3.1549			PJCL.07	5944000000	3208000000	8400000	-800000	9159600000		64.8937	35.0234	0.0917071	-0.00873401								PJCL.06	0.242661	0.305876	0.141359	0.227934
			PJCL.03	20	4	8000000	6.90309					PJCL.03	9	5	3600000000	9.5563					PJCL.03	0.384351	3592000000	2.65321			PJCL.08	4788000000	2068000000	1200000	-6400000	6850800000		69.8896	30.1863	0.0175162	-0.0934197								PJCL.07	0.253138	0.2972	0.180226	0.187036
			PJCL.04	19	4	7600000	6.88081					PJCL.04	9	5	3600000000	9.5563					PJCL.04	0.388833	3592400000	2.67549			PSJN	0				0	0	#DIV/0!											PJCL.08	0.241967	0.21652	0.191945	0.178181
			PJCL.05	15	4	6000000	6.77815					PJCL.05	25	5	10000000000	10					PJCL.05	0.268155	NA	3.22185			JMP134		0			0			#DIV/0!										SUMARY	0.229331	0.274445	0.170256	0.189365
			PJCL.06	51	4	20400000	7.30963					PJCL.06	23	5	9200000000	9.96379					PJCL.06	0.363104	9179600000	2.65416			CH34			0		0				#DIV/0!									PSJN	0.131932
			PJCL.07	16	4	6400000	6.80618					PJCL.07	24	5	9600000000	9.98227					PJCL.07	0.466648	9593600000	3.17609			LMG19424				0	0					#DIV/0!								JMP134		0.46359
			PJCL.08	12	4	4800000	6.68124	6.81528				PJCL.08	30	5	12000000000	10.0792	9.81826				PJCL.08	0.508579	11995200000	3.39794				PSJN	JMP134	CH34	LMG19424	SUM	X SUM	% PSJN	% JM'P134	% CH34	% LMG19424								CH34			0.19801
			JMP34	0	0	0	0	0				JMP34	0	0	0	0	0				JMP34	#DIV/0!	0	0		21 days N-PRE	PJCL.01	0	6394800000	-1200000	8400000	6402000000	13831250000	0	99.8875	-0.0187441	0.131209								LMG19424				0.151468
		14 days N-PRE	PJCL.01	26	4	10400000	7.01703				14 days N-PRE	PJCL.01	13	5	5200000000	9.716				14 days N-PRE	PJCL.01	0.384631	5189600000	2.69897			PJCL.02	7995200000	3997200000	-1200000	6800000	11998000000		66.6378	33.3156	-0.0100017	0.0566761									PSJN	JMP134	CH34	LMG19424
			PJCL.02	15	4	6000000	6.77815					PJCL.02	10	5	4000000000	9.60206					PJCL.02	0.416619	3994000000	2.82391			PJCL.03	2795600000	3592000000	-3600000	8400000	6392400000		43.7332	56.1917	-0.0563169	0.131406							21 days PRE	PJCL.01	0.754826	0.747366	0.299788	0.783208
			PJCL.03	30	4	12000000	7.07918					PJCL.03	6	5	2400000000	9.38021					PJCL.03	0.325042	2388000000	2.30103			PJCL.04	3593600000	3592400000	-3600000	2400000	7184800000		50.0167	50	-0.0501058	0.0334039								PJCL.02	0.785549	0.771261	0.354717	0.757129
			PJCL.04	38	4	15200000	7.18184					PJCL.04	2	5	800000000	8.90309					PJCL.04	0.239666	784800000	1.72125			PJCL.05	5999200000	11116000000	-2400000	7600000	17120400000		35.0412	64.9284	-0.0140184	0.0443915								PJCL.03	0.865626	0.805721	0.433642	0.781569
			PJCL.05	34	4	13600000	7.13354					PJCL.05	15	5	6000000000	9.77815					PJCL.05	0.370729	5986400000	2.64461			PJCL.06	11192000000	9179600000	-8000000	2400000	20366000000		54.9543	45.0732	-0.0392812	0.0117843								PJCL.04	0.796375	0.742233	0.257137	0.74769
			PJCL.06	4	4	1600000	6.20412					PJCL.06	7	5	2800000000	9.44716					PJCL.06	0.522723	2798400000	3.24304			PJCL.07	10784400000	9593600000	0	9200000	20387200000		52.8979	47.057	0	0.0451264								PJCL.05	0.805983	0.83	0.289732	0.701874
			PJCL.07	27	4	10800000	7.03342					PJCL.07	17	5	6800000000	9.83251					PJCL.07	0.397969	6789200000	2.79909			PJCL.08	8794800000	11995200000	-3200000	12400000	20799200000		42.2843	57.6714	-0.0153852	0.0596177								PJCL.06	0.757783	0.752508	0.26431	0.733106
			PJCL.08	32	4	12800000	7.10721	6.94181				PJCL.08	27	5	10800000000	10.0334	9.58658				PJCL.08	0.411725	10787200000	2.92621			PSJN	0				0	0	#DIV/0!	#DIV/0!	#DIV/0!	#DIV/0!								PJCL.07	0.837807	0.788701	0.303085	0.770335
			JMP34	0	0	0	0	0				JMP34	0	0	0	0	0				JMP34	#DIV/0!	0	0			JMP134		0			0		#DIV/0!	#DIV/0!	#DIV/0!	#DIV/0!								PJCL.08	0.676952	0.715812	0.39788	0.608912
																											CH34			0		0		#DIV/0!	#DIV/0!	#DIV/0!	#DIV/0!								SUMARY	0.785112	0.7692	0.325037	0.735478
	Selective media	PRE Type	PRE TYPE	COLONY NUMBERS	DILUTION	CFU/mL	LOG	X LOG PRE TYPE		Selective media	PRE Type	PRE TYPE	COLONY NUMBERS	DILUTION	CFU/mL	LOG	X LOG PRE TYPE		Selective media	PRE Type	PRE TYPE	Change Ratio	CFU/ML	LOG10CFU/ML			LMG19424				0	0		#DIV/0!	#DIV/0!	#DIV/0!	#DIV/0!								PSJN	0.682702
	Dorn + IAA (PsJN selective Media)	21 days PRE	PJCL.01	3	4	1200000	6.07918			Dorn + IAA (PsJN selective Media)	21 days PRE	PJCL.01	336	8	134400000000000	14.1284			Dorn + IAA (PsJN selective Media)	21 days PRE	PJCL.01	1.32406	134399998800000	8.04922				PSJN	JMP134	CH34	LMG19424	SUM	X SUM	% PSJN	% JM'P134	% CH34	% LMG19424								JMP134		0.753064
			PJCL.02	21	4	8400000	6.92428					PJCL.02	244	8	97600000000000	13.9894					PJCL.02	1.02035	97599991600000	7.06517		14 days N-PRE	PJCL.01	794000000	5189600000	82400000	0	6066000000	5126200000	13.0894	85.5523	1.35839	0								CH34			0.841601
			PJCL.03	10	4	4000000	6.60206					PJCL.03	320	8	128000000000000	14.1072					PJCL.03	1.13679	127999996000000	7.50515			PJCL.02	274800000	3994000000	60800000	2000000	4331600000		6.34408	92.2061	1.40364	0.0461723								LMG19424				0.72369
			PJCL.04	9	4	3600000	6.5563					PJCL.04	326	8	130400000000000	14.1153					PJCL.04	1.15293	130399996400000	7.55898			PJCL.03	350400000	2388000000	9600000	0	2748000000		12.7511	86.8996	0.349345	0									PSJN	JMP134	CH34	LMG19424
			PJCL.05	5	4	2000000	6.30103					PJCL.05	292	8	116800000000000	14.0674					PJCL.05	1.23256	116799998000000	7.76641			PJCL.04	-4800000	784800000	4800000	-5200000	779600000		-0.6157	100.667	0.6157	-0.667009							21 days PRE	PJCL.01	0.396547	0.670845	0.210377	0.439725
			PJCL.06	4	4	1600000	6.20412					PJCL.06	46	8	18400000000000	13.2648					PJCL.06	1.13807	18399998400000	7.0607			PJCL.05	20400000	5986400000	10400000	-5600000	6011600000		0.339344	99.5808	0.172999	-0.0931532								PJCL.02	0.438454	0.66335	0.267941	0.368652
			PJCL.07	8	4	3200000	6.50515					PJCL.07	274	8	109600000000000	14.0398					PJCL.07	1.15826	109599996800000	7.53466			PJCL.06	19200000	2798400000	14800000	5200000	2837600000		0.676628	98.6186	0.521568	0.183253								PJCL.03	0.394128	0.673715	0.275193	0.352318
			PJCL.08	13	4	5200000	6.716	6.48602				PJCL.08	232	8	92800000000000	13.9675	13.96				PJCL.08	1.07974	92799994800000	7.25154			PJCL.07	433600000	6789200000	2800000	-800000	7224800000		6.00155	93.9708	0.0387554	-0.011073								PJCL.04	0.377606	0.753744	0.202509	0.363939
			PsJN	0	0	0	0	0				PsJN	0	0	0	0	0				PsJN	#DIV/0!	0	0			PJCL.08	221600000	10787200000	5600000	-4000000	11010400000		2.01264	97.9728	0.050861	-0.0363293								PJCL.05	0.375204	0.697957	0.27299	0.315234
		14 days PRE	PJCL.01	6	5	24000000	7.38021				14 days PRE	PJCL.01	26	4	1040000000	9.01703				14 days PRE	PJCL.01	0.221785	1016000000	1.63682			PSJN	0				0	0	#DIV/0!	#DIV/0!	#DIV/0!	#DIV/0!								PJCL.06	0.571972	0.772574	0.329216	0.404063
			PJCL.02	12	5	48000000	7.68124					PJCL.02	14	5	5600000000	9.74819					PJCL.02	0.26909	5552000000	2.06695			JMP134		0			0		#DIV/0!	#DIV/0!	#DIV/0!	#DIV/0!								PJCL.07	0.48225	0.807925	0.440796	0.469036
			PJCL.03	5	5	20000000	7.30103					PJCL.03	15	5	6000000000	9.77815					PJCL.03	0.339284	5980000000	2.47712			CH34			0		0		#DIV/0!	#DIV/0!	#DIV/0!	#DIV/0!								PJCL.08	0.523945	0.711868	0.69173	0.42237
			PJCL.04	8	5	32000000	7.50515					PJCL.04	7	5	2800000000	9.44716					PJCL.04	0.258757	2768000000	1.94201			LMG19424				0	0		#DIV/0!	#DIV/0!	#DIV/0!	#DIV/0!								SUMARY	0.445013	0.718997	0.336344	0.391917
			PJCL.05	3	5	12000000	7.07918					PJCL.05	5	5	2000000000	9.30103					PJCL.05	0.313857	1988000000	2.22185																					PSJN	0.682702
			PJCL.06	8	5	32000000	7.50515					PJCL.06	8	5	3200000000	9.50515					PJCL.06	0.266484	3168000000	2																					JMP134		0.753064
			PJCL.07	14	5	56000000	7.74819					PJCL.07	15	5	6000000000	9.77815					PJCL.07	0.261992	5944000000	2.02996				Relative growth per culture well INITIAL (CFU/mL)																	CH34			0.841601
			PJCL.08	3	5	12000000	7.07918	7.40992				PJCL.08	12	5	4800000000	9.68124	9.53201				PJCL.08	0.367565	4788000000	2.60206				PSJN	JMP134	CH34	LMG19424	SUM	X SUM	% PSJN	% JM'P134	% CH34	% LMG19424								LMG19424				0.72369
			PsJN	0	0	0	0	0				PsJN	0	0	0	0	0				PsJN	#DIV/0!	0	0		21 days PRE	PJCL.01	6800000	8400000	6800000	8400000	30400000	34600000	22.3684	27.6316	22.3684	27.6316
		21 days N-PRE	PJCL.01	12	4	4800000	6.68124				21 days N-PRE	PJCL.01	20	5	8000000000	9.90309				21 days N-PRE	PJCL.01	0.482223	7995200000	3.22185			PJCL.02	5600000	9600000	7200000	7600000	30000000		18.6667	32	24	25.3333
			PJCL.02	11	4	4400000	6.64345					PJCL.02	7	5	2800000000	9.44716					PJCL.02	0.422025	2795600000	2.80371			PJCL.03	4400000	5600000	10000000	5600000	25600000		17.1875	21.875	39.0625	21.875
			PJCL.03	16	4	6400000	6.80618					PJCL.03	9	5	3600000000	9.5563					PJCL.03	0.404063	3593600000	2.75012			PJCL.04	10400000	12400000	13200000	11200000	47200000		22.0339	26.2712	27.9661	23.7288									Dispersion
			PJCL.04	2	4	800000	5.90309					PJCL.04	15	5	6000000000	9.77815					PJCL.04	0.656446	5999200000	3.87506			PJCL.05	6800000	9600000	15200000	11600000	43200000		15.7407	22.2222	35.1852	26.8519									PSJN	JMP134	CH34	LMG19424
			PJCL.05	20	4	8000000	6.90309					PJCL.05	28	5	11200000000	10.0492					PJCL.05	0.455756	11192000000	3.14613			PJCL.06	6000000	13600000	17600000	7200000	44400000		13.5135	30.6306	39.6396	16.2162							21 days PRE	PJCL.01	0.168405	0.180458	-0.00906947	-0.402489
			PJCL.06	39	4	15600000	7.19312					PJCL.06	27	5	10800000000	10.0334					PJCL.06	0.394863	10784400000	2.8403			PJCL.07	5600000	7200000	4800000	4400000	22000000		25.4545	32.7273	21.8182	20								PJCL.02	0.0294553	-0.0584246	0.167022	-0.0345125
			PJCL.07	13	4	5200000	6.716					PJCL.07	22	5	8800000000	9.94448					PJCL.07	0.480714	8794800000	3.22848			PJCL.08	6000000	10400000	9600000	8000000	34000000		17.6471	30.5882	28.2353	23.5294								PJCL.03	0.147215	-0.0584246	0.212779	-0.101459
			PJCL.08	16	4	6400000	6.80618	6.70655				PJCL.08	33	5	13200000000	10.1206	9.85405				PJCL.08	0.486968	13193600000	3.31439			PSJN	12400000				12400000	7300000	100											PJCL.04	0.155283	-0.155335	-0.310099	0.120389
			PsJN	0	0	0	0	0				PsJN	0	0	0	0	0				PsJN	#DIV/0!	0	0			JMP134		0			0			#DIV/0!										PJCL.05	0.107448	0.0877035	-0.185161	-0.101459
		14 days N-PRE	PJCL.01	15	4	6000000	6.77815				14 days N-PRE	PJCL.01	20	4	800000000	8.90309				14 days N-PRE	PJCL.01	0.313498	794000000	2.12494			CH34			12800000		12800000				100									PJCL.06	-0.695177	-0.0040669	0.212779	0.120389
			PJCL.02	13	4	5200000	6.716					PJCL.02	7	4	280000000	8.44716					PJCL.02	0.257766	274800000	1.73115			LMG19424				4000000	4000000					100								PJCL.07	0.0798161	0.163424	-0.0882507	0.324509
			PJCL.03	24	4	9600000	6.98227					PJCL.03	9	4	360000000	8.5563					PJCL.03	0.225433	350400000	1.57403				PSJN	JMP134	CH34	LMG19424	SUM	X SUM	% PSJN	% JM'P134	% CH34	% LMG19424								PJCL.08	0.0075535	-0.155335	0.291961	0.074632
			PJCL.04	36	4	14400000	7.15836					PJCL.04	24	2	9600000	6.98227					PJCL.04	-0.0245994	-4800000	-0.176091		14 days PRE	PJCL.01	5200000	8800000	7200000	7600000	28800000	29650000	18.0556	30.5556	25	26.3889									PSJN	JMP134	CH34	LMG19424
			PJCL.05	29	4	11600000	7.06446					PJCL.05	8	3	32000000	7.50515					PJCL.05	0.0623816	20400000	0.440692			PJCL.02	7200000	9600000	6800000	8000000	31600000		22.7848	30.3797	21.519	25.3165							14 days PRE	PJCL.01	-0.51498	0.0592333	-0.12211	-0.0104039
			PJCL.06	2	4	800000	5.90309					PJCL.06	5	3	20000000	7.30103					PJCL.06	0.236815	19200000	1.39794			PJCL.03	5200000	8400000	9200000	7200000	30000000		17.3333	28	30.6667	24								PJCL.02	0.216175	0.365658	0.303859	0.0407486
			PJCL.07	16	4	6400000	6.80618					PJCL.07	11	4	440000000	8.64345					PJCL.07	0.269942	433600000	1.83727			PJCL.04	4000000	7600000	6800000	6400000	24800000		16.129	30.6452	27.4194	25.8065								PJCL.03	0.246138	-0.396699	-0.12211	0.232634
			PJCL.08	46	4	18400000	7.26482	6.83417				PJCL.08	6	4	240000000	8.38021	8.08983				PJCL.08	0.153534	221600000	1.11539			PJCL.05	3200000	11600000	13600000	8400000	36800000		8.69565	31.5217	36.9565	22.8261								PJCL.04	-0.0848549	-0.338707	0.17892	0.341779
			PsJN	0	0	0	0	0				PsJN	0	0	0	0	0				PsJN	#DIV/0!	0	0			PJCL.06	4000000	11600000	8400000	4800000	28800000		13.8889	40.2778	29.1667	16.6667								PJCL.05	-0.230983	-0.463645	0.00282921	-0.0683958
																											PJCL.07	2800000	9200000	10800000	6400000	29200000		9.58904	31.5068	36.9863	21.9178								PJCL.06	-0.0268629	0.235325	0.355012	-0.214524
	Selective media	PRE Type	PRE TYPE	COLONY NUMBERS	DILUTION	CFU/mL	LOG	X LOG PRE TYPE		Selective media	PRE Type	PRE TYPE	COLONY NUMBERS	DILUTION	CFU/mL	LOG	X LOG PRE TYPE		Selective media	PRE Type	PRE TYPE	Change Ratio	CFU/ML	LOG10CFU/ML			PJCL.08	3200000	10800000	6000000	7200000	27200000		11.7647	39.7059	22.0588	26.4706								PJCL.07	0.246138	0.365658	0.00282921	-0.0104039
	R2A + km, (CH34 selective Media)	21 days PRE	PJCL.01	7	5	28000000	7.44716			R2A + km, (CH34 selective Media)	21 days PRE	PJCL.01	6	8	2400000000000	12.3802			R2A + km, (CH34 selective Media)	21 days PRE	PJCL.01	0.662407	2399972000000	4.93305			PSJN	5200000				5200000	10500000	100											PJCL.08	0.149228	0.173177	-0.599231	-0.311434
			PJCL.02	37	5	148000000	8.17026					PJCL.02	9	8	3600000000000	12.5563					PJCL.02	0.53683	3599852000000	4.38604			JMP134		16400000			16400000			100											PSJN	JMP134	CH34	LMG19424
			PJCL.03	22	5	88000000	7.94448					PJCL.03	10	8	4000000000000	12.6021					PJCL.03	0.586266	3999912000000	4.65758			CH34			16400000		16400000				100								21 days N-PRE	PJCL.01	0.04904	-0.0120807	-0.0208874	0.118211
			PJCL.04	11	5	44000000	7.64345					PJCL.04	3	8	1200000000000	12.0792					PJCL.04	0.58033	1199956000000	4.43573			LMG19424				4000000	4000000					100								PJCL.02	-0.406892	-0.216201	0.134015	-0.0838938
			PJCL.05	7	5	28000000	7.44716					PJCL.05	4	8	1600000000000	12.2041					PJCL.05	0.638762	1599972000000	4.75696				PSJN	JMP134	CH34	LMG19424	SUM	X SUM	% PSJN	% JM'P134	% CH34	% LMG19424								PJCL.03	-0.297748	-0.261958	0.134015	-0.0238959
			PJCL.06	2	5	8000000	6.90309					PJCL.06	10	8	4000000000000	12.6021					PJCL.06	0.825568	3999992000000	5.69897		21 days N-PRE	PJCL.01	7200000	7200000	6800000	5600000	26800000	24900000	26.8657	26.8657	25.3731	20.8955								PJCL.04	-0.0758988	-0.261958	-0.167015	-0.214228
			PJCL.07	7	5	28000000	7.44716					PJCL.07	5	8	2000000000000	12.301					PJCL.07	0.651775	1999972000000	4.85387			PJCL.02	5600000	7200000	4400000	7200000	24400000		22.9508	29.5082	18.0328	29.5082								PJCL.05	0.195168	0.181739	0.134015	0.0162213
			PJCL.08	19	5	76000000	7.88081	7.61045				PJCL.08	12	8	4800000000000	12.6812	12.4258				PJCL.08	0.609128	4799924000000	4.80043			PJCL.03	2400000	4800000	2000000	4800000	14000000		17.1429	34.2857	14.2857	34.2857								PJCL.06	0.179374	0.145527	0.175407	0.0868024
			CH34	0	0	0	0	0				CH34	0	0	0	0	0				CH34	#DIV/0!	0	0			PJCL.04	5200000	10400000	6400000	8000000	30000000		17.3333	34.6667	21.3333	26.6667								PJCL.07	0.0904327	0.164011	0.175407	0.00325636
		14 days PRE	PJCL.01	15	4	6000000	6.77815				14 days PRE	PJCL.01	3	3	12000000	7.07918				14 days PRE	PJCL.01	0.0444118	6000000	0.30103			PJCL.05	3200000	8800000	6400000	8000000	26400000		12.1212	33.3333	24.2424	30.303								PJCL.08	0.266524	0.260921	-0.564955	0.0975263
			PJCL.02	33	4	13200000	7.12057					PJCL.02	8	3	32000000	7.50515					PJCL.02	0.0540091	18800000	0.384576			PJCL.06	6400000	8800000	4800000	8000000	28000000		22.8571	31.4286	17.1429	28.5714									PSJN	JMP134	CH34	LMG19424
			PJCL.03	26	4	10400000	7.01703					PJCL.03	3	3	12000000	7.07918					PJCL.03	0.00885672	1600000	0.0621479			PJCL.07	3600000	8800000	6000000	6400000	24800000		14.5161	35.4839	24.1935	25.8065							14 days N-PRE	PJCL.01	0.813257	0.193263	0.596014	-0.0271256
			PJCL.04	20	4	8000000	6.90309					PJCL.04	6	3	24000000	7.38021					PJCL.04	0.0691171	16000000	0.477121			PJCL.08	4800000	7600000	3200000	9200000	24800000		19.3548	30.6452	12.9032	37.0968								PJCL.02	0.357325	0.0793196	0.477915	0.137685
			PJCL.05	27	4	10800000	7.03342					PJCL.05	4	3	16000000	7.20412					PJCL.05	0.0242693	5200000	0.170696			PSJN	5200000				5200000	3200000	100											PJCL.03	0.466469	-0.142529	-0.124145	0.0350224
			PJCL.06	26	4	10400000	7.01703					PJCL.06	9	3	36000000	7.5563					PJCL.06	0.0768514	25600000	0.539269			JMP134		0			0			#DIV/0!										PJCL.04	-1.10756	-0.61965	-0.124145	0.00505913
			PJCL.07	19	4	7600000	6.88081					PJCL.07	4	3	16000000	7.20412					PJCL.07	0.0469867	8400000	0.323306			CH34			4000000		4000000				100									PJCL.05	-0.584683	0.255411	-0.0272351	-0.0618877
			PJCL.08	7	4	2800000	6.44716	6.89966				PJCL.08	1	3	4000000	6.60206	7.20129				PJCL.08	0.0240264	1200000	0.154902			LMG19424				3600000	3600000					100								PJCL.06	-0.788803	-0.0755824	-0.124145	0.0350224
			CH34	0	0	0	0	0				CH34	0	0	0	0	0				CH34	#DIV/0!	0	0				PSJN	JMP134	CH34	LMG19424	SUM	X SUM	% PSJN	% JM'P134	% CH34	% LMG19424								PJCL.07	0.553619	0.309769	-0.425175	-0.0618877
		21 days N-PRE	PJCL.01	10	4	4000000	6.60206				21 days N-PRE	PJCL.01	7	2	2800000	6.44716				21 days N-PRE	PJCL.01	-0.0234627	-1200000	-0.154902		14 days N-PRE	PJCL.01	6400000	11200000	6000000	4000000	27600000	25150000	23.1884	40.5797	21.7391	14.4928								PJCL.08	0.290378	0.510683	-0.249084	-0.0618877
			PJCL.02	13	4	5200000	6.716					PJCL.02	10	2	4000000	6.60206					PJCL.02	-0.0169659	-1200000	-0.113943			PJCL.02	4400000	10000000	5600000	9600000	29600000		14.8649	33.7838	18.9189	32.4324
			PJCL.03	19	4	7600000	6.88081					PJCL.03	10	2	4000000	6.60206					PJCL.03	-0.0405117	-3600000	-0.278754			PJCL.03	4000000	10000000	6000000	6400000	26400000		15.1515	37.8788	22.7273	24.2424
			PJCL.04	14	4	5600000	6.74819					PJCL.04	5	2	2000000	6.30103					PJCL.04	-0.0662634	-3600000	-0.447158			PJCL.04	4800000	5200000	8000000	5600000	23600000		20.339	22.0339	33.8983	23.7288
			PJCL.05	16	4	6400000	6.80618					PJCL.05	10	2	4000000	6.60206					PJCL.05	-0.0299904	-2400000	-0.20412			PJCL.05	4000000	7200000	4800000	8000000	24000000		16.6667	30	20	33.3333
			PJCL.06	31	4	12400000	7.09342					PJCL.06	11	2	4400000	6.64345					PJCL.06	-0.0634347	-8000000	-0.449969			PJCL.06	1200000	6400000	4800000	6400000	18800000		6.38298	34.0426	25.5319	34.0426
			PJCL.07	11	4	4400000	6.64345					PJCL.07	11	2	4400000	6.64345					PJCL.07	0	0	0			PJCL.07	2800000	4800000	800000	3200000	11600000		24.1379	41.3793	6.89655	27.5862
			PJCL.08	10	4	4000000	6.60206	6.76152				PJCL.08	2	2	800000	5.90309	6.46805				PJCL.08	-0.105872	-3200000	-0.69897			PJCL.08	4800000	11600000	8800000	14400000	39600000		12.1212	29.2929	22.2222	36.3636
			CH34	0	0	0	0	0				CH34	0	0	0	0	0				CH34	#DIV/0!	0	0			PSJN	2400000				2400000	5800000	100
		14 days N-PRE	PJCL.01	4	4	1600000	6.20412				14 days N-PRE	PJCL.01	21	3	84000000	7.92428				14 days N-PRE	PJCL.01	0.277261	82400000	1.72016			JMP134		4000000			4000000			100
			PJCL.02	8	4	3200000	6.50515					PJCL.02	16	3	64000000	7.80618					PJCL.02	0.2	60800000	1.30103			CH34			10800000		10800000				100
			PJCL.03	16	4	6400000	6.80618					PJCL.03	4	3	16000000	7.20412					PJCL.03	0.0584675	9600000	0.39794			LMG19424				6000000	6000000					100
			PJCL.04	28	4	11200000	7.04922					PJCL.04	4	3	16000000	7.20412					PJCL.04	0.0219743	4800000	0.154902
			PJCL.05	24	4	9600000	6.98227					PJCL.05	5	3	20000000	7.30103					PJCL.05	0.0456526	10400000	0.318759
			PJCL.06	3	4	1200000	6.07918					PJCL.06	4	3	16000000	7.20412					PJCL.06	0.185048	14800000	1.12494				Relative growth per culture well FINAL (CFU/mL)
			PJCL.07	13	4	5200000	6.716					PJCL.07	2	3	8000000	6.90309					PJCL.07	0.0278568	2800000	0.187087				PSJN	JMP134	CH34	LMG19424	SUM	X SUM	% PSJN	% JM'P134	% CH34	% LMG19424
			PJCL.08	16	4	6400000	6.80618	6.64354				PJCL.08	3	3	12000000	7.07918	7.32827				PJCL.08	0.0401108	5600000	0.273001		21 days PRE	PJCL.01	35993200000	1440000000000	760000000	36000000000	1512753200000	1201093550000	2.37932	95.1907	0.0502395	2.37977
			CH34	0	0	0	0	0				CH34	0	0	0	0	0				CH34	#DIV/0!	0	0			PJCL.02	87994400000	1400000000000	1040000000	88000000000	1577034400000		5.57974	88.7742	0.0659466	5.58009
																											PJCL.03	79995600000	800000000000	920000000	80000000000	960915600000		8.32494	83.2539	0.095742	8.32539
	Selective media	PRE Type	PRE TYPE	COLONY NUMBERS	DILUTION	CFU/mL	LOG	X LOG PRE TYPE		Selective media	PRE Type	PRE TYPE	COLONY NUMBERS	DILUTION	CFU/mL	LOG	X LOG PRE TYPE		Selective media	PRE Type	PRE TYPE	Change Ratio	CFU/ML	LOG10CFU/ML			PJCL.04	31989600000	840000000000	1200000000	32000000000	905189600000		3.53402	92.7982	0.132569	3.53517
	Dorn + 3-HPA + Gm, (LMG19424 selective Media)	21 days PRE	PJCL.01	11	5	44000000	7.64345			Dorn + 3-HPA + Gm, (LMG19424 selective Media)	21 days PRE	PJCL.01	3	7	120000000000	11.0792			Dorn + 3-HPA + Gm, (LMG19424 selective Media)	21 days PRE	PJCL.01	0.4495	119956000000	3.43573			PJCL.05	111993200000	1080000000000	1160000000	112000000000	1305153200000		8.58085	82.7489	0.0888785	8.58137
			PJCL.02	11	5	44000000	7.64345					PJCL.02	7	7	280000000000	11.4472					PJCL.02	0.497642	279956000000	3.80371			PJCL.06	47994000000	520000000000	1040000000	48000000000	617034000000		7.77818	84.2741	0.168548	7.77915
			PJCL.03	12	5	48000000	7.68124					PJCL.03	6	7	240000000000	11.3802					PJCL.03	0.481559	239952000000	3.69897			PJCL.07	71994400000	1160000000000	1080000000	72000000000	1305074400000		5.5165	88.8838	0.0827539	5.51693
			PJCL.04	13	5	52000000	7.716					PJCL.04	10	7	400000000000	11.6021					PJCL.04	0.503636	399948000000	3.88606			PJCL.08	91994000000	1240000000000	1600000000	92000000000	1425594000000		6.45303	86.9813	0.112234	6.45345
			PJCL.05	4	5	16000000	7.20412					PJCL.05	6	7	240000000000	11.3802					PJCL.05	0.579681	239984000000	4.17609			PSJN	307600000				307600000	31576900000	100
			PJCL.06	8	5	32000000	7.50515					PJCL.06	10	7	400000000000	11.6021					PJCL.06	0.54588	399968000000	4.09691			JMP134		124000000000			124000000000			100
			PJCL.07	6	5	24000000	7.38021					PJCL.07	16	7	640000000000	11.8062					PJCL.07	0.599708	639976000000	4.42597			CH34			1680000000		1680000000				100
			PJCL.08	7	5	28000000	7.44716	7.5276				PJCL.08	9	7	360000000000	11.5563	11.4817				PJCL.08	0.551774	359972000000	4.10914			LMG19424				320000000	320000000					100
			LMG19424	0	0	0	0	0				LMG19424	0	0	0	0	0				LMG19424	#DIV/0!	0	0				PSJN	JMP134	CH34	LMG19424	SUM	X SUM	% PSJN	% JM'P134	% CH34	% LMG19424
		14 days PRE	PJCL.01	4	5	16000000	7.20412				14 days PRE	PJCL.01	8	2	3200000	6.50515				14 days PRE	PJCL.01	-0.0970236	-12800000	-0.69897		14 days PRE	PJCL.01	120000000	360000000	44000000	120000000	644000000	1335500000	18.6335	55.9006	6.8323	18.6335
			PJCL.02	11	5	44000000	7.64345					PJCL.02	9	2	3600000	6.5563					PJCL.02	-0.142233	-40400000	-1.08715			PJCL.02	280000000	800000000	80000000	280000000	1440000000		19.4444	55.5556	5.55556	19.4444
			PJCL.03	3	5	12000000	7.07918					PJCL.03	14	2	5600000	6.74819					PJCL.03	-0.0467559	-6400000	-0.330993			PJCL.03	80000000	880000000	160000000	80000000	1200000000		6.66667	73.3333	13.3333	6.66667
			PJCL.04	6	5	24000000	7.38021					PJCL.04	18	2	7200000	6.85733					PJCL.04	-0.0708488	-16800000	-0.522879			PJCL.04	80000000	800000000	200000000	80000000	1160000000		6.89655	68.9655	17.2414	6.89655
			PJCL.05	4	5	16000000	7.20412					PJCL.05	7	2	2800000	6.44716					PJCL.05	-0.105073	-13200000	-0.756962			PJCL.05	240000000	1160000000	280000000	240000000	1920000000		12.5	60.4167	14.5833	12.5
			PJCL.06	5	5	20000000	7.30103					PJCL.06	5	2	2000000	6.30103					PJCL.06	-0.136967	-18000000	-1			PJCL.06	160000000	1680000000	80000000	160000000	2080000000		7.69231	80.7692	3.84615	7.69231
			PJCL.07	1	5	4000000	6.60206					PJCL.07	8	2	3200000	6.50515					PJCL.07	-0.0146788	-800000	-0.09691			PJCL.07	120000000	1080000000	200000000	120000000	1520000000		7.89474	71.0526	13.1579	7.89474
			PJCL.08	2	5	8000000	6.90309	7.16466				PJCL.08	4	2	1600000	6.20412	6.51555				PJCL.08	-0.101255	-6400000	-0.69897			PJCL.08	120000000	360000000	120000000	120000000	720000000		16.6667	50	16.6667	16.6667
			LMG19424	0	0	0	0	0				LMG19424	0	0	0	0	0				LMG19424	#DIV/0!	0	0			PSJN	40000000				40000000	6730000000	100
		21 days N-PRE	PJCL.01	22	4	8800000	6.94448				21 days N-PRE	PJCL.01	43	2	17200000	7.23553				21 days N-PRE	PJCL.01	0.0419104	8400000	0.291046			JMP134		26400000000			26400000000			100
			PJCL.02	10	4	4000000	6.60206					PJCL.02	27	2	10800000	7.03342					PJCL.02	0.0653378	6800000	0.431364			CH34			440000000		440000000				100
			PJCL.03	10	4	4000000	6.60206					PJCL.03	31	2	12400000	7.09342					PJCL.03	0.0744255	8400000	0.491362			LMG19424				40000000	40000000					100
			PJCL.04	14	4	5600000	6.74819					PJCL.04	20	2	8000000	6.90309					PJCL.04	0.0229546	2400000	0.154902				PSJN	JMP134	CH34	LMG19424	SUM	X SUM	% PSJN	% JM'P134	% CH34	% LMG19424
			PJCL.05	15	4	6000000	6.77815					PJCL.05	34	2	13600000	7.13354					PJCL.05	0.0524314	7600000	0.355388		21 days N-PRE	PJCL.01	1080000000000	960000000000	760000000	1080000000000	3120760000000	2975750000000	34.607	30.7617	0.024353	34.607
			PJCL.06	34	4	13600000	7.13354					PJCL.06	40	2	16000000	7.20412					PJCL.06	0.00989426	2400000	0.0705811			PJCL.02	1120000000000	1400000000000	1000000000	1120000000000	3641000000000		30.7608	38.451	0.027465	30.7608
			PJCL.07	10	4	4000000	6.60206					PJCL.07	33	2	13200000	7.12057					PJCL.07	0.0785382	9200000	0.518514			PJCL.03	800000000000	1160000000000	1080000000	800000000000	2761080000000		28.9742	42.0125	0.0391151	28.9742
			PJCL.08	10	4	4000000	6.60206	6.75158				PJCL.08	41	2	16400000	7.21484	7.11732				PJCL.08	0.0928171	12400000	0.612784			PJCL.04	1160000000000	1680000000000	360000000	1160000000000	4000360000000		28.9974	41.9962	0.00899919	28.9974
			LMG19424	0	0	0	0	0				LMG19424	0	0	0	0	0				LMG19424	#DIV/0!	0	0			PJCL.05	560000000000	NA	600000000	560000000000	1120600000000		49.9732	NA	0.0535427	49.9732
		14 days N-PRE	PJCL.01	13	4	5200000	6.716				14 days N-PRE	PJCL.01	13	2	5200000	6.716				14 days N-PRE	PJCL.01	0	0	0			PJCL.06	920000000000	1480000000000	280000000	920000000000	3320280000000		27.7085	44.5746	0.00843302	27.7085
			PJCL.02	14	4	5600000	6.74819					PJCL.02	19	2	7600000	6.88081					PJCL.02	0.0196535	2000000	0.132626			PJCL.07	1120000000000	2640000000000	680000000	1120000000000	4880680000000		22.9476	54.0908	0.0139325	22.9476
			PJCL.03	15	4	6000000	6.77815					PJCL.03	15	2	6000000	6.77815					PJCL.03	0	0	0			PJCL.08	160000000000	640000000000	1240000000	160000000000	961240000000		16.6452	66.5807	0.129	16.6452
			PJCL.04	27	4	10800000	7.03342					PJCL.04	14	2	5600000	6.74819					PJCL.04	-0.0405543	-5200000	-0.285236			PSJN	200000000000				200000000000	1180000000000	100
			PJCL.05	26	4	10400000	7.01703					PJCL.05	12	2	4800000	6.68124					PJCL.05	-0.0478539	-5600000	-0.335792			JMP134		2880000000000			2880000000000			100
			PJCL.06	2	4	800000	5.90309					PJCL.06	15	2	6000000	6.77815					PJCL.06	0.148238	5200000	0.875061			CH34			1440000000000		1440000000000				100
			PJCL.07	14	4	5600000	6.74819					PJCL.07	12	2	4800000	6.68124					PJCL.07	-0.00992071	-800000	-0.0669468			LMG19424				200000000000	200000000000					100
			PJCL.08	22	4	8800000	6.94448	6.73607				PJCL.08	12	2	4800000	6.68124	6.74313				PJCL.08	-0.0379066	-4000000	-0.263241				PSJN	JMP134	CH34	LMG19424	SUM	X SUM	% PSJN	% JM'P134	% CH34	% LMG19424
			LMG19424	0	0	0	0	0				LMG19424	0	0	0	0	0				LMG19424	#DIV/0!	0	0		14 days N-PRE	PJCL.01	3200000000	600000000000	160000000	3200000000	606560000000	853720000000	0.527565	98.9185	0.0263783	0.527565
																											PJCL.02	3600000000	440000000000	360000000	3600000000	447560000000		0.804361	98.3108	0.0804361	0.804361
	Selective media	PRE Type	PRE TYPE	COLONY NUMBERS	DILUTION	CFU/mL	LOG	X LOG PRE TYPE		Selective media	PRE Type	PRE TYPE	COLONY NUMBERS	DILUTION	CFU/mL	LOG	X LOG PRE TYPE		Selective media	PRE Type	PRE TYPE	Change Ratio	CFU/ML	LOG10CFU/ML			PJCL.03	1600000000	520000000000	440000000	1600000000	523640000000		0.305553	99.3049	0.0840272	0.305553
	R2A	21 days PRE	PJCL.01	12	5	48000000	7.68124			R2A	21 days PRE	PJCL.01	NA	NA	NA	NA			R2A	21 days PRE	PJCL.01	NA	NA	NA			PJCL.04	1600000000	600000000000	200000000	1600000000	603400000000		0.265164	99.4365	0.0331455	0.265164
			PJCL.02	33	5	132000000	8.12057					PJCL.02	NA	NA	NA	NA					PJCL.02	NA	NA	NA			PJCL.05	1200000000	440000000000	320000000	1200000000	442720000000		0.271052	99.3856	0.0722804	0.271052
			PJCL.03	19	5	76000000	7.88081					PJCL.03	NA	NA	NA	NA					PJCL.03	NA	NA	NA			PJCL.06	3600000000	1160000000000	760000000	3600000000	1167960000000		0.30823	99.3185	0.0650707	0.30823
			PJCL.04	24	5	96000000	7.98227					PJCL.04	NA	NA	NA	NA					PJCL.04	NA	NA	NA			PJCL.07	3600000000	1200000000000	320000000	3600000000	1207520000000		0.298132	99.3772	0.0265006	0.298132
			PJCL.05	15	5	60000000	7.77815					PJCL.05	NA	NA	NA	NA					PJCL.05	NA	NA	NA			PJCL.08	15200000000	1240000000000	560000000000	15200000000	1830400000000		0.83042	67.7448	30.5944	0.83042
			PJCL.06	7	5	28000000	7.44716					PJCL.06	NA	NA	NA	NA					PJCL.06	NA	NA	NA			PSJN	2400000000				2400000000	531200000000	100
			PJCL.07	13	5	52000000	7.716					PJCL.07	NA	NA	NA	NA					PJCL.07	NA	NA	NA			JMP134		1640000000000			1640000000000			100
			PJCL.08	29	5	116000000	8.06446	7.83383				PJCL.08	NA	NA	NA	NA	#DIV/0!				PJCL.08	NA	NA	NA			CH34			480000000000		480000000000				100
			PSJN	0	0	0	0	0				PSJN	NA	NA	NA	NA	NA				PSJN	NA	NA	NA			LMG19424				2400000000	2400000000					100
			JMP134	0	0	0	0	0				JMP134	NA	NA	NA	NA	NA				JMP134	NA	NA	NA
			CH34	0	0	0	0	0				CH34	NA	NA	NA	NA	NA				CH34	#VALUE!	#VALUE!	#VALUE!
			LMG19424	0	0	0	0	0				LMG19424	2	5	800000000	8.90309	8.90309				LMG19424	#DIV/0!	800000000	8.90309
		14 days PRE	PJCL.01	3	5	12000000	7.07918				14 days PRE	PJCL.01	6	5	2400000000	9.38021				14 days PRE	PJCL.01	0.325042	2388000000	2.30103
			PJCL.02	16	5	64000000	7.80618					PJCL.02	8	5	3200000000	9.50515					PJCL.02	0.217644	3136000000	1.69897
			PJCL.03	10	5	40000000	7.60206					PJCL.03	18	5	7200000000	9.85733					PJCL.03	0.296666	7160000000	2.25527
			PJCL.04	7	5	28000000	7.44716					PJCL.04	6	5	2400000000	9.38021					PJCL.04	0.259569	2372000000	1.93305
			PJCL.05	5	5	20000000	7.30103					PJCL.05	16	5	6400000000	9.80618					PJCL.05	0.343123	6380000000	2.50515
			PJCL.06	10	5	40000000	7.60206					PJCL.06	12	5	4800000000	9.68124					PJCL.06	0.273502	4760000000	2.07918
			PJCL.07	16	5	64000000	7.80618					PJCL.07	21	5	8400000000	9.92428					PJCL.07	0.271336	8336000000	2.1181
			PJCL.08	14	5	56000000	7.74819	7.549				PJCL.08	16	5	6400000000	9.80618	9.6676				PJCL.08	0.265609	6344000000	2.05799
			PSJN	0	0	0	0	0				PSJN	0	0	0	0	0				PSJN	#DIV/0!	0	0
			JMP134	0	0	0	0	0				JMP134	0	0	0	0	0				JMP134	NA	NA	NA
			CH34	0	0	0	0	0				CH34	0	0	0	0	0				CH34	#DIV/0!	0	0
			LMG19424	0	0	0	0	0				LMG19424	0	0	0	0	0				LMG19424	#DIV/0!	0	0
		21 days N-PRE	PJCL.01	25	5	100000000	8				21 days N-PRE	PJCL.01	28	5	11200000000	10.0492				21 days N-PRE	PJCL.01	0.256152	11100000000	2.04922
			PJCL.02	16	5	64000000	7.80618					PJCL.02	19	5	7600000000	9.88081					PJCL.02	0.265768	7536000000	2.07463
			PJCL.03	14	5	56000000	7.74819					PJCL.03	10	5	4000000000	9.60206					PJCL.03	0.239265	3944000000	1.85387
			PJCL.04	15	5	60000000	7.77815					PJCL.04	30	5	12000000000	10.0792					PJCL.04	0.295833	11940000000	2.30103
			PJCL.05	21	5	84000000	7.92428					PJCL.05	28	5	11200000000	10.0492					PJCL.05	0.268155	11116000000	2.12494
			PJCL.06	49	5	196000000	8.29226					PJCL.06	28	5	11200000000	10.0492					PJCL.06	0.21188	11004000000	1.75696
			PJCL.07	25	5	100000000	8					PJCL.07	35	5	14000000000	10.1461					PJCL.07	0.268266	13900000000	2.14613
			PJCL.08	21	5	84000000	7.92428	7.93417				PJCL.08	61	5	24400000000	10.3874	10.0304				PJCL.08	0.310831	24316000000	2.46311
			PSJN	0	0	0	0	0				PSJN	0	0	0	0	0				PSJN	NA	NA	NA
			JMP134	0	0	0	0	0				JMP134	0	0	0	0	0				JMP134	#DIV/0!	0	0
			CH34	0	0	0	0	0				CH34	0	0	0	0	0				CH34	#DIV/0!	0	0
			LMG19424	0	0	0	0	0				LMG19424	0	0	0	0	0				LMG19424	NA	NA	NA
		14 days N-PRE	PJCL.01	22	5	88000000	7.94448				14 days N-PRE	PJCL.01	10	6	40000000000	10.6021				14 days N-PRE	PJCL.01	0.334519	39912000000	2.65758
			PJCL.02	19	5	76000000	7.88081					PJCL.02	11	6	44000000000	10.6435					PJCL.02	0.350553	43924000000	2.76264
			PJCL.03	30	5	120000000	8.07918					PJCL.03	6	6	24000000000	10.3802					PJCL.03	0.28481	23880000000	2.30103
			PJCL.04	26	5	104000000	8.01703					PJCL.04	2	6	8000000000	9.90309					PJCL.04	0.235256	7896000000	1.88606
			PJCL.05	29	5	116000000	8.06446					PJCL.05	23	6	92000000000	10.9638					PJCL.05	0.359519	91884000000	2.89933
			PJCL.06	1	5	4000000	6.60206					PJCL.06	11	6	44000000000	10.6435					PJCL.06	0.612141	43996000000	4.04139
			PJCL.07	29	5	116000000	8.06446					PJCL.07	20	6	80000000000	10.9031					PJCL.07	0.351993	79884000000	2.83863
			PJCL.08	9	5	36000000	7.5563	7.7761				PJCL.08	30	6	120000000000	11.0792	10.6398				PJCL.08	0.466217	119964000000	3.52288
			PSJN	0	0	0	0	0				PSJN	0	0	0	0	0				PSJN	NA	NA	NA
			JMP134	0	0	0	0	0				JMP134	0	0	0	0	0				JMP134	#DIV/0!	0	0
			CH34	0	0	0	0	0				CH34	0	0	0	0	0				CH34	#DIV/0!	0	0
			LMG19424	0	0	0	0	0				LMG19424	2	0	0	0	0				LMG19424	#DIV/0!	0	0

## Sheet: TABLE1.GEN.2_CFU Tables 
				CFU / mL								Log10 CFU/mL
				D + IAA		D + 2.4 D		R2A + Km		D + 3HPA + Gm		D + IAA		D + 2.4 D		R2A + Km		D + 3HPA + Gm
				Initial	Final	Initial	Final	Initial	Final	Initial	Final	Initial	Final	Initial	Final	Initial	Final	Initial	Final
		21 Days PRE	PJCL.1	12000000	1344000000000000	56000000	10400000000000	28000000	24000000000000	44000000	1200000000000	7.07918	15.1284	7.74819	13.017	7.44716	13.3802	7.64345	12.0792
			PJCL.2	84000000	976000000000000	164000000	6000000000000	148000000	36000000000000	44000000	2800000000000	7.92428	14.9894	8.21484	12.7782	8.17026	13.5563	7.64345	12.4472
			PJCL.3	40000000	1280000000000000	64000000	6000000000000	88000000	40000000000000	48000000	2400000000000	7.60206	15.1072	7.80618	12.7782	7.94448	13.6021	7.68124	12.3802
			PJCL.4	36000000	1304000000000000	68000000	4800000000000	44000000	12000000000000	52000000	4000000000000	7.5563	15.1153	7.83251	12.6812	7.64345	13.0792	7.716	12.6021
			PJCL.5	20000000	1168000000000000	36000000	8400000000000	28000000	16000000000000	16000000	2400000000000	7.30103	15.0674	7.5563	12.9243	7.44716	13.2041	7.20412	12.3802
			PJCL.6	16000000	184000000000000	24000000	6800000000000	8000000	40000000000000	32000000	4000000000000	7.20412	14.2648	7.38021	12.8325	6.90309	13.6021	7.50515	12.6021
			PJCL.7	32000000	1096000000000000	16000000	10000000000000	28000000	20000000000000	24000000	6400000000000	7.50515	15.0398	7.20412	13	7.44716	13.301	7.38021	12.8062
			PJCL.8	52000000	928000000000000	72000000	4800000000000	76000000	48000000000000	28000000	3600000000000	7.716	14.9675	7.85733	12.6812	7.88081	13.6812	7.44716	12.5563
			X	36500000	1035000000000000	62500000	7150000000000	56000000	29500000000000	36000000	3350000000000	7.48602	14.96	7.69996	12.8366	7.61045	13.4258	7.5276	12.4817
			STDEV	2.33666e+07	3.75767e+14	4.60031e+07	2.20584e+12	4.5807e+07	1.31692e+13	1.28285e+07	1.55563e+12	0.278501	0.286919	0.313912	0.132053	0.392702	0.217567	0.176992	0.215022
				D + IAA		D + 2.4 D		R2A + Km		D + 3HPA + Gm		D + IAA		D + 2.4 D		R2A + Km		D + 3HPA + Gm
				Initial	Final	Initial	Final	Initial	Final	Initial	Final	Initial	Final	Initial	Final	Initial	Final	Initial	Final
		14 Days PRE	1	24000000	10400000000	24000000	16000000000	6000000	120000000	16000000	32000000	7.38021	10.017	7.38021	10.2041	6.77815	8.07918	7.20412	7.50515
			2	48000000	56000000000	56000000	32400000000	13200000	320000000	44000000	36000000	7.68124	10.7482	7.74819	10.5105	7.12057	8.50515	7.64345	7.5563
			3	20000000	60000000000	16000000	5600000000	10400000	120000000	12000000	56000000	7.30103	10.7782	7.20412	9.74819	7.01703	8.07918	7.07918	7.74819
			4	32000000	28000000000	32000000	6400000000	8000000	240000000	24000000	72000000	7.50515	10.4472	7.50515	9.80618	6.90309	8.38021	7.38021	7.85733
			5	12000000	20000000000	52000000	4800000000	10800000	160000000	16000000	28000000	7.07918	10.301	7.716	9.68124	7.03342	8.20412	7.20412	7.44716
			6	32000000	32000000000	28000000	24000000000	10400000	360000000	20000000	20000000	7.50515	10.5051	7.44716	10.3802	7.01703	8.5563	7.30103	7.30103
			7	56000000	60000000000	32000000	32400000000	7600000	160000000	4000000	32000000	7.74819	10.7782	7.50515	10.5105	6.88081	8.20412	6.60206	7.50515
			8	12000000	48000000000	12000000	20800000000	2800000	40000000	8000000	16000000	7.07918	10.6812	7.07918	10.3181	6.44716	7.60206	6.90309	7.20412
			X	31500000	39300000000	31500000	17800000000	8650000	190000000	18000000	36500000	7.40992	10.532	7.44815	10.1449	6.89966	8.20129	7.16466	7.51555
			STDEV	1.59911e+07	1.92734e+10	1.56296e+07	1.14941e+10	3.2562e+06	1.08496e+08	1.22824e+07	1.8693e+07	0.250055	0.271674	0.229463	0.3471	0.211842	0.302204	0.313884	0.213975
				D + IAA		D + 2.4 D		R2A + Km		D + 3HPA + Gm		D + IAA		D + 2.4 D		R2A + Km		D + 3HPA + Gm
				Initial	Final	Initial	Final	Initial	Final	Initial	Final	Initial	Final	Initial	Final	Initial	Final	Initial	Final
		21 Days N-PRE	1	4800000	80000000000	5200000	64000000000	4000000	28000000	8800000	172000000	6.68124	10.9031	6.716	10.8062	6.60206	7.44716	6.94448	8.23553
			2	4400000	28000000000	2800000	40000000000	5200000	40000000	4000000	108000000	6.64345	10.4472	6.44716	10.6021	6.716	7.60206	6.60206	8.03342
			3	6400000	36000000000	8000000	36000000000	7600000	40000000	4000000	124000000	6.80618	10.5563	6.90309	10.5563	6.88081	7.60206	6.60206	8.09342
			4	800000	60000000000	7600000	36000000000	5600000	20000000	5600000	80000000	5.90309	10.7782	6.88081	10.5563	6.74819	7.30103	6.74819	7.90309
			5	8000000	112000000000	6000000	100000000000	6400000	40000000	6000000	136000000	6.90309	11.0492	6.77815	11	6.80618	7.60206	6.77815	8.13354
			6	15600000	108000000000	20400000	92000000000	12400000	44000000	13600000	160000000	7.19312	11.0334	7.30963	10.9638	7.09342	7.64345	7.13354	8.20412
			7	5200000	88000000000	6400000	96000000000	4400000	44000000	4000000	132000000	6.716	10.9445	6.80618	10.9823	6.64345	7.64345	6.60206	8.12057
			8	6400000	132000000000	4800000	120000000000	4000000	8000000	4000000	164000000	6.80618	11.1206	6.68124	11.0792	6.60206	6.90309	6.60206	8.21484
			X	6450000	80500000000	7650000	73000000000	6200000	33000000	6250000	134500000	6.70655	10.8541	6.81528	10.8183	6.76152	7.46805	6.75158	8.11732
			STDEV	4.25172e+06	3.70598e+10	5.40661e+06	3.32437e+10	2.79592e+06	1.31366e+07	3.40714e+06	3.09793e+07	0.36752	0.242563	0.245294	0.218213	0.166231	0.25716	0.197573	0.110062
				D + IAA		D + 2.4 D		R2A + Km		D + 3HPA + Gm		D + IAA		D + 2.4 D		R2A + Km		D + 3HPA + Gm
				Initial	Final	Initial	Final	Initial	Final	Initial	Final	Initial	Final	Initial	Final	Initial	Final	Initial	Final
		14 Days N-PRE	1	6000000	8000000000	10400000	52000000000	1600000	840000000	5200000	52000000	6.77815	9.90309	7.01703	10.716	6.20412	8.92428	6.716	7.716
			2	5200000	2800000000	6000000	40000000000	3200000	640000000	5600000	76000000	6.716	9.44716	6.77815	10.6021	6.50515	8.80618	6.74819	7.88081
			3	9600000	3600000000	12000000	24000000000	6400000	160000000	6000000	60000000	6.98227	9.5563	7.07918	10.3802	6.80618	8.20412	6.77815	7.77815
			4	14400000	96000000	15200000	8000000000	11200000	160000000	10800000	56000000	7.15836	7.98227	7.18184	9.90309	7.04922	8.20412	7.03342	7.74819
			5	11600000	320000000	13600000	60000000000	9600000	200000000	10400000	48000000	7.06446	8.50515	7.13354	10.7782	6.98227	8.30103	7.01703	7.68124
			6	800000	200000000	1600000	28000000000	1200000	160000000	800000	60000000	5.90309	8.30103	6.20412	10.4472	6.07918	8.20412	5.90309	7.77815
			7	6400000	4400000000	10800000	68000000000	5200000	80000000	5600000	48000000	6.80618	9.64345	7.03342	10.8325	6.716	7.90309	6.74819	7.68124
			8	18400000	2400000000	12800000	108000000000	6400000	120000000	8800000	48000000	7.26482	9.38021	7.10721	11.0334	6.80618	8.07918	6.94448	7.68124
			X	9050000	2727000000	10300000	48500000000	5600000	295000000	6650000	56000000	6.83417	9.08983	6.94181	10.5866	6.64354	8.32827	6.73607	7.74313
			STDEV	5.6323e+06	2.68805e+09	4.44779e+06	3.11632e+10	3.58409e+06	2.81983e+08	3.27021e+06	9.56183e+06	0.422631	0.715964	0.321964	0.347033	0.352179	0.353236	0.359984	0.0693458
