# Supplementary material for: Individual competence predominates over host nutritional status in Arabidopsis root exudate-mediated bacterial enrichment in a combination of four Burkholderiaceae species
Source: BMC Microbiol. 2022 Sep 17;22:218. doi: 10.1186/s12866-022-02633-8 (PMC9482264; doi:10.1186/s12866-022-02633-8)
Supplement: Supplementary file 5 — Additional file 5. [file 12866_2022_2633_MOESM5_ESM.zip › Raw Data Cillero et al V2/RAW_DATA_EXUDATE_ANALYSIS.xlsx]

## Sheet: COD
					Tritation
						initial	Final	Volume	COD
					14d N-PRE	17	17.6	0.6	2.0004		Chemical Oxigen Demand Calculation
		Dilution Factor	1_100		14d N-PRE	16.45	17	0.55	2.18225
					14d N-PRE	15.9	16.45	0.55	2.18225
					21d N-PRE	15.3	15.9	0.6	2.0004
		1 to 3	14d N-PRE		21d N-PRE	14.75	15.3	0.55	2.18225
		4 to 6	21d N-PRE		21d N-PRE	14.2	14.75	0.55	2.18225
		7 to 9	14d PRE		14d PRE	13.7	14.2	0.5	2.36411
		10 to 12	21d PRE		14d PRE	13.1	13.7	0.6	2.0004		FAS standarization
		13 to 14	Blanc H20		14d PRE	12.55	13.1	0.55	2.18225
		15	Standarization		21d PRE	11.7	12.55	0.85	1.09113
					21d PRE	11	11.7	0.7	1.63669
					H2O	8.85	9.5	0.65	1.15
					H2O	7.2	8.85	1.65				FAS Standarization
					FAS	17.6	22	4.4				0.113659
				COD to TOC conversion	COD=49.2+3.00 *TOC

## Sheet: Sucrose
	Sucrose Standard Curve
	Concentration nmole	OD570	OD570	X OD570
	0	0.117	0.122	0.1195
	2	0.515	0.609	0.562
	4	0.406	0.801	0.6035
	6	0.85	0.75	0.8
	8	1.262	0.923	1.0925
	10	1.12	1.261	1.1905
									Sucrose MW	342.3	g/mole
	1:1 Samples	1	2	3	Average		Concentration			Concentration/Sample Volume			Concentration of Sucrose ng/µL			Average	STDV	%p/v
	14d.N-PRE	1.2195	1.1845	1.7635	1.38917		9.82059	9.47745	15.1539	0.196412	0.189549	0.303078	67.2317	64.8826	103.744	78.6194	21.79	0.0786194
	21d.N.PRE	1.4525	1.7225	0.8865	1.35383		12.1049	14.752	6.55588	0.242098	0.295039	0.131118	82.8702	100.992	44.8816	76.2479	28.6354	0.0762479
	14d PRE	0.5825	0.4785	0.5545	0.5385		3.57549	2.55588	3.30098	0.0715098	0.0511176	0.0660196	24.4778	17.4976	22.5985	21.5246	3.6119	0.0215246
	21d. PRE	0.4575	1.6045	1.7725	1.27817		2.35	13.5951	15.2422	0.047	0.271902	0.304843	16.0881	93.072	104.348	71.1693	48.0337	0.0711693

## Sheet: Sugars
		Standard Cruve
		Concentration	OD490
			1	2	3	4	X
		2.5	3.505	2.795	2.826	3.837	3.24075
		1.25	1.872	1.373	2.308	2.182	1.93375
		0.625	1.269	1.122	1.11	1.316	1.20425
		0.313	0.761	0.809	0.501	0.564	0.65875
		0.1563	0.521	0.698	1.157	0.816	0.798
				Y-0.4971/1.1044
		OD measures
		PRE	1	2	3	4	X	STDV
		14d.N-PRE	2.295		3.836	2.545	2.892	0.827029
		21d.N-PRE		1.002	0.531	1.638	1.057	0.555546
		14d.PRE	0.502	1.15	1.381	1.449	1.1205	0.431735
		21d.PRE	1.026	1.12	0.984	1.484	1.1535	0.227551
		MS100%	0.286	0.675	0.645	0.951	0.63925	0.272815
		MS100% - N	0.685	1.172	1.748		1.20167	0.532121
		PRE	1	2	3	4	X	STDV
		14d.N-PRE	1.62794		3.02327	1.85431	2.16851	0.748849
		21d.N-PRE		0.457171	0.0306954	1.03305	0.506972	0.503029
		14d.PRE	0.0044368	0.591181	0.800344	0.861916	0.564469	0.390923
		21d.PRE	0.478903	0.564017	0.440873	0.893607	0.59435	0.206041

## Sheet: Phenolics
		Standard Curve	OD 420
		Concentration	1		2		X 1	X 2	X
		0	0.167	0.166	0.173	0.178	0.1665	0.1755	0.171
		10	0.181	0.183	0.185	0.189	0.182	0.187	0.1845
		50	0.3	0.304	0.319	0.314	0.302	0.3165	0.30925
		100	0.56	0.574	0.75	0.609	0.567	0.6795	0.62325
		250	1.16	1.125	0.949	0.969	1.1425	0.959	1.05075
		500	2.394	2.309	2.272	2.25	2.3515	2.261	2.30625
									y-0.1329/0.0042
				OD 420						OD 420 w/o Fast Blue blank						Concentration
				1			2			1			2			1			2			X1	STDV 1	X2	STDV1	X3	STDV3
		1 en 10	14d.N-PRE	0.166	0.172	0.168	0.18	0.182	0.182	0.059	0.065	0.061	0.073	0.075	0.075	78.8095	93.0952	83.5714	112.143	116.905	116.905	85.1587	7.27393	115.317	2.74929	100.238	17.2352
			21d.N-PRE	0.18	0.183	0.189	0.166	0.712	0.169	0.073	0.076	0.082	0.059	0.605	0.062	112.143	119.286	133.571	78.8095	1378.81	85.9524	121.667	10.9109	514.524	748.502	318.095	520.049
			14d.PRE	0.175	0.178	0.177	0.175	0.172	0.174	0.068	0.071	0.07	0.068	0.065	0.067	100.238	107.381	105	100.238	93.0952	97.8571	104.206	3.63696	97.0635	3.63696	100.635	5.08804
			21d.PRE	0.179	0.182	0.181	0.167	0.156	0.181	0.072	0.075	0.074	0.06	0.049	0.074	109.762	116.905	114.524	81.1905	55	114.524	113.73	3.63696	83.5714	29.8332	98.6508	25.1826
		Blank W/O FAST BLUE	14d.N-PRE	0.106	0.108	0.107
			21d.N-PRE	0.108	0.107	0.106												p	Significance
			14d.PRE	0.099	0.1	0.103										14d.N-PRE	21d.N-PRE	0.6483	NS
			21d.PRE	0.1	0.101	0.099										14d.N-PRE	14d.PRE	0.9579	NS
																14d.N-PRE	21d.PRE	0.4857	NS
																21d.N-PRE	14d.PRe	0.5918	NS
				0.1329												21d.N-PRE	21d.PRE	0.91	NS
				0.0042												14d.PRE	21d.PRE	0.3212	NS

## Sheet: Protein
	BRADFORD QUANTIFICATION METHOD
	Standard Curve
	BSA CONCENTRATION	Technical Replica1	Technical Replica 2	Average
	0.25	0.344	0.357	0.3505
	0.25	0.348	0.363	0.3555
	0.25	0.357	0.368	0.3625
	0.5	0.367	0.376	0.3715
	0.5	0.368	0.388	0.378
	0.5	0.381	0.373	0.377
	1	0.396	0.41	0.403
	1	0.408	0.409	0.4085
	1	0.406	0.41	0.408
	2	0.46	0.463	0.4615
	2	0.454	0.457	0.4555
	2	0.454	0.464	0.459
	3	0.518	0.549	0.5335
	3	0.505	0.513	0.509
	3	0.504	0.508	0.506
	4	0.563	0.576	0.5695
	4	0.558	0.557	0.5575
	4	0.565	0.575	0.57
	5	0.618	0.634	0.626
	5	0.611	0.627	0.619
	5	0.639	0.638	0.6385
	Plant Root Exudate	Technical Replica1	Technical Replica 2	Average	PRE type	Calculation	Average	STD
	14d N-PRE 1:1	0.347	0.357	0.352	14d N-PRE 1:1	0.366177	0.366084	0.000161369
	14d N-PRE 1:1	0.352	0.352	0.352	14d N-PRE 1:1	0.366177
	14d N-PRE 1:1	0.344	0.35	0.347	14d N-PRE 1:1	0.365897
	21d N-PRE 1:1	0.352	0.349	0.3505	21d N-PRE 1:1	0.366093	0.366261	0.000155619
	21d N-PRE 1:1	0.356	0.352	0.354	21d N-PRE 1:1	0.366289
	21d N-PRE 1:1	0.357	0.355	0.356	21d N-PRE 1:1	0.3664
	14d PRE 1:1	0.312	0.31	0.311	14d PRE 1:1	0.363885	0.364118	0.000253612
	14d PRE 1:1	0.318	0.322	0.32	14d PRE 1:1	0.364388
	14d PRE 1:1	0.311	0.318	0.3145	14d PRE 1:1	0.364081
	21d PRE 1:1	0.357	0.353	0.355	21d PRE 1:1	0.366344	0.366661	0.000286857
	21d PRE 1:1	0.364	0.36	0.362	21d PRE 1:1	0.366736
	21d PRE 1:1	0.366	0.364	0.365	21d PRE 1:1	0.366903
