# Supplementary material for: Individual competence predominates over host nutritional status in Arabidopsis root exudate-mediated bacterial enrichment in a combination of four Burkholderiaceae species
Source: BMC Microbiol. 2022 Sep 17;22:218. doi: 10.1186/s12866-022-02633-8 (PMC9482264; doi:10.1186/s12866-022-02633-8)
Supplement: Supplementary file 5 — Additional file 5. [file 12866_2022_2633_MOESM5_ESM.zip › Raw Data Cillero et al V2/RAW_DATA_GEN_6_Fig1.Table1.xlsx]

## Sheet: FIG1.GEN.6_Raw data Growth
Software Version	2.00.18
Plate Number	Plate 1
Procedure Details
Plate Type	96 WELL PLATE
Set Temperature	Setpoint 30°C
	Preheat before moving to next step
Start Kinetic	Runtime 160:00:00 (HH:MM:SS), Interval 1:00:00, 161 Reads
Shake	Orbital: 5:00 (MM:SS)
	Frequency: 559 cpm (1 mm)
Read	Absorbance Endpoint
	Full Plate
	Wavelengths: 600
	Read Speed: Normal, Delay: 100 msec, Measurements/Data Point: 8
End Kinetic
600			OD 600nm Lectures
			21 days PRE								14 days PRE								21 days N-PRE								14 days N-PRE
	Time	T° 600	PJCL.1	PJCL.2	PJCL.3	PJCL.4	PJCL.5	PJCL.6	PJCL.7	PJCL.8	PJCL.1	PJCL.2	PJCL.3	PJCL.4	PJCL.5	PJCL.6	PJCL.7	PJCL.8	PJCL.1	PJCL.2	PJCL.3	PJCL.4	PJCL.5	PJCL.6	PJCL.7	PJCL.8	PJCL.1	PJCL.2	PJCL.3	PJCL.4	PJCL.5	PJCL.6	PJCL.7	PJCL.8
	00:05:03	30	0.11	0.107	0.11	0.108	0.115	0.112	0.109	0.114	0.106	0.102	0.107	0.106	0.109	0.107	0.115	0.105	0.104	0.106	0.103	0.105	0.114	0.108	0.107	0.108	0.102	0.107	0.107	0.102	0.106	0.107	0.106	0.106
	01:05:03	30.1	0.109	0.107	0.11	0.108	0.114	0.111	0.108	0.113	0.106	0.103	0.107	0.106	0.109	0.106	0.113	0.105	0.104	0.105	0.103	0.102	0.118	0.107	0.106	0.108	0.102	0.107	0.106	0.101	0.105	0.107	0.106	0.105
	02:05:03	30.1	0.11	0.107	0.11	0.109	0.114	0.111	0.109	0.114	0.106	0.102	0.107	0.106	0.109	0.106	0.113	0.105	0.104	0.105	0.103	0.102	0.119	0.106	0.106	0.108	0.102	0.106	0.106	0.101	0.105	0.107	0.106	0.105
	03:05:03	30	0.11	0.107	0.11	0.109	0.114	0.111	0.109	0.113	0.106	0.102	0.107	0.106	0.109	0.106	0.112	0.105	0.104	0.106	0.103	0.102	0.12	0.107	0.107	0.108	0.103	0.106	0.106	0.101	0.106	0.107	0.107	0.105
	04:05:03	30.1	0.109	0.107	0.109	0.108	0.114	0.11	0.107	0.112	0.106	0.102	0.107	0.106	0.109	0.106	0.112	0.105	0.105	0.106	0.104	0.103	0.12	0.108	0.107	0.109	0.103	0.107	0.106	0.102	0.106	0.107	0.107	0.106
	05:05:03	30	0.109	0.107	0.109	0.108	0.114	0.11	0.108	0.112	0.106	0.102	0.107	0.105	0.109	0.106	0.112	0.105	0.105	0.107	0.104	0.104	0.12	0.108	0.107	0.109	0.103	0.107	0.106	0.102	0.107	0.108	0.107	0.106
	06:05:03	30.1	0.109	0.107	0.11	0.109	0.115	0.111	0.109	0.113	0.106	0.102	0.107	0.105	0.109	0.106	0.112	0.105	0.106	0.108	0.106	0.105	0.121	0.11	0.109	0.111	0.104	0.108	0.107	0.103	0.107	0.108	0.107	0.106
	07:05:03	30.1	0.108	0.107	0.11	0.108	0.115	0.11	0.109	0.112	0.106	0.102	0.107	0.106	0.109	0.106	0.112	0.105	0.107	0.109	0.107	0.107	0.121	0.111	0.109	0.112	0.104	0.108	0.107	0.103	0.107	0.108	0.108	0.106
	08:05:03	30	0.108	0.107	0.111	0.109	0.115	0.111	0.11	0.112	0.106	0.102	0.107	0.105	0.109	0.106	0.112	0.105	0.107	0.111	0.109	0.108	0.121	0.112	0.111	0.114	0.104	0.108	0.107	0.103	0.107	0.108	0.108	0.107
	09:05:03	30	0.108	0.108	0.112	0.11	0.116	0.111	0.109	0.112	0.106	0.102	0.106	0.105	0.109	0.106	0.112	0.104	0.108	0.113	0.11	0.11	0.121	0.114	0.112	0.115	0.104	0.108	0.107	0.103	0.107	0.108	0.108	0.107
	10:05:03	30	0.108	0.108	0.111	0.109	0.115	0.111	0.11	0.112	0.106	0.102	0.106	0.105	0.108	0.106	0.112	0.104	0.109	0.115	0.112	0.113	0.121	0.115	0.114	0.117	0.104	0.108	0.107	0.103	0.107	0.108	0.108	0.107
	11:05:03	30	0.108	0.108	0.111	0.109	0.115	0.111	0.11	0.111	0.106	0.102	0.106	0.105	0.108	0.106	0.112	0.104	0.109	0.115	0.112	0.111	0.12	0.115	0.116	0.12	0.104	0.108	0.107	0.104	0.108	0.109	0.108	0.107
	12:05:03	30	0.108	0.108	0.111	0.108	0.115	0.111	0.111	0.111	0.106	0.102	0.107	0.106	0.108	0.106	0.112	0.105	0.109	0.115	0.112	0.111	0.12	0.114	0.117	0.121	0.104	0.109	0.108	0.104	0.108	0.109	0.109	0.108
	13:05:03	30	0.107	0.106	0.109	0.107	0.112	0.108	0.108	0.109	0.106	0.102	0.106	0.105	0.108	0.106	0.112	0.104	0.109	0.114	0.111	0.11	0.12	0.112	0.116	0.118	0.104	0.109	0.108	0.104	0.108	0.109	0.108	0.107
	14:05:03	30	0.107	0.106	0.109	0.107	0.114	0.11	0.111	0.111	0.106	0.102	0.106	0.105	0.108	0.106	0.112	0.104	0.109	0.115	0.112	0.112	0.119	0.113	0.117	0.122	0.105	0.109	0.108	0.104	0.108	0.109	0.109	0.108
	15:05:03	30	0.108	0.105	0.108	0.106	0.113	0.108	0.108	0.109	0.106	0.102	0.106	0.105	0.108	0.106	0.112	0.104	0.109	0.114	0.113	0.112	0.119	0.112	0.116	0.12	0.105	0.109	0.108	0.104	0.108	0.109	0.109	0.108
	16:05:03	30.1	0.108	0.105	0.109	0.107	0.116	0.11	0.112	0.11	0.106	0.102	0.106	0.105	0.108	0.106	0.111	0.104	0.109	0.115	0.115	0.113	0.119	0.114	0.118	0.124	0.105	0.109	0.108	0.104	0.108	0.109	0.109	0.108
	17:05:03	30	0.107	0.105	0.11	0.106	0.114	0.109	0.11	0.109	0.106	0.102	0.106	0.105	0.108	0.105	0.112	0.104	0.11	0.114	0.116	0.114	0.119	0.113	0.118	0.122	0.105	0.109	0.107	0.104	0.108	0.109	0.109	0.108
	18:05:03	30.1	0.107	0.107	0.112	0.108	0.116	0.109	0.112	0.111	0.106	0.102	0.106	0.105	0.108	0.106	0.112	0.104	0.11	0.115	0.116	0.115	0.118	0.114	0.12	0.126	0.105	0.109	0.108	0.104	0.108	0.109	0.109	0.108
	19:05:03	30.1	0.107	0.108	0.114	0.107	0.115	0.108	0.108	0.109	0.106	0.102	0.106	0.105	0.108	0.106	0.112	0.104	0.11	0.115	0.116	0.117	0.118	0.113	0.12	0.125	0.106	0.109	0.108	0.104	0.108	0.109	0.109	0.108
	20:05:03	30.1	0.107	0.108	0.116	0.109	0.114	0.107	0.108	0.109	0.106	0.102	0.106	0.105	0.108	0.105	0.111	0.104	0.11	0.115	0.116	0.117	0.118	0.114	0.118	0.127	0.105	0.108	0.107	0.103	0.108	0.108	0.108	0.107
	21:05:03	30.1	0.107	0.108	0.116	0.108	0.116	0.108	0.109	0.109	0.106	0.102	0.106	0.105	0.108	0.106	0.112	0.104	0.11	0.115	0.117	0.116	0.118	0.114	0.117	0.129	0.106	0.108	0.108	0.104	0.108	0.109	0.108	0.108
	22:05:03	30.1	0.108	0.108	0.121	0.113	0.124	0.112	0.115	0.113	0.106	0.102	0.106	0.105	0.108	0.105	0.112	0.104	0.111	0.117	0.12	0.123	0.119	0.119	0.121	0.136	0.106	0.109	0.108	0.104	0.109	0.109	0.109	0.109
	23:05:03	30.1	0.108	0.108	0.12	0.112	0.123	0.11	0.11	0.109	0.106	0.102	0.106	0.105	0.108	0.105	0.111	0.104	0.111	0.116	0.119	0.122	0.118	0.118	0.122	0.133	0.105	0.109	0.108	0.104	0.108	0.108	0.108	0.108
	1 day, 0:05:03	30.1	0.109	0.108	0.123	0.114	0.128	0.114	0.111	0.111	0.106	0.102	0.106	0.105	0.108	0.106	0.111	0.104	0.111	0.119	0.122	0.128	0.119	0.122	0.124	0.137	0.106	0.11	0.109	0.104	0.109	0.109	0.109	0.109
	1 day, 1:05:03	30.1	0.11	0.108	0.123	0.113	0.125	0.114	0.109	0.108	0.106	0.102	0.106	0.105	0.108	0.106	0.112	0.104	0.112	0.118	0.123	0.126	0.118	0.121	0.126	0.135	0.105	0.109	0.109	0.103	0.108	0.108	0.108	0.108
	1 day, 2:05:03	30.1	0.109	0.109	0.123	0.112	0.119	0.114	0.11	0.109	0.106	0.102	0.106	0.105	0.108	0.105	0.111	0.104	0.113	0.12	0.124	0.126	0.117	0.12	0.128	0.139	0.106	0.109	0.109	0.103	0.108	0.108	0.108	0.107
	1 day, 3:05:03	30.1	0.11	0.111	0.127	0.116	0.126	0.12	0.114	0.112	0.105	0.102	0.106	0.105	0.108	0.105	0.111	0.104	0.113	0.124	0.128	0.131	0.119	0.126	0.132	0.146	0.106	0.11	0.11	0.104	0.109	0.109	0.109	0.108
	1 day, 4:05:03	30.1	0.117	0.112	0.121	0.118	0.122	0.118	0.11	0.109	0.106	0.102	0.106	0.105	0.108	0.105	0.111	0.104	0.113	0.126	0.13	0.132	0.117	0.124	0.132	0.142	0.106	0.109	0.111	0.104	0.109	0.108	0.109	0.108
	1 day, 5:05:03	30.1	0.114	0.109	0.119	0.116	0.121	0.115	0.11	0.108	0.106	0.102	0.106	0.105	0.108	0.106	0.111	0.104	0.115	0.129	0.131	0.136	0.117	0.123	0.13	0.143	0.106	0.109	0.111	0.104	0.108	0.108	0.108	0.108
	1 day, 6:05:03	30.1	0.117	0.114	0.124	0.121	0.126	0.118	0.113	0.113	0.106	0.102	0.106	0.105	0.108	0.105	0.111	0.104	0.117	0.134	0.137	0.141	0.121	0.129	0.136	0.145	0.107	0.111	0.113	0.105	0.109	0.108	0.109	0.109
	1 day, 7:05:03	30.1	0.119	0.112	0.125	0.124	0.122	0.114	0.111	0.109	0.106	0.102	0.106	0.105	0.108	0.105	0.111	0.104	0.118	0.137	0.139	0.141	0.119	0.127	0.135	0.141	0.107	0.11	0.11	0.104	0.108	0.107	0.109	0.108
	1 day, 8:05:03	30	0.121	0.117	0.129	0.132	0.129	0.118	0.115	0.111	0.106	0.102	0.106	0.105	0.108	0.105	0.111	0.104	0.122	0.143	0.147	0.15	0.124	0.142	0.143	0.148	0.108	0.112	0.112	0.105	0.111	0.109	0.111	0.111
	1 day, 9:05:03	30	0.12	0.115	0.126	0.127	0.127	0.114	0.112	0.107	0.106	0.102	0.106	0.105	0.108	0.105	0.111	0.104	0.124	0.147	0.151	0.149	0.122	0.137	0.141	0.145	0.107	0.11	0.111	0.105	0.108	0.107	0.109	0.109
	1 day, 10:05:03	30	0.123	0.117	0.127	0.13	0.127	0.111	0.112	0.108	0.106	0.102	0.106	0.105	0.108	0.105	0.111	0.104	0.129	0.15	0.154	0.152	0.123	0.137	0.143	0.146	0.107	0.109	0.111	0.105	0.108	0.107	0.109	0.109
	1 day, 11:05:03	30	0.128	0.122	0.131	0.13	0.129	0.115	0.117	0.11	0.106	0.102	0.106	0.105	0.108	0.105	0.111	0.104	0.133	0.158	0.159	0.162	0.13	0.147	0.153	0.154	0.109	0.113	0.117	0.108	0.114	0.11	0.111	0.111
	1 day, 12:05:03	30	0.127	0.12	0.129	0.128	0.125	0.114	0.112	0.108	0.106	0.102	0.106	0.105	0.108	0.105	0.111	0.104	0.133	0.163	0.16	0.162	0.129	0.145	0.15	0.151	0.109	0.112	0.114	0.106	0.113	0.107	0.109	0.109
	1 day, 13:05:03	30.1	0.132	0.121	0.13	0.131	0.127	0.116	0.115	0.112	0.106	0.102	0.106	0.105	0.108	0.105	0.111	0.104	0.137	0.168	0.166	0.171	0.134	0.158	0.152	0.159	0.11	0.115	0.118	0.108	0.116	0.111	0.112	0.112
	1 day, 14:05:03	30	0.132	0.125	0.129	0.127	0.126	0.119	0.115	0.111	0.105	0.102	0.106	0.105	0.108	0.105	0.111	0.104	0.139	0.172	0.169	0.171	0.139	0.163	0.155	0.154	0.112	0.118	0.116	0.108	0.119	0.11	0.113	0.11
	1 day, 15:05:03	30	0.134	0.127	0.13	0.128	0.126	0.118	0.114	0.11	0.105	0.102	0.106	0.105	0.108	0.105	0.111	0.104	0.148	0.177	0.172	0.174	0.142	0.164	0.161	0.153	0.114	0.124	0.115	0.111	0.121	0.114	0.116	0.112
	1 day, 16:05:03	30.1	0.136	0.124	0.128	0.127	0.127	0.117	0.112	0.11	0.105	0.102	0.106	0.105	0.108	0.105	0.111	0.104	0.154	0.177	0.172	0.18	0.149	0.168	0.162	0.153	0.116	0.127	0.116	0.111	0.121	0.112	0.118	0.11
	1 day, 17:05:03	30	0.135	0.123	0.126	0.124	0.122	0.113	0.111	0.108	0.105	0.102	0.106	0.105	0.108	0.105	0.111	0.104	0.161	0.18	0.174	0.18	0.149	0.161	0.159	0.153	0.115	0.121	0.115	0.108	0.119	0.111	0.114	0.109
	1 day, 18:05:03	30	0.138	0.125	0.128	0.125	0.125	0.115	0.113	0.109	0.105	0.102	0.106	0.105	0.108	0.105	0.111	0.104	0.169	0.185	0.181	0.186	0.159	0.174	0.165	0.164	0.117	0.126	0.124	0.113	0.127	0.113	0.12	0.114
	1 day, 19:05:03	30.1	0.14	0.125	0.127	0.123	0.122	0.115	0.113	0.11	0.105	0.102	0.106	0.105	0.108	0.105	0.111	0.104	0.174	0.186	0.184	0.181	0.162	0.176	0.169	0.162	0.119	0.13	0.132	0.111	0.128	0.115	0.121	0.114
	1 day, 20:05:03	30.1	0.135	0.123	0.125	0.119	0.117	0.112	0.11	0.108	0.105	0.102	0.106	0.105	0.108	0.105	0.111	0.104	0.174	0.187	0.187	0.186	0.165	0.171	0.164	0.158	0.118	0.128	0.124	0.112	0.122	0.113	0.115	0.11
	1 day, 21:05:03	30.1	0.134	0.121	0.123	0.118	0.116	0.109	0.109	0.107	0.105	0.102	0.106	0.105	0.108	0.105	0.111	0.104	0.177	0.191	0.189	0.186	0.168	0.169	0.163	0.164	0.119	0.129	0.123	0.112	0.121	0.114	0.115	0.112
	1 day, 22:05:03	30.1	0.133	0.122	0.123	0.117	0.116	0.109	0.108	0.108	0.105	0.102	0.106	0.105	0.108	0.105	0.111	0.104	0.183	0.193	0.192	0.19	0.171	0.169	0.164	0.167	0.124	0.134	0.126	0.111	0.124	0.116	0.12	0.114
	1 day, 23:05:03	30	0.133	0.12	0.121	0.116	0.115	0.108	0.108	0.107	0.106	0.102	0.106	0.105	0.108	0.105	0.111	0.104	0.188	0.194	0.194	0.194	0.178	0.17	0.162	0.171	0.122	0.134	0.132	0.115	0.131	0.112	0.124	0.115
	2 days, 0:05:03	30.1	0.131	0.12	0.119	0.118	0.115	0.108	0.108	0.108	0.105	0.102	0.106	0.105	0.108	0.105	0.111	0.104	0.194	0.199	0.198	0.198	0.184	0.183	0.174	0.174	0.126	0.142	0.143	0.125	0.146	0.119	0.13	0.127
	2 days, 1:05:03	30.1	0.131	0.119	0.119	0.115	0.114	0.107	0.109	0.108	0.106	0.102	0.106	0.105	0.108	0.105	0.111	0.104	0.202	0.2	0.201	0.201	0.195	0.185	0.184	0.177	0.131	0.157	0.143	0.14	0.15	0.126	0.135	0.142
	2 days, 2:05:03	30.1	0.13	0.117	0.118	0.115	0.113	0.108	0.108	0.107	0.105	0.102	0.106	0.105	0.108	0.105	0.111	0.104	0.208	0.202	0.202	0.204	0.2	0.188	0.193	0.184	0.142	0.173	0.148	0.152	0.155	0.131	0.133	0.146
	2 days, 3:05:03	30.1	0.124	0.115	0.116	0.111	0.111	0.113	0.106	0.106	0.105	0.102	0.106	0.105	0.108	0.105	0.111	0.104	0.213	0.2	0.198	0.203	0.198	0.177	0.182	0.171	0.139	0.151	0.143	0.141	0.153	0.119	0.132	0.125
	2 days, 4:05:03	30	0.122	0.115	0.115	0.111	0.11	0.112	0.106	0.107	0.105	0.102	0.106	0.105	0.107	0.105	0.111	0.104	0.218	0.204	0.202	0.2	0.204	0.187	0.201	0.183	0.155	0.161	0.155	0.139	0.164	0.127	0.146	0.134
	2 days, 5:05:03	30.1	0.113	0.112	0.112	0.108	0.109	0.119	0.105	0.106	0.105	0.102	0.106	0.105	0.108	0.105	0.111	0.104	0.218	0.203	0.199	0.196	0.202	0.176	0.182	0.169	0.145	0.153	0.143	0.135	0.162	0.125	0.134	0.122
	2 days, 6:05:03	30.1	0.111	0.111	0.111	0.106	0.108	0.119	0.105	0.106	0.105	0.102	0.106	0.105	0.108	0.105	0.111	0.104	0.22	0.205	0.202	0.203	0.208	0.189	0.193	0.178	0.145	0.171	0.152	0.152	0.18	0.14	0.144	0.139
	2 days, 7:05:03	30.1	0.11	0.109	0.11	0.106	0.111	0.123	0.104	0.105	0.105	0.102	0.106	0.105	0.108	0.105	0.111	0.104	0.223	0.205	0.201	0.202	0.213	0.187	0.199	0.181	0.159	0.178	0.168	0.16	0.184	0.143	0.156	0.141
	2 days, 8:05:03	30.1	0.112	0.106	0.108	0.108	0.112	0.132	0.105	0.105	0.105	0.102	0.106	0.105	0.108	0.105	0.111	0.104	0.225	0.206	0.199	0.204	0.211	0.181	0.198	0.175	0.155	0.177	0.17	0.163	0.189	0.14	0.155	0.142
	2 days, 9:05:03	30.1	0.117	0.104	0.107	0.107	0.111	0.15	0.109	0.105	0.105	0.102	0.106	0.105	0.108	0.105	0.111	0.104	0.23	0.202	0.193	0.198	0.215	0.182	0.204	0.184	0.154	0.192	0.163	0.173	0.188	0.149	0.169	0.142
	2 days, 10:05:03	30.1	0.121	0.103	0.109	0.111	0.117	0.166	0.11	0.105	0.105	0.102	0.106	0.105	0.108	0.105	0.111	0.104	0.229	0.199	0.189	0.19	0.206	0.172	0.192	0.174	0.155	0.169	0.152	0.162	0.168	0.14	0.156	0.132
	2 days, 11:05:03	30	0.129	0.104	0.108	0.115	0.12	0.18	0.114	0.107	0.105	0.102	0.106	0.105	0.108	0.105	0.111	0.104	0.231	0.2	0.188	0.191	0.21	0.174	0.199	0.18	0.157	0.175	0.159	0.168	0.175	0.159	0.164	0.14
	2 days, 12:05:03	30	0.147	0.108	0.112	0.118	0.124	0.191	0.115	0.109	0.105	0.102	0.106	0.105	0.108	0.105	0.111	0.104	0.231	0.2	0.189	0.199	0.211	0.173	0.203	0.188	0.159	0.184	0.165	0.178	0.189	0.161	0.17	0.151
	2 days, 13:05:03	30	0.174	0.109	0.116	0.121	0.133	0.197	0.118	0.109	0.105	0.102	0.105	0.105	0.107	0.105	0.11	0.104	0.229	0.196	0.19	0.194	0.203	0.163	0.187	0.178	0.16	0.182	0.154	0.165	0.179	0.148	0.146	0.141
	2 days, 14:05:03	30.1	0.199	0.112	0.12	0.133	0.152	0.206	0.126	0.109	0.105	0.102	0.106	0.105	0.107	0.105	0.11	0.104	0.231	0.193	0.189	0.19	0.206	0.164	0.185	0.175	0.159	0.193	0.172	0.169	0.181	0.149	0.161	0.152
	2 days, 15:05:03	30.1	0.219	0.117	0.124	0.152	0.169	0.217	0.138	0.116	0.105	0.102	0.106	0.105	0.107	0.105	0.11	0.104	0.234	0.187	0.185	0.186	0.204	0.16	0.187	0.174	0.163	0.199	0.169	0.174	0.188	0.153	0.164	0.143
	2 days, 16:05:03	30.1	0.24	0.121	0.136	0.17	0.182	0.231	0.156	0.12	0.105	0.102	0.106	0.105	0.107	0.105	0.111	0.104	0.233	0.185	0.181	0.19	0.204	0.157	0.186	0.175	0.161	0.194	0.172	0.184	0.19	0.169	0.162	0.147
	2 days, 17:05:03	30.1	0.256	0.133	0.155	0.184	0.196	0.243	0.168	0.124	0.105	0.102	0.106	0.105	0.107	0.105	0.111	0.104	0.231	0.181	0.176	0.189	0.203	0.157	0.188	0.176	0.181	0.2	0.171	0.187	0.191	0.171	0.157	0.144
	2 days, 18:05:03	30.1	0.269	0.153	0.173	0.195	0.207	0.247	0.172	0.137	0.105	0.102	0.106	0.105	0.108	0.105	0.111	0.104	0.23	0.178	0.176	0.184	0.196	0.153	0.177	0.17	0.174	0.18	0.175	0.176	0.172	0.147	0.148	0.136
	2 days, 19:05:03	30.1	0.288	0.173	0.191	0.211	0.22	0.263	0.179	0.155	0.105	0.102	0.106	0.105	0.107	0.105	0.11	0.104	0.23	0.175	0.177	0.186	0.193	0.152	0.176	0.167	0.19	0.192	0.172	0.173	0.177	0.148	0.156	0.137
	2 days, 20:05:03	30.1	0.308	0.191	0.209	0.227	0.236	0.281	0.185	0.168	0.105	0.102	0.106	0.105	0.107	0.105	0.11	0.104	0.229	0.173	0.172	0.183	0.196	0.15	0.183	0.17	0.196	0.196	0.179	0.181	0.18	0.167	0.154	0.138
	2 days, 21:05:03	30.1	0.324	0.208	0.224	0.243	0.251	0.292	0.192	0.177	0.105	0.102	0.106	0.105	0.107	0.105	0.111	0.104	0.231	0.171	0.169	0.186	0.197	0.15	0.18	0.172	0.189	0.193	0.176	0.174	0.176	0.171	0.163	0.143
	2 days, 22:05:03	30.1	0.342	0.225	0.241	0.263	0.269	0.303	0.202	0.188	0.105	0.102	0.106	0.105	0.107	0.105	0.111	0.104	0.228	0.171	0.168	0.183	0.195	0.151	0.179	0.169	0.201	0.193	0.173	0.177	0.179	0.161	0.153	0.138
	2 days, 23:05:03	30.1	0.359	0.239	0.257	0.284	0.291	0.324	0.213	0.201	0.105	0.102	0.106	0.105	0.107	0.105	0.11	0.104	0.224	0.171	0.17	0.183	0.198	0.15	0.195	0.174	0.209	0.213	0.178	0.184	0.193	0.18	0.173	0.146
	3 days, 0:05:03	30.1	0.37	0.248	0.269	0.294	0.295	0.308	0.21	0.202	0.105	0.102	0.106	0.105	0.107	0.105	0.11	0.104	0.216	0.165	0.166	0.175	0.19	0.143	0.186	0.168	0.198	0.198	0.173	0.174	0.185	0.172	0.161	0.134
	3 days, 1:05:03	30
	3 days, 2:05:03	30.1
	3 days, 3:05:03	30.1
	3 days, 4:05:03	30.1
	3 days, 5:05:03	30.1
	3 days, 6:05:03	30.1
	3 days, 7:05:03	30.1
	3 days, 8:05:03	30.1
	3 days, 9:05:03	30.1
	3 days, 10:05:03	30.1
	3 days, 11:05:03	30.1
	3 days, 12:05:03	30.1
	3 days, 13:05:03	30.1
	3 days, 14:05:03	30
	3 days, 15:05:03	30
	3 days, 16:05:03	30.1
	3 days, 17:05:03	30.1
	3 days, 18:05:03	30.1
	3 days, 19:05:03	30.1
	3 days, 20:05:03	30
	3 days, 21:05:03	30.1
	3 days, 22:05:03	30.1
	3 days, 23:05:03	30.1
	4 days, 0:05:03	30.1
	4 days, 1:05:03	30.1
	4 days, 2:05:03	30.1
	4 days, 3:05:03	30.1
	4 days, 4:05:03	30
	4 days, 5:05:03	30.1
	4 days, 6:05:03	30
	4 days, 7:05:03	30.1
	4 days, 8:05:03	30.1
	4 days, 9:05:03	30.1
	4 days, 10:05:03	30.1
	4 days, 11:05:03	30.1
	4 days, 12:05:03	30.1
	4 days, 13:05:03	30.1
	4 days, 14:05:03	30
	4 days, 15:05:03	30.1
	4 days, 16:05:03	30.1
	4 days, 17:05:03	30.1
	4 days, 18:05:03	30.1
	4 days, 19:05:03	30.1
	4 days, 20:05:03	30.1
	4 days, 21:05:03	30.1
	4 days, 22:05:03	30.1
	4 days, 23:05:03	30.1
	5 days, 0:05:03	30.1

## Sheet: FIG1.GEN.6_PJCL growth
			14d.PRE Exudate																							14d.N-PRE Exudate
		Time (h)	PJCL 1	PJCL 2	PJCL 3	PJCL 4	PJCL 5	PJCL 6	PJCL 7	PJCL 8	PJCL X														Time (h)	PJCL 1	PJCL 2	PJCL 3	PJCL 4	PJCL 5	PJCL 6	PJCL 7	PJCL 8	PJCL X
		0	0.106	0.102	0.107	0.106	0.109	0.107	0.115	0.105	0.107125														0	0.102	0.107	0.107	0.102	0.106	0.107	0.106	0.106	0.105375
		1	0.106	0.103	0.107	0.106	0.109	0.106	0.113	0.105	0.106875														1	0.102	0.107	0.106	0.101	0.105	0.107	0.106	0.105	0.104875
		2	0.106	0.102	0.107	0.106	0.109	0.106	0.113	0.105	0.10675														2	0.102	0.106	0.106	0.101	0.105	0.107	0.106	0.105	0.10475
		3	0.106	0.102	0.107	0.106	0.109	0.106	0.112	0.105	0.106625														3	0.103	0.106	0.106	0.101	0.106	0.107	0.107	0.105	0.105125
		4	0.106	0.102	0.107	0.106	0.109	0.106	0.112	0.105	0.106625														4	0.103	0.107	0.106	0.102	0.106	0.107	0.107	0.106	0.1055
		5	0.106	0.102	0.107	0.105	0.109	0.106	0.112	0.105	0.1065														5	0.103	0.107	0.106	0.102	0.107	0.108	0.107	0.106	0.10575
		6	0.106	0.102	0.107	0.105	0.109	0.106	0.112	0.105	0.1065														6	0.104	0.108	0.107	0.103	0.107	0.108	0.107	0.106	0.10625
		7	0.106	0.102	0.107	0.106	0.109	0.106	0.112	0.105	0.106625														7	0.104	0.108	0.107	0.103	0.107	0.108	0.108	0.106	0.106375
		8	0.106	0.102	0.107	0.105	0.109	0.106	0.112	0.105	0.1065														8	0.104	0.108	0.107	0.103	0.107	0.108	0.108	0.107	0.1065
		9	0.106	0.102	0.106	0.105	0.109	0.106	0.112	0.104	0.10625														9	0.104	0.108	0.107	0.103	0.107	0.108	0.108	0.107	0.1065
		10	0.106	0.102	0.106	0.105	0.108	0.106	0.112	0.104	0.106125														10	0.104	0.108	0.107	0.103	0.107	0.108	0.108	0.107	0.1065
		11	0.106	0.102	0.106	0.105	0.108	0.106	0.112	0.104	0.106125														11	0.104	0.108	0.107	0.104	0.108	0.109	0.108	0.107	0.106875
		12	0.106	0.102	0.107	0.106	0.108	0.106	0.112	0.105	0.1065														12	0.104	0.109	0.108	0.104	0.108	0.109	0.109	0.108	0.107375
		13	0.106	0.102	0.106	0.105	0.108	0.106	0.112	0.104	0.106125														13	0.104	0.109	0.108	0.104	0.108	0.109	0.108	0.107	0.107125
		14	0.106	0.102	0.106	0.105	0.108	0.106	0.112	0.104	0.106125														14	0.105	0.109	0.108	0.104	0.108	0.109	0.109	0.108	0.1075
		15	0.106	0.102	0.106	0.105	0.108	0.106	0.112	0.104	0.106125														15	0.105	0.109	0.108	0.104	0.108	0.109	0.109	0.108	0.1075
		16	0.106	0.102	0.106	0.105	0.108	0.106	0.111	0.104	0.106														16	0.105	0.109	0.108	0.104	0.108	0.109	0.109	0.108	0.1075
		17	0.106	0.102	0.106	0.105	0.108	0.105	0.112	0.104	0.106														17	0.105	0.109	0.107	0.104	0.108	0.109	0.109	0.108	0.107375
		18	0.106	0.102	0.106	0.105	0.108	0.106	0.112	0.104	0.106125														18	0.105	0.109	0.108	0.104	0.108	0.109	0.109	0.108	0.1075
		19	0.106	0.102	0.106	0.105	0.108	0.106	0.112	0.104	0.106125														19	0.106	0.109	0.108	0.104	0.108	0.109	0.109	0.108	0.107625
		20	0.106	0.102	0.106	0.105	0.108	0.105	0.111	0.104	0.105875														20	0.105	0.108	0.107	0.103	0.108	0.108	0.108	0.107	0.10675
		21	0.106	0.102	0.106	0.105	0.108	0.106	0.112	0.104	0.106125														21	0.106	0.108	0.108	0.104	0.108	0.109	0.108	0.108	0.107375
		22	0.106	0.102	0.106	0.105	0.108	0.105	0.112	0.104	0.106														22	0.106	0.109	0.108	0.104	0.109	0.109	0.109	0.109	0.107875
		23	0.106	0.102	0.106	0.105	0.108	0.105	0.111	0.104	0.105875														23	0.105	0.109	0.108	0.104	0.108	0.108	0.108	0.108	0.10725
		24	0.106	0.102	0.106	0.105	0.108	0.106	0.111	0.104	0.106														24	0.106	0.11	0.109	0.104	0.109	0.109	0.109	0.109	0.108125
		25	0.106	0.102	0.106	0.105	0.108	0.106	0.112	0.104	0.106125														25	0.105	0.109	0.109	0.103	0.108	0.108	0.108	0.108	0.10725
		26	0.106	0.102	0.106	0.105	0.108	0.105	0.111	0.104	0.105875														26	0.106	0.109	0.109	0.103	0.108	0.108	0.108	0.107	0.10725
		27	0.105	0.102	0.106	0.105	0.108	0.105	0.111	0.104	0.10575														27	0.106	0.11	0.11	0.104	0.109	0.109	0.109	0.108	0.108125
		28	0.106	0.102	0.106	0.105	0.108	0.105	0.111	0.104	0.105875														28	0.106	0.109	0.111	0.104	0.109	0.108	0.109	0.108	0.108
		29	0.106	0.102	0.106	0.105	0.108	0.106	0.111	0.104	0.106														29	0.106	0.109	0.111	0.104	0.108	0.108	0.108	0.108	0.10775
		30	0.106	0.102	0.106	0.105	0.108	0.105	0.111	0.104	0.105875														30	0.107	0.111	0.113	0.105	0.109	0.108	0.109	0.109	0.108875
		31	0.106	0.102	0.106	0.105	0.108	0.105	0.111	0.104	0.105875														31	0.107	0.11	0.11	0.104	0.108	0.107	0.109	0.108	0.107875
		32	0.106	0.102	0.106	0.105	0.108	0.105	0.111	0.104	0.105875														32	0.108	0.112	0.112	0.105	0.111	0.109	0.111	0.111	0.109875
		33	0.106	0.102	0.106	0.105	0.108	0.105	0.111	0.104	0.105875														33	0.107	0.11	0.111	0.105	0.108	0.107	0.109	0.109	0.10825
		34	0.106	0.102	0.106	0.105	0.108	0.105	0.111	0.104	0.105875														34	0.107	0.109	0.111	0.105	0.108	0.107	0.109	0.109	0.108125
		35	0.106	0.102	0.106	0.105	0.108	0.105	0.111	0.104	0.105875														35	0.109	0.113	0.117	0.108	0.114	0.11	0.111	0.111	0.111625
		36	0.106	0.102	0.106	0.105	0.108	0.105	0.111	0.104	0.105875														36	0.109	0.112	0.114	0.106	0.113	0.107	0.109	0.109	0.109875
		37	0.106	0.102	0.106	0.105	0.108	0.105	0.111	0.104	0.105875														37	0.11	0.115	0.118	0.108	0.116	0.111	0.112	0.112	0.11275
		38	0.105	0.102	0.106	0.105	0.108	0.105	0.111	0.104	0.10575														38	0.112	0.118	0.116	0.108	0.119	0.11	0.113	0.11	0.11325
		39	0.105	0.102	0.106	0.105	0.108	0.105	0.111	0.104	0.10575														39	0.114	0.124	0.115	0.111	0.121	0.114	0.116	0.112	0.115875
		40	0.105	0.102	0.106	0.105	0.108	0.105	0.111	0.104	0.10575														40	0.116	0.127	0.116	0.111	0.121	0.112	0.118	0.11	0.116375
		41	0.105	0.102	0.106	0.105	0.108	0.105	0.111	0.104	0.10575														41	0.115	0.121	0.115	0.108	0.119	0.111	0.114	0.109	0.114
		42	0.105	0.102	0.106	0.105	0.108	0.105	0.111	0.104	0.10575														42	0.117	0.126	0.124	0.113	0.127	0.113	0.12	0.114	0.11925
		43	0.105	0.102	0.106	0.105	0.108	0.105	0.111	0.104	0.10575														43	0.119	0.13	0.132	0.111	0.128	0.115	0.121	0.114	0.12125
		44	0.105	0.102	0.106	0.105	0.108	0.105	0.111	0.104	0.10575														44	0.118	0.128	0.124	0.112	0.122	0.113	0.115	0.11	0.11775
		45	0.105	0.102	0.106	0.105	0.108	0.105	0.111	0.104	0.10575														45	0.119	0.129	0.123	0.112	0.121	0.114	0.115	0.112	0.118125
		46	0.105	0.102	0.106	0.105	0.108	0.105	0.111	0.104	0.10575														46	0.124	0.134	0.126	0.111	0.124	0.116	0.12	0.114	0.121125
		47	0.106	0.102	0.106	0.105	0.108	0.105	0.111	0.104	0.105875														47	0.122	0.134	0.132	0.115	0.131	0.112	0.124	0.115	0.123125
		48	0.105	0.102	0.106	0.105	0.108	0.105	0.111	0.104	0.10575														48	0.126	0.142	0.143	0.125	0.146	0.119	0.13	0.127	0.13225
		49	0.106	0.102	0.106	0.105	0.108	0.105	0.111	0.104	0.105875														49	0.131	0.157	0.143	0.14	0.15	0.126	0.135	0.142	0.1405
		50	0.105	0.102	0.106	0.105	0.108	0.105	0.111	0.104	0.10575				MAX OD	MIN OD									50	0.142	0.173	0.148	0.152	0.155	0.131	0.133	0.146	0.1475
		51	0.105	0.102	0.106	0.105	0.108	0.105	0.111	0.104	0.10575			PJCL X	0.107125	0.105375									51	0.139	0.151	0.143	0.141	0.153	0.119	0.132	0.125	0.137875					MAX OD	MIN OD
		52	0.105	0.102	0.106	0.105	0.107	0.105	0.111	0.104	0.105625			PJCL1	0.106	0.105									52	0.155	0.161	0.155	0.139	0.164	0.127	0.146	0.134	0.147625				PJCL X	0.1845	0.10475
		53	0.105	0.102	0.106	0.105	0.108	0.105	0.111	0.104	0.10575			PJCL2	0.103	0.102									53	0.145	0.153	0.143	0.135	0.162	0.125	0.134	0.122	0.139875				PJCL1	0.209	0.10475
		54	0.105	0.102	0.106	0.105	0.108	0.105	0.111	0.104	0.10575			PJCL3	0.107	0.105									54	0.145	0.171	0.152	0.152	0.18	0.14	0.144	0.139	0.152875				PJCL2	0.213	0.10475
		55	0.105	0.102	0.106	0.105	0.108	0.105	0.111	0.104	0.10575			PJCL4	0.324	0.105									55	0.159	0.178	0.168	0.16	0.184	0.143	0.156	0.141	0.161125				PJCL3	0.179	0.10475
		56	0.105	0.102	0.106	0.105	0.108	0.105	0.111	0.104	0.10575			PJCL5	0.109	0.107									56	0.155	0.177	0.17	0.163	0.189	0.14	0.155	0.142	0.161375				PJCL4	0.187	0.10475
		57	0.105	0.102	0.106	0.105	0.108	0.105	0.111	0.104	0.10575			PJCL6	0.107	0.105									57	0.154	0.192	0.163	0.173	0.188	0.149	0.169	0.142	0.16625				PJCL5	0.193	0.10475
		58	0.105	0.102	0.106	0.105	0.108	0.105	0.111	0.104	0.10575			PJCL7	0.115	0.11									58	0.155	0.169	0.152	0.162	0.168	0.14	0.156	0.132	0.15425				PJCL6	0.18	0.10475
		59	0.105	0.102	0.106	0.105	0.108	0.105	0.111	0.104	0.10575			PJCL8	0.105	0.104									59	0.157	0.175	0.159	0.168	0.175	0.159	0.164	0.14	0.162125				PJCL7	0.173	0.10475
		60	0.105	0.102	0.106	0.105	0.108	0.105	0.111	0.104	0.10575														60	0.159	0.184	0.165	0.178	0.189	0.161	0.17	0.151	0.169625				PJCL8	0.152	0.10475
		61	0.105	0.102	0.105	0.105	0.107	0.105	0.11	0.104	0.105375														61	0.16	0.182	0.154	0.165	0.179	0.148	0.146	0.141	0.159375
		62	0.105	0.102	0.106	0.105	0.107	0.105	0.11	0.104	0.1055														62	0.159	0.193	0.172	0.169	0.181	0.149	0.161	0.152	0.167
		63	0.105	0.102	0.106	0.105	0.107	0.105	0.11	0.104	0.1055														63	0.163	0.199	0.169	0.174	0.188	0.153	0.164	0.143	0.169125
		64	0.105	0.102	0.106	0.105	0.107	0.105	0.111	0.104	0.105625														64	0.161	0.194	0.172	0.184	0.19	0.169	0.162	0.147	0.172375
		65	0.105	0.102	0.106	0.105	0.107	0.105	0.111	0.104	0.105625														65	0.181	0.2	0.171	0.187	0.191	0.171	0.157	0.144	0.17525
		66	0.105	0.102	0.106	0.105	0.108	0.105	0.111	0.104	0.10575														66	0.174	0.18	0.175	0.176	0.172	0.147	0.148	0.136	0.1635
		67	0.105	0.102	0.106	0.105	0.107	0.105	0.11	0.104	0.1055														67	0.19	0.192	0.172	0.173	0.177	0.148	0.156	0.137	0.168125
		68	0.105	0.102	0.106	0.105	0.107	0.105	0.11	0.104	0.1055														68	0.196	0.196	0.179	0.181	0.18	0.167	0.154	0.138	0.173875
		69	0.105	0.102	0.106	0.105	0.107	0.105	0.111	0.104	0.105625														69	0.189	0.193	0.176	0.174	0.176	0.171	0.163	0.143	0.173125
		70	0.105	0.102	0.106	0.105	0.107	0.105	0.111	0.104	0.105625														70	0.201	0.193	0.173	0.177	0.179	0.161	0.153	0.138	0.171875
		71	0.105	0.102	0.106	0.105	0.107	0.105	0.11	0.104	0.1055														71	0.209	0.213	0.178	0.184	0.193	0.18	0.173	0.146	0.1845
		72	0.105	0.102	0.106	0.105	0.107	0.105	0.11	0.104	0.1055														72	0.198	0.198	0.173	0.174	0.185	0.172	0.161	0.134	0.174375
		73																							73
		74																							74
		75																							75
		76																							76
		77																							77
		78																							78
		79																							79
		80																							80
		81																							81
		82																							82
		83																							83
		84																							84
		85																							85
		86																							86
		87																							87
		88																							88
		89																							89
		90																							90
		91																							91
		92																							92
		93																							93
		94																							94
		95																							95
		96																							96
		97																							97
		98																							98
		99																							99
		100																							100
		101																							101
		102																							102
		103																							103
		104																							104
		105																							105
		106																							106
		107																							107
		108																							108
		109																							109
		110																							110
		111																							111
		112																							112
		113																							113
		114																							114
		115																							115
		116																							116
		117																							117
		118																							118
		119																							119
		120																							120
			21d.PRE Exudate																							21d.N-PRE Exudate
		Time (h)	PJCL 1	PJCL 2	PJCL 3	PJCL 4	PJCL 5	PJCL 6	PJCL 7	PJCL 8	PJCL X														Time (h)	PJCL 1	PJCL 2	PJCL 3	PJCL 4	PJCL 5	PJCL 6	PJCL 7	PJCL 8	PJCL X
		0	0.11	0.107	0.11	0.108	0.115	0.112	0.109	0.114	0.110625														0	0.104	0.106	0.103	0.105	0.114	0.108	0.107	0.108	0.106875
		1	0.109	0.107	0.11	0.108	0.114	0.111	0.108	0.113	0.11														1	0.104	0.105	0.103	0.102	0.118	0.107	0.106	0.108	0.106625
		2	0.11	0.107	0.11	0.109	0.114	0.111	0.109	0.114	0.1105														2	0.104	0.105	0.103	0.102	0.119	0.106	0.106	0.108	0.106625
		3	0.11	0.107	0.11	0.109	0.114	0.111	0.109	0.113	0.110375														3	0.104	0.106	0.103	0.102	0.12	0.107	0.107	0.108	0.107125
		4	0.109	0.107	0.109	0.108	0.114	0.11	0.107	0.112	0.1095														4	0.105	0.106	0.104	0.103	0.12	0.108	0.107	0.109	0.10775
		5	0.109	0.107	0.109	0.108	0.114	0.11	0.108	0.112	0.109625														5	0.105	0.107	0.104	0.104	0.12	0.108	0.107	0.109	0.108
		6	0.109	0.107	0.11	0.109	0.115	0.111	0.109	0.113	0.110375														6	0.106	0.108	0.106	0.105	0.121	0.11	0.109	0.111	0.1095
		7	0.108	0.107	0.11	0.108	0.115	0.11	0.109	0.112	0.109875														7	0.107	0.109	0.107	0.107	0.121	0.111	0.109	0.112	0.110375
		8	0.108	0.107	0.111	0.109	0.115	0.111	0.11	0.112	0.110375														8	0.107	0.111	0.109	0.108	0.121	0.112	0.111	0.114	0.111625
		9	0.108	0.108	0.112	0.11	0.116	0.111	0.109	0.112	0.11075														9	0.108	0.113	0.11	0.11	0.121	0.114	0.112	0.115	0.112875
		10	0.108	0.108	0.111	0.109	0.115	0.111	0.11	0.112	0.1105														10	0.109	0.115	0.112	0.113	0.121	0.115	0.114	0.117	0.1145
		11	0.108	0.108	0.111	0.109	0.115	0.111	0.11	0.111	0.110375														11	0.109	0.115	0.112	0.111	0.12	0.115	0.116	0.12	0.11475
		12	0.108	0.108	0.111	0.108	0.115	0.111	0.111	0.111	0.110375														12	0.109	0.115	0.112	0.111	0.12	0.114	0.117	0.121	0.114875
		13	0.107	0.106	0.109	0.107	0.112	0.108	0.108	0.109	0.10825														13	0.109	0.114	0.111	0.11	0.12	0.112	0.116	0.118	0.11375
		14	0.107	0.106	0.109	0.107	0.114	0.11	0.111	0.111	0.109375														14	0.109	0.115	0.112	0.112	0.119	0.113	0.117	0.122	0.114875
		15	0.108	0.105	0.108	0.106	0.113	0.108	0.108	0.109	0.108125														15	0.109	0.114	0.113	0.112	0.119	0.112	0.116	0.12	0.114375
		16	0.108	0.105	0.109	0.107	0.116	0.11	0.112	0.11	0.109625														16	0.109	0.115	0.115	0.113	0.119	0.114	0.118	0.124	0.115875
		17	0.107	0.105	0.11	0.106	0.114	0.109	0.11	0.109	0.10875														17	0.11	0.114	0.116	0.114	0.119	0.113	0.118	0.122	0.11575
		18	0.107	0.107	0.112	0.108	0.116	0.109	0.112	0.111	0.11025														18	0.11	0.115	0.116	0.115	0.118	0.114	0.12	0.126	0.11675
		19	0.107	0.108	0.114	0.107	0.115	0.108	0.108	0.109	0.1095														19	0.11	0.115	0.116	0.117	0.118	0.113	0.12	0.125	0.11675
		20	0.107	0.108	0.116	0.109	0.114	0.107	0.108	0.109	0.10975														20	0.11	0.115	0.116	0.117	0.118	0.114	0.118	0.127	0.116875
		21	0.107	0.108	0.116	0.108	0.116	0.108	0.109	0.109	0.110125														21	0.11	0.115	0.117	0.116	0.118	0.114	0.117	0.129	0.117
		22	0.108	0.108	0.121	0.113	0.124	0.112	0.115	0.113	0.11425														22	0.111	0.117	0.12	0.123	0.119	0.119	0.121	0.136	0.12075
		23	0.108	0.108	0.12	0.112	0.123	0.11	0.11	0.109	0.1125														23	0.111	0.116	0.119	0.122	0.118	0.118	0.122	0.133	0.119875
		24	0.109	0.108	0.123	0.114	0.128	0.114	0.111	0.111	0.11475														24	0.111	0.119	0.122	0.128	0.119	0.122	0.124	0.137	0.12275
		25	0.11	0.108	0.123	0.113	0.125	0.114	0.109	0.108	0.11375														25	0.112	0.118	0.123	0.126	0.118	0.121	0.126	0.135	0.122375
		26	0.109	0.109	0.123	0.112	0.119	0.114	0.11	0.109	0.113125														26	0.113	0.12	0.124	0.126	0.117	0.12	0.128	0.139	0.123375
		27	0.11	0.111	0.127	0.116	0.126	0.12	0.114	0.112	0.117														27	0.113	0.124	0.128	0.131	0.119	0.126	0.132	0.146	0.127375
		28	0.117	0.112	0.121	0.118	0.122	0.118	0.11	0.109	0.115875														28	0.113	0.126	0.13	0.132	0.117	0.124	0.132	0.142	0.127
		29	0.114	0.109	0.119	0.116	0.121	0.115	0.11	0.108	0.114														29	0.115	0.129	0.131	0.136	0.117	0.123	0.13	0.143	0.128
		30	0.117	0.114	0.124	0.121	0.126	0.118	0.113	0.113	0.11825														30	0.117	0.134	0.137	0.141	0.121	0.129	0.136	0.145	0.1325
		31	0.119	0.112	0.125	0.124	0.122	0.114	0.111	0.109	0.117														31	0.118	0.137	0.139	0.141	0.119	0.127	0.135	0.141	0.132125
		32	0.121	0.117	0.129	0.132	0.129	0.118	0.115	0.111	0.1215														32	0.122	0.143	0.147	0.15	0.124	0.142	0.143	0.148	0.139875
		33	0.12	0.115	0.126	0.127	0.127	0.114	0.112	0.107	0.1185														33	0.124	0.147	0.151	0.149	0.122	0.137	0.141	0.145	0.1395
		34	0.123	0.117	0.127	0.13	0.127	0.111	0.112	0.108	0.119375														34	0.129	0.15	0.154	0.152	0.123	0.137	0.143	0.146	0.14175
		35	0.128	0.122	0.131	0.13	0.129	0.115	0.117	0.11	0.12275														35	0.133	0.158	0.159	0.162	0.13	0.147	0.153	0.154	0.1495
		36	0.127	0.12	0.129	0.128	0.125	0.114	0.112	0.108	0.120375														36	0.133	0.163	0.16	0.162	0.129	0.145	0.15	0.151	0.149125
		37	0.132	0.121	0.13	0.131	0.127	0.116	0.115	0.112	0.123														37	0.137	0.168	0.166	0.171	0.134	0.158	0.152	0.159	0.155625
		38	0.132	0.125	0.129	0.127	0.126	0.119	0.115	0.111	0.123														38	0.139	0.172	0.169	0.171	0.139	0.163	0.155	0.154	0.15775
		39	0.134	0.127	0.13	0.128	0.126	0.118	0.114	0.11	0.123375														39	0.148	0.177	0.172	0.174	0.142	0.164	0.161	0.153	0.161375
		40	0.136	0.124	0.128	0.127	0.127	0.117	0.112	0.11	0.122625														40	0.154	0.177	0.172	0.18	0.149	0.168	0.162	0.153	0.164375
		41	0.135	0.123	0.126	0.124	0.122	0.113	0.111	0.108	0.12025														41	0.161	0.18	0.174	0.18	0.149	0.161	0.159	0.153	0.164625
		42	0.138	0.125	0.128	0.125	0.125	0.115	0.113	0.109	0.12225														42	0.169	0.185	0.181	0.186	0.159	0.174	0.165	0.164	0.172875
		43	0.14	0.125	0.127	0.123	0.122	0.115	0.113	0.11	0.121875														43	0.174	0.186	0.184	0.181	0.162	0.176	0.169	0.162	0.17425
		44	0.135	0.123	0.125	0.119	0.117	0.112	0.11	0.108	0.118625														44	0.174	0.187	0.187	0.186	0.165	0.171	0.164	0.158	0.174
		45	0.134	0.121	0.123	0.118	0.116	0.109	0.109	0.107	0.117125														45	0.177	0.191	0.189	0.186	0.168	0.169	0.163	0.164	0.175875
		46	0.133	0.122	0.123	0.117	0.116	0.109	0.108	0.108	0.117														46	0.183	0.193	0.192	0.19	0.171	0.169	0.164	0.167	0.178625
		47	0.133	0.12	0.121	0.116	0.115	0.108	0.108	0.107	0.116														47	0.188	0.194	0.194	0.194	0.178	0.17	0.162	0.171	0.181375
		48	0.131	0.12	0.119	0.118	0.115	0.108	0.108	0.108	0.115875														48	0.194	0.199	0.198	0.198	0.184	0.183	0.174	0.174	0.188
		49	0.131	0.119	0.119	0.115	0.114	0.107	0.109	0.108	0.11525														49	0.202	0.2	0.201	0.201	0.195	0.185	0.184	0.177	0.193125
		50	0.13	0.117	0.118	0.115	0.113	0.108	0.108	0.107	0.1145														50	0.208	0.202	0.202	0.204	0.2	0.188	0.193	0.184	0.197625
		51	0.124	0.115	0.116	0.111	0.111	0.113	0.106	0.106	0.11275														51	0.213	0.2	0.198	0.203	0.198	0.177	0.182	0.171	0.19275					MAX OD	MIN OD
		52	0.122	0.115	0.115	0.111	0.11	0.112	0.106	0.107	0.11225														52	0.218	0.204	0.202	0.2	0.204	0.187	0.201	0.183	0.199875				PJCL X	0.201375	0.106625
		53	0.113	0.112	0.112	0.108	0.109	0.119	0.105	0.106	0.1105														53	0.218	0.203	0.199	0.196	0.202	0.176	0.182	0.169	0.193125				PJCL1	0.234	0.104
		54	0.111	0.111	0.111	0.106	0.108	0.119	0.105	0.106	0.109625					MAX OD	MIN OD								54	0.22	0.205	0.202	0.203	0.208	0.189	0.193	0.178	0.19975				PJCL2	0.206	0.105
		55	0.11	0.109	0.11	0.106	0.111	0.123	0.104	0.105	0.10975				PJCL X	0.2745	0.108125								55	0.223	0.205	0.201	0.202	0.213	0.187	0.199	0.181	0.201375				PJCL3	0.202	0.103
		56	0.112	0.106	0.108	0.108	0.112	0.132	0.105	0.105	0.111				PJCL1	0.37	0.107								56	0.225	0.206	0.199	0.204	0.211	0.181	0.198	0.175	0.199875				PJCL4	0.204	0.102
		57	0.117	0.104	0.107	0.107	0.111	0.15	0.109	0.105	0.11375				PJCL2	0.248	0.103								57	0.23	0.202	0.193	0.198	0.215	0.182	0.204	0.184	0.201				PJCL5	0.215	0.114
		58	0.121	0.103	0.109	0.111	0.117	0.166	0.11	0.105	0.11775				PJCL3	0.269	0.107								58	0.229	0.199	0.189	0.19	0.206	0.172	0.192	0.174	0.193875				PJCL6	0.189	0.106
		59	0.129	0.104	0.108	0.115	0.12	0.18	0.114	0.107	0.122125				PJCL4	0.294	0.106								59	0.231	0.2	0.188	0.191	0.21	0.174	0.199	0.18	0.196625				PJCL7	0.204	0.106
		60	0.147	0.108	0.112	0.118	0.124	0.191	0.115	0.109	0.128				PJCL5	0.295	0.108								60	0.231	0.2	0.189	0.199	0.211	0.173	0.203	0.188	0.19925				PJCL8	0.188	0.108
		61	0.174	0.109	0.116	0.121	0.133	0.197	0.118	0.109	0.134625				PJCL6	0.324	0.107								61	0.229	0.196	0.19	0.194	0.203	0.163	0.187	0.178	0.1925
		62	0.199	0.112	0.12	0.133	0.152	0.206	0.126	0.109	0.144625				PJCL7	0.213	0.104								62	0.231	0.193	0.189	0.19	0.206	0.164	0.185	0.175	0.191625
		63	0.219	0.117	0.124	0.152	0.169	0.217	0.138	0.116	0.1565				PJCL8	0.202	0.105								63	0.234	0.187	0.185	0.186	0.204	0.16	0.187	0.174	0.189625
		64	0.24	0.121	0.136	0.17	0.182	0.231	0.156	0.12	0.1695														64	0.233	0.185	0.181	0.19	0.204	0.157	0.186	0.175	0.188875
		65	0.256	0.133	0.155	0.184	0.196	0.243	0.168	0.124	0.182375														65	0.231	0.181	0.176	0.189	0.203	0.157	0.188	0.176	0.187625
		66	0.269	0.153	0.173	0.195	0.207	0.247	0.172	0.137	0.194125														66	0.23	0.178	0.176	0.184	0.196	0.153	0.177	0.17	0.183
		67	0.288	0.173	0.191	0.211	0.22	0.263	0.179	0.155	0.21														67	0.23	0.175	0.177	0.186	0.193	0.152	0.176	0.167	0.182
		68	0.308	0.191	0.209	0.227	0.236	0.281	0.185	0.168	0.225625														68	0.229	0.173	0.172	0.183	0.196	0.15	0.183	0.17	0.182
		69	0.324	0.208	0.224	0.243	0.251	0.292	0.192	0.177	0.238875														69	0.231	0.171	0.169	0.186	0.197	0.15	0.18	0.172	0.182
		70	0.342	0.225	0.241	0.263	0.269	0.303	0.202	0.188	0.254125														70	0.228	0.171	0.168	0.183	0.195	0.151	0.179	0.169	0.1805
		71	0.359	0.239	0.257	0.284	0.291	0.324	0.213	0.201	0.271														71	0.224	0.171	0.17	0.183	0.198	0.15	0.195	0.174	0.183125
		72	0.37	0.248	0.269	0.294	0.295	0.308	0.21	0.202	0.2745														72	0.216	0.165	0.166	0.175	0.19	0.143	0.186	0.168	0.176125
		73																							73
		74																							74
		75																							75
		76																							76
		77																							77
		78																							78
		79																							79
		80																							80
		81																							81
		82																							82
		83																							83
		84																							84
		85																							85
		86																							86
		87																							87
		88																							88
		89																							89
		90																							90
		91																							91
		92																							92
		93																							93
		94																							94
		95																							95
		96																							96
		97																							97
		98																							98
		99																							99
		100																							100
		101																							101
		102																							102
		103																							103
		104																							104
		105																							105
		106																							106
		107																							107
		108																							108
		109																							109
		110																							110
		111																							111
		112																							112
		113																							113
		114																							114
		115																							115
		116																							116
		117																							117
		118																							118
		119																							119
		120																							120
																		PJCL 1	PJCL 2	PJCL 3	PJCL 4	PJCL 5	PJCL 6	PJCL 7	PJCL 8	PJCL X		PJCL		PRE vs N-PRE		14d vs 21d
																	14d.PRE	0.106	0.103	0.107	0.324	0.109	0.107	0.115	0.105	0.107125		14d.PRE	0.107125	14d	1.72229	PRE	2.56243
																	21d.PRE	0.37	0.248	0.269	0.294	0.295	0.324	0.213	0.202	0.2745		21d.PRE	0.2745
																	14d.N-PRE	0.209	0.213	0.179	0.187	0.193	0.18	0.173	0.152	0.1845		14d.N-PRE	0.1845	21d	0.733607	N-PRE	1.09146
																	21d.N-PRE	0.234	0.206	0.202	0.204	0.215	0.189	0.204	0.188	0.201375		21dN-PRE	0.201375

## Sheet: TABLE1.GEN.6_CFU 
			INITIAL									FINAL									NET GROWTH							Relative growth per culture well FINAL - INITIAL (CFU/mL)																		Percentage of Variation growth
	Selective media	PRE Type	PRE TYPE	COLONY NUMBERS	DILUTION	CFU/mL	LOG	X LOG PRE TYPE		Selective media	PRE Type	PRE TYPE	COLONY NUMBERS	DILUTION	CFU/mL	LOG	X LOG PRE TYPE		Selective media	PRE Type	PRE TYPE	Change Ratio	CFU/ML	LOG10CFU/ML				PSJN	JMP134	CH34	LMG19424	SUM	X SUM	% PSJN	% JM'P134	% CH34	% LMG19424									PSJN	JMP134	CH34	LMG19424
	DORN + 2.4-D (JMP13 Selective Media)	21 days PRE	PJCL.01	0	0	0	0			DORN + 2.4-D (JMP13 Selective Media)	21 days PRE	PJCL.01	3	6	12000000000	0			DORN + 2.4-D (JMP13 Selective Media)	21 days PRE	PJCL.01	#DIV/0!	12000000000	0		21 days PRE	PJCL.01	1600000000	12000000000	753200000	35991600000	50344800000	109593100000	3.17808	23.8356	1.49608	71.4902							21 days PRE	PJCL.01	0.545011	0.76	0.299788	0.524534
			PJCL.02	0	0	0	0					PJCL.02	26	6	104000000000	0					PJCL.02	#DIV/0!	104000000000	0			PJCL.02	12800000000	104000000000	0	0	116800000000		10.9589	89.0411	0	0								PJCL.02	0.62184	0.74	0.314948	0.59058
			PJCL.03	0	0	0	0					PJCL.03	12	7	480000000000	11.6812					PJCL.03	#DIV/0!	480000000000	11.6812			PJCL.03	3600000000	480000000000	0	0	483600000000		0.744417	99.2556	0	0								PJCL.03	0.641178	0.76	0.280541	0.615706
			PJCL.04	0	0	0	0					PJCL.04	3	7	120000000000	11.0792					PJCL.04	#DIV/0!	120000000000	11.0792			PJCL.04	4800000000	120000000000	0	0	124800000000		3.84615	96.1538	0	0								PJCL.04	0.497093	0.68	0.275063	0.490257
			PJCL.05	0	0	0	0					PJCL.05	3	6	12000000000	0					PJCL.05	#DIV/0!	12000000000	0			PJCL.05	5200000000	12000000000	0	0	17200000000		30.2326	69.7674	0	0								PJCL.05	0.617154	0.72	0.262135	0.564057
			PJCL.06	0	0	0	0					PJCL.06	5	6	20000000000	10.301					PJCL.06	#DIV/0!	20000000000	10.301			PJCL.06	5600000000	20000000000	0	0	25600000000		21.875	78.125	0	0								PJCL.06	0.575834	0.64	0.244499	0.557638
			PJCL.07	0	0	0	0					PJCL.07	3	6	12000000000	0					PJCL.07	#DIV/0!	12000000000	0			PJCL.07	6400000000	12000000000	0	0	18400000000		34.7826	65.2174	0	0								PJCL.07	0.608926	0.76	0.352058	0.634291
			PJCL.08	0	0	0	0	0				PJCL.08	8	6	32000000000	0	4.13268				PJCL.08	#DIV/0!	32000000000	0			PJCL.08	8000000000	32000000000	0	0	40000000000		20	80	0	0								PJCL.08	0.617519	0.72	0.318213	0.588244
			JMP34									JMP34									JMP34	#DIV/0!	0	0			PSJN	0				0	3500000	#DIV/0!											SUMARY	0.590569	0.7225	0.293406	0.570663
		14 days PRE	PJCL.01			0	0				14 days PRE	PJCL.01			0	0				14 days PRE	PJCL.01	#DIV/0!	0	0			JMP134		14000000			14000000			100										PSJN	0.199019
			PJCL.02			0	0					PJCL.02			0	0					PJCL.02	#DIV/0!	0	0			CH34			0		0				#DIV/0!									JMP134		0.640264
			PJCL.03			0	0					PJCL.03			0	0					PJCL.03	#DIV/0!	0	0			LMG19424				0	0					#DIV/0!								CH34			0.298021
			PJCL.04			0	0					PJCL.04			0	0					PJCL.04	#DIV/0!	0	0				PSJN	JMP134	CH34	LMG19424	SUM	X SUM	% PSJN	% JM'P134	% CH34	% LMG19424								LMG19424				0.288257
			PJCL.05			0	0					PJCL.05			0	0					PJCL.05	#DIV/0!	0	0		14 days PRE	PJCL.01	0	0	0	0	0	0	#DIV/0!	#DIV/0!	#DIV/0!	#DIV/0!									PSJN	JMP134	CH34	LMG19424
			PJCL.06			0	0					PJCL.06			0	0					PJCL.06	#DIV/0!	0	0			PJCL.02	0	0	0	0	0		#DIV/0!	#DIV/0!	#DIV/0!	#DIV/0!							21 days PRE	PJCL.01	0.202975	0.232101	0.114639	0.174161
			PJCL.07			0	0					PJCL.07			0	0					PJCL.07	#DIV/0!	0	0			PJCL.03	0	0	0	0	0		#DIV/0!	#DIV/0!	#DIV/0!	#DIV/0!								PJCL.02	0.231843	0.275099	0.156689	0.223678
			PJCL.08			0	0	0				PJCL.08			0	0	0				PJCL.08	#DIV/0!	0	0			PJCL.04	0	0	0	0	0		#DIV/0!	#DIV/0!	#DIV/0!	#DIV/0!								PJCL.03	0.176755	0.291756	0.178112	0.152502
			JMP34									JMP34									JMP34	#DIV/0!	0	0			PJCL.05	0	0	0	0	0		#DIV/0!	#DIV/0!	#DIV/0!	#DIV/0!								PJCL.04	0.197064	0.293901	0.214931	0.161164
		21 days N-PRE	PJCL.01	10	3	400000	5.60206				21 days N-PRE	PJCL.01	11	4	440000000	8.64345				21 days N-PRE	PJCL.01	0.542906	439600000	3.04139			PJCL.06	0	0	0	0	0		#DIV/0!	#DIV/0!	#DIV/0!	#DIV/0!								PJCL.05	0.288243	0.283107	0.184147	0.210265
			PJCL.02	10	3	400000	5.60206					PJCL.02	11	4	440000000	8.64345					PJCL.02	0.542906	439600000	3.04139			PJCL.07	0	0	0	0	0		#DIV/0!	#DIV/0!	#DIV/0!	#DIV/0!								PJCL.06	0.242661	0.305876	0.141359	0.227934
			PJCL.03	4	3	160000	5.20412					PJCL.03	10	4	400000000	8.60206					PJCL.03	0.652933	399840000	3.39794			PJCL.08	0	0	0	0	0		#DIV/0!	#DIV/0!	#DIV/0!	#DIV/0!								PJCL.07	0.253138	0.2972	0.180226	0.187036
			PJCL.04	8	3	320000	5.50515					PJCL.04	7	4	280000000	8.44716					PJCL.04	0.53441	279680000	2.94201			PSJN	0				0	0	#DIV/0!											PJCL.08	0.241967	0.21652	0.191945	0.178181
			PJCL.05	8	3	320000	5.50515					PJCL.05	9	4	360000000	8.5563					PJCL.05	0.464483	NA	3.05115			JMP134		0			0			#DIV/0!										SUMARY	0.229331	0.274445	0.170256	0.189365
			PJCL.06	9	3	360000	5.5563					PJCL.06	9	4	360000000	8.5563					PJCL.06	0.539927	359640000	3			CH34			0		0				#DIV/0!									PSJN	0.131932
			PJCL.07	12	3	480000	5.68124					PJCL.07	5	4	200000000	8.30103					PJCL.07	0.46113	199520000	2.61979			LMG19424				0	0					#DIV/0!								JMP134		0.46359
			PJCL.08	7	3	280000	5.44716	5.51291				PJCL.08	8	4	320000000	8.50515	8.53186				PJCL.08	0.561392	319720000	3.05799				PSJN	JMP134	CH34	LMG19424	SUM	X SUM	% PSJN	% JM'P134	% CH34	% LMG19424								CH34			0.19801
			JMP34									JMP34									JMP34	#DIV/0!	0	0		21 days N-PRE	PJCL.01	0	439600000	7980000	399640000	847220000	976742000	0	51.8873	0.941904	47.1707								LMG19424				0.151468
		14 days N-PRE	PJCL.01	10	3	400000	5.60206				14 days N-PRE	PJCL.01	6	5	2400000000	9.38021				14 days N-PRE	PJCL.01	0.674422	2399600000	3.77815			PJCL.02	599720000	439600000	11988000	279720000	1331028000		45.0569	33.0271	0.900657	21.0153									PSJN	JMP134	CH34	LMG19424
			PJCL.02	13	3	520000	5.716					PJCL.02	5	5	2000000000	9.30103					PJCL.02	0.627191	1999480000	3.58503			PJCL.03	559600000	399840000	9188000	399760000	1368388000		40.8948	29.2198	0.671447	29.2139							21 days PRE	PJCL.01	0.754826	0.747366	0.299788	0.783208
			PJCL.03	9	3	360000	5.5563					PJCL.03	3	5	1200000000	9.07918					PJCL.03	0.634033	1199640000	3.52288			PJCL.04	399600000	279680000	7584000	239760000	926624000		43.1243	30.1827	0.818455	25.8746								PJCL.02	0.785549	0.771261	0.354717	0.757129
			PJCL.04	11	3	440000	5.64345					PJCL.04	4	5	1600000000	9.20412					PJCL.04	0.630938	1599560000	3.56067			PJCL.05	279680000	159600000	8388000	319720000	767388000		36.4457	20.7978	1.09306	41.6634								PJCL.03	0.865626	0.805721	0.433642	0.781569
			PJCL.05	9	3	360000	5.5563					PJCL.05	5	5	2000000000	9.30103					PJCL.05	0.67396	1999640000	3.74473			PJCL.06	319800000	359640000	5188000	399760000	1084388000		29.4913	33.1653	0.478427	36.865								PJCL.04	0.796375	0.742233	0.257137	0.74769
			PJCL.06	7	3	280000	5.44716					PJCL.06	2	5	800000000	8.90309					PJCL.06	0.634447	799720000	3.45593			PJCL.07	239520000	199520000	4796000	119680000	563516000		42.5046	35.4063	0.851085	21.2381								PJCL.05	0.805983	0.83	0.289732	0.701874
			PJCL.07	11	3	440000	5.64345					PJCL.07	4	5	1600000000	9.20412					PJCL.07	0.630938	1599560000	3.56067			PJCL.08	279840000	319720000	5984000	319840000	925384000		30.2404	34.55	0.64665	34.5629								PJCL.06	0.757783	0.752508	0.26431	0.733106
			PJCL.08	15	3	600000	5.77815	5.61786				PJCL.08	16	5	6400000000	9.80618	9.27237				PJCL.08	0.697114	6399400000	4.02803			PSJN	0				0	0	#DIV/0!	#DIV/0!	#DIV/0!	#DIV/0!								PJCL.07	0.837807	0.788701	0.303085	0.770335
			JMP34									JMP34									JMP34	#DIV/0!	0	0			JMP134		0			0		#DIV/0!	#DIV/0!	#DIV/0!	#DIV/0!								PJCL.08	0.676952	0.715812	0.39788	0.608912
																											CH34			0		0		#DIV/0!	#DIV/0!	#DIV/0!	#DIV/0!								SUMARY	0.785112	0.7692	0.325037	0.735478
	Selective media	PRE Type	PRE TYPE	COLONY NUMBERS	DILUTION	CFU/mL	LOG	X LOG PRE TYPE		Selective media	PRE Type	PRE TYPE	COLONY NUMBERS	DILUTION	CFU/mL	LOG	X LOG PRE TYPE		Selective media	PRE Type	PRE TYPE	Change Ratio	CFU/ML	LOG10CFU/ML			LMG19424				0	0		#DIV/0!	#DIV/0!	#DIV/0!	#DIV/0!								PSJN	0.682702
	Dorn + IAA (PsJN selective Media)	21 days PRE	PJCL.01	0	0	0	0			Dorn + IAA (PsJN selective Media)	21 days PRE	PJCL.01	4	5	1600000000	9.20412			Dorn + IAA (PsJN selective Media)	21 days PRE	PJCL.01	#DIV/0!	1600000000	9.20412				PSJN	JMP134	CH34	LMG19424	SUM	X SUM	% PSJN	% JM'P134	% CH34	% LMG19424								JMP134		0.753064
			PJCL.02	0	0	0	0					PJCL.02	32	5	12800000000	10.1072					PJCL.02	#DIV/0!	12800000000	10.1072		14 days N-PRE	PJCL.01	119600000	2399600000	35936000	319800000	2874936000	3566800500	4.16009	83.4662	1.24998	11.1237								CH34			0.841601
			PJCL.03	0	0	0	0					PJCL.03	9	5	3600000000	9.5563					PJCL.03	#DIV/0!	3600000000	9.5563			PJCL.02	519680000	1999480000	35948000	439840000	2994948000		17.3519	66.7618	1.20029	14.6861								LMG19424				0.72369
			PJCL.04	0	0	0	0					PJCL.04	12	5	4800000000	9.68124					PJCL.04	#DIV/0!	4800000000	9.68124			PJCL.03	1159440000	1199640000	59960000	1199760000	3618800000		32.0394	33.1502	1.6569	33.1535									PSJN	JMP134	CH34	LMG19424
			PJCL.05	0	0	0	0					PJCL.05	13	5	5200000000	9.716					PJCL.05	#DIV/0!	5200000000	9.716			PJCL.04	319680000	1599560000	39940000	359760000	2318940000		13.7856	68.9781	1.72234	15.514							21 days PRE	PJCL.01	0.396547	0.670845	0.210377	0.439725
			PJCL.06	0	0	0	0					PJCL.06	14	5	5600000000	9.74819					PJCL.06	#DIV/0!	5600000000	9.74819			PJCL.05	1079720000	1999640000	51912000	1119720000	4250992000		25.3992	47.0394	1.22117	26.3402								PJCL.02	0.438454	0.66335	0.267941	0.368652
			PJCL.07	0	0	0	0					PJCL.07	16	5	6400000000	9.80618					PJCL.07	#DIV/0!	6400000000	9.80618			PJCL.06	519560000	799720000	51944000	239680000	1610904000		32.2527	49.6442	3.22452	14.8786								PJCL.03	0.394128	0.673715	0.275193	0.352318
			PJCL.08	0	0	0	0	0				PJCL.08	20	5	8000000000	9.90309	9.71529				PJCL.08	#DIV/0!	8000000000	9.90309			PJCL.07	999480000	1599560000	47920000	879680000	3526640000		28.3409	45.3565	1.3588	24.9439								PJCL.04	0.377606	0.753744	0.202509	0.363939
			PsJN									PsJN									PsJN	#DIV/0!	0	0			PJCL.08	359400000	6399400000	19884000	559560000	7338244000		4.89763	87.2061	0.270964	7.62526								PJCL.05	0.375204	0.697957	0.27299	0.315234
		14 days PRE	PJCL.01			0	0				14 days PRE	PJCL.01			0	0				14 days PRE	PJCL.01	#DIV/0!	0	0			PSJN	0				0	0	#DIV/0!	#DIV/0!	#DIV/0!	#DIV/0!								PJCL.06	0.571972	0.772574	0.329216	0.404063
			PJCL.02			0	0					PJCL.02			0	0					PJCL.02	#DIV/0!	0	0			JMP134		0			0		#DIV/0!	#DIV/0!	#DIV/0!	#DIV/0!								PJCL.07	0.48225	0.807925	0.440796	0.469036
			PJCL.03			0	0					PJCL.03			0	0					PJCL.03	#DIV/0!	0	0			CH34			0		0		#DIV/0!	#DIV/0!	#DIV/0!	#DIV/0!								PJCL.08	0.523945	0.711868	0.69173	0.42237
			PJCL.04			0	0					PJCL.04			0	0					PJCL.04	#DIV/0!	0	0			LMG19424				0	0		#DIV/0!	#DIV/0!	#DIV/0!	#DIV/0!								SUMARY	0.445013	0.718997	0.336344	0.391917
			PJCL.05			0	0					PJCL.05			0	0					PJCL.05	#DIV/0!	0	0																					PSJN	0.682702
			PJCL.06			0	0					PJCL.06			0	0					PJCL.06	#DIV/0!	0	0																					JMP134		0.753064
			PJCL.07			0	0					PJCL.07			0	0					PJCL.07	#DIV/0!	0	0				Relative growth per culture well INITIAL (CFU/mL)																	CH34			0.841601
			PJCL.08			0	0	0				PJCL.08			0	0	0				PJCL.08	#DIV/0!	0	0				PSJN	JMP134	CH34	LMG19424	SUM	X SUM	% PSJN	% JM'P134	% CH34	% LMG19424								LMG19424				0.72369
			PsJN									PsJN									PsJN	#DIV/0!	0	0		21 days PRE	PJCL.01	6800000	8400000	6800000	8400000	30400000	34600000	22.3684	27.6316	22.3684	27.6316
		21 days N-PRE	PJCL.01	7	3	280000	5.44716				21 days N-PRE	PJCL.01	15	4	600000000	8.77815				21 days N-PRE	PJCL.01	0.61151	599720000	3.33099			PJCL.02	5600000	9600000	7200000	7600000	30000000		18.6667	32	24	25.3333
			PJCL.02	10	3	400000	5.60206					PJCL.02	14	4	560000000	8.74819					PJCL.02	0.561602	559600000	3.14613			PJCL.03	4400000	5600000	10000000	5600000	25600000		17.1875	21.875	39.0625	21.875
			PJCL.03	10	3	400000	5.60206					PJCL.03	10	4	400000000	8.60206					PJCL.03	0.535517	399600000	3			PJCL.04	10400000	12400000	13200000	11200000	47200000		22.0339	26.2712	27.9661	23.7288									Dispersion
			PJCL.04	8	3	320000	5.50515					PJCL.04	7	4	280000000	8.44716					PJCL.04	0.53441	279680000	2.94201			PJCL.05	6800000	9600000	15200000	11600000	43200000		15.7407	22.2222	35.1852	26.8519									PSJN	JMP134	CH34	LMG19424
			PJCL.05	5	3	200000	5.30103					PJCL.05	8	4	320000000	8.50515					PJCL.05	0.604433	319800000	3.20412			PJCL.06	6000000	13600000	17600000	7200000	44400000		13.5135	30.6306	39.6396	16.2162							21 days PRE	PJCL.01	-0.511172	-4.13268	0	0
			PJCL.06	12	3	480000	5.68124					PJCL.06	6	4	240000000	8.38021					PJCL.06	0.475067	239520000	2.69897			PJCL.07	5600000	7200000	4800000	4400000	22000000		25.4545	32.7273	21.8182	20								PJCL.02	0.391918	-4.13268	0	0
			PJCL.07	4	3	160000	5.20412					PJCL.07	7	4	280000000	8.44716					PJCL.07	0.623167	279840000	3.24304			PJCL.08	6000000	10400000	9600000	8000000	34000000		17.6471	30.5882	28.2353	23.5294								PJCL.03	-0.158989	7.54856	0	0
			PJCL.08	2	3	80000	4.90309	5.40574				PJCL.08	16	4	640000000	8.80618	8.58928				PJCL.08	0.796047	639920000	3.90309			PSJN	12400000				12400000	7300000	100											PJCL.04	-0.0340506	6.9465	0	0
			PsJN									PsJN									PsJN	#DIV/0!	0	0			JMP134		0			0			#DIV/0!										PJCL.05	0.000711466	-4.13268	0	0
		14 days N-PRE	PJCL.01	10	3	400000	5.60206				14 days N-PRE	PJCL.01	3	4	120000000	8.07918				14 days N-PRE	PJCL.01	0.44218	119600000	2.47712			CH34			12800000		12800000				100									PJCL.06	0.0328961	6.16835	0	0
			PJCL.02	8	3	320000	5.50515					PJCL.02	13	4	520000000	8.716					PJCL.02	0.583245	519680000	3.21085			LMG19424				4000000	4000000					100								PJCL.07	0.0908881	-4.13268	0	0
			PJCL.03	14	3	560000	5.74819					PJCL.03	29	4	1160000000	9.06446					PJCL.03	0.576924	1159440000	3.31627				PSJN	JMP134	CH34	LMG19424	SUM	X SUM	% PSJN	% JM'P134	% CH34	% LMG19424								PJCL.08	0.187798	-4.13268	0	0
			PJCL.04	8	3	320000	5.50515					PJCL.04	8	4	320000000	8.50515					PJCL.04	0.544944	319680000	3		14 days PRE	PJCL.01	5200000	8800000	7200000	7600000	28800000	29650000	18.0556	30.5556	25	26.3889									PSJN	JMP134	CH34	LMG19424
			PJCL.05	7	3	280000	5.44716					PJCL.05	27	4	1080000000	9.03342					PJCL.05	0.658374	1079720000	3.58627			PJCL.02	7200000	9600000	6800000	8000000	31600000		22.7848	30.3797	21.519	25.3165							14 days PRE	PJCL.01	0	0	0	0
			PJCL.06	11	3	440000	5.64345					PJCL.06	13	4	520000000	8.716					PJCL.06	0.544445	519560000	3.07255			PJCL.03	5200000	8400000	9200000	7200000	30000000		17.3333	28	30.6667	24								PJCL.02	0	0	0	0
			PJCL.07	13	3	520000	5.716					PJCL.07	25	4	1000000000	9					PJCL.07	0.574527	999480000	3.284			PJCL.04	4000000	7600000	6800000	6400000	24800000		16.129	30.6452	27.4194	25.8065								PJCL.03	0	0	0	0
			PJCL.08	15	3	600000	5.77815	5.61816				PJCL.08	9	4	360000000	8.5563	8.70882				PJCL.08	0.480803	359400000	2.77815			PJCL.05	3200000	11600000	13600000	8400000	36800000		8.69565	31.5217	36.9565	22.8261								PJCL.04	0	0	0	0
			PsJN									PsJN									PsJN	#DIV/0!	0	0			PJCL.06	4000000	11600000	8400000	4800000	28800000		13.8889	40.2778	29.1667	16.6667								PJCL.05	0	0	0	0
																											PJCL.07	2800000	9200000	10800000	6400000	29200000		9.58904	31.5068	36.9863	21.9178								PJCL.06	0	0	0	0
	Selective media	PRE Type	PRE TYPE	COLONY NUMBERS	DILUTION	CFU/mL	LOG	X LOG PRE TYPE		Selective media	PRE Type	PRE TYPE	COLONY NUMBERS	DILUTION	CFU/mL	LOG	X LOG PRE TYPE		Selective media	PRE Type	PRE TYPE	Change Ratio	CFU/ML	LOG10CFU/ML			PJCL.08	3200000	10800000	6000000	7200000	27200000		11.7647	39.7059	22.0588	26.4706								PJCL.07	0	0	0	0
	R2A + km, (CH34 selective Media)	21 days PRE	PJCL.01	0	0	0	0			R2A + km, (CH34 selective Media)	21 days PRE	PJCL.01	0	0	0	0			R2A + km, (CH34 selective Media)	21 days PRE	PJCL.01	#DIV/0!	0	0			PSJN	5200000				5200000	10500000	100											PJCL.08	0	0	0	0
			PJCL.02	0	0	0	0					PJCL.02	0	0	0	0					PJCL.02	#DIV/0!	0	0			JMP134		16400000			16400000			100											PSJN	JMP134	CH34	LMG19424
			PJCL.03	0	0	0	0					PJCL.03	0	0	0	0					PJCL.03	#DIV/0!	0	0			CH34			16400000		16400000				100								21 days N-PRE	PJCL.01	0.188869	0.111589	0.0372715	0.136681
			PJCL.04	0	0	0	0					PJCL.04	0	0	0	0					PJCL.04	#DIV/0!	0	0			LMG19424				4000000	4000000					100								PJCL.02	0.158906	0.111589	0.213363	-0.0182208
			PJCL.05	0	0	0	0					PJCL.05	0	0	0	0					PJCL.05	#DIV/0!	0	0				PSJN	JMP134	CH34	LMG19424	SUM	X SUM	% PSJN	% JM'P134	% CH34	% LMG19424								PJCL.03	0.0127779	0.0701964	0.0979694	0.136681
			PJCL.06	0	0	0	0					PJCL.06	0	0	0	0					PJCL.06	#DIV/0!	0	0		21 days N-PRE	PJCL.01	7200000	7200000	6800000	5600000	26800000	24900000	26.8657	26.8657	25.3731	20.8955								PJCL.04	-0.142124	-0.0847055	0.0149951	-0.0851676
			PJCL.07	0	0	0	0					PJCL.07	0	0	0	0					PJCL.07	#DIV/0!	0	0			PJCL.02	5600000	7200000	4400000	7200000	24400000		22.9508	29.5082	18.0328	29.5082								PJCL.05	-0.0841321	0.024439	0.0584608	0.0397712
			PJCL.08	0	0	0	0	0				PJCL.08	0	0	0	0	0				PJCL.08	#DIV/0!	0	0			PJCL.03	2400000	4800000	2000000	4800000	14000000		17.1429	34.2857	14.2857	34.2857								PJCL.06	-0.209071	0.024439	-0.149815	0.136681
			CH34									CH34									CH34	#DIV/0!	0	0			PJCL.04	5200000	10400000	6400000	8000000	30000000		17.3333	34.6667	21.3333	26.6667								PJCL.07	-0.142124	-0.230834	-0.184577	-0.386198
		14 days PRE	PJCL.01			0	0				14 days PRE	PJCL.01			0	0				14 days PRE	PJCL.01	#DIV/0!	0	0			PJCL.05	3200000	8800000	6400000	8000000	26400000		12.1212	33.3333	24.2424	30.303								PJCL.08	0.216898	-0.0267136	-0.0876672	0.0397712
			PJCL.02			0	0					PJCL.02			0	0					PJCL.02	#DIV/0!	0	0			PJCL.06	6400000	8800000	4800000	8000000	28000000		22.8571	31.4286	17.1429	28.5714									PSJN	JMP134	CH34	LMG19424
			PJCL.03			0	0					PJCL.03			0	0					PJCL.03	#DIV/0!	0	0			PJCL.07	3600000	8800000	6000000	6400000	24800000		14.5161	35.4839	24.1935	25.8065							14 days N-PRE	PJCL.01	-0.629634	0.184099	-0.0570843	-0.233123
			PJCL.04			0	0					PJCL.04			0	0					PJCL.04	#DIV/0!	0	0			PJCL.08	4800000	7600000	3200000	9200000	24800000		19.3548	30.6452	12.9032	37.0968								PJCL.02	0.00718807	0.104918	-0.0570843	-0.0948206
			PJCL.05			0	0					PJCL.05			0	0					PJCL.05	#DIV/0!	0	0			PSJN	5200000				5200000	3200000	100											PJCL.03	0.355643	-0.116931	0.164764	0.340908
			PJCL.06			0	0					PJCL.06			0	0					PJCL.06	#DIV/0!	0	0			JMP134		0			0			#DIV/0!										PJCL.04	-0.203665	0.00800821	-0.0113268	-0.181971
			PJCL.07			0	0					PJCL.07			0	0					PJCL.07	#DIV/0!	0	0			CH34			4000000		4000000				100									PJCL.05	0.324608	0.104918	0.102617	0.310945
			PJCL.08			0	0	0				PJCL.08			0	0	0				PJCL.08	#DIV/0!	0	0			LMG19424				3600000	3600000					100								PJCL.06	0.00718807	-0.293022	0.102617	-0.358062
			CH34									CH34									CH34	#DIV/0!	0	0				PSJN	JMP134	CH34	LMG19424	SUM	X SUM	% PSJN	% JM'P134	% CH34	% LMG19424								PJCL.07	0.291185	0.00800821	0.0678545	0.206209
		21 days N-PRE	PJCL.01	5	2	20000	4.30103				21 days N-PRE	PJCL.01	20	2	8000000	6.90309				21 days N-PRE	PJCL.01	0.604985	7980000	2.60206		14 days N-PRE	PJCL.01	6400000	11200000	6000000	4000000	27600000	25150000	23.1884	40.5797	21.7391	14.4928								PJCL.08	-0.152513	0.610068	-0.312357	0.00991473
			PJCL.02	3	2	12000	4.07918					PJCL.02	30	2	12000000	7.07918					PJCL.02	0.735442	11988000	3			PJCL.02	4400000	10000000	5600000	9600000	29600000		14.8649	33.7838	18.9189	32.4324
			PJCL.03	3	2	12000	4.07918					PJCL.03	23	2	9200000	6.96379					PJCL.03	0.707153	9188000	2.88461			PJCL.03	4000000	10000000	6000000	6400000	26400000		15.1515	37.8788	22.7273	24.2424
			PJCL.04	4	2	16000	4.20412					PJCL.04	19	2	7600000	6.88081					PJCL.04	0.636683	7584000	2.67669			PJCL.04	4800000	5200000	8000000	5600000	23600000		20.339	22.0339	33.8983	23.7288
			PJCL.05	3	2	12000	4.07918					PJCL.05	21	2	8400000	6.92428					PJCL.05	0.697468	8388000	2.8451			PJCL.05	4000000	7200000	4800000	8000000	24000000		16.6667	30	20	33.3333
			PJCL.06	3	2	12000	4.07918					PJCL.06	13	2	5200000	6.716					PJCL.06	0.64641	5188000	2.63682			PJCL.06	1200000	6400000	4800000	6400000	18800000		6.38298	34.0426	25.5319	34.0426
			PJCL.07	1	2	4000	3.60206					PJCL.07	12	2	4800000	6.68124					PJCL.07	0.854839	4796000	3.07918			PJCL.07	2800000	4800000	800000	3200000	11600000		24.1379	41.3793	6.89655	27.5862
			PJCL.08	4	2	16000	4.20412	4.07851				PJCL.08	15	2	6000000	6.77815	6.86582				PJCL.08	0.612264	5984000	2.57403			PJCL.08	4800000	11600000	8800000	14400000	39600000		12.1212	29.2929	22.2222	36.3636
			CH34									CH34									CH34	#DIV/0!	0	0			PSJN	2400000				2400000	5800000	100
		14 days N-PRE	PJCL.01	16	2	64000	4.80618				14 days N-PRE	PJCL.01	9	3	36000000	7.5563				14 days N-PRE	PJCL.01	0.572205	35936000	2.75012			JMP134		4000000			4000000			100
			PJCL.02	13	2	52000	4.716					PJCL.02	9	3	36000000	7.5563					PJCL.02	0.602268	35948000	2.8403			CH34			10800000		10800000				100
			PJCL.03	10	2	40000	4.60206					PJCL.03	15	3	60000000	7.77815					PJCL.03	0.690146	59960000	3.17609			LMG19424				6000000	6000000					100
			PJCL.04	15	2	60000	4.77815					PJCL.04	10	3	40000000	7.60206					PJCL.04	0.591004	39940000	2.82391
			PJCL.05	22	2	88000	4.94448					PJCL.05	13	3	52000000	7.716					PJCL.05	0.560528	51912000	2.77152
			PJCL.06	14	2	56000	4.74819					PJCL.06	13	3	52000000	7.716					PJCL.06	0.625042	51944000	2.96782				Relative growth per culture well FINAL (CFU/mL)
			PJCL.07	20	2	80000	4.90309					PJCL.07	12	3	48000000	7.68124					PJCL.07	0.566612	47920000	2.77815				PSJN	JMP134	CH34	LMG19424	SUM	X SUM	% PSJN	% JM'P134	% CH34	% LMG19424
			PJCL.08	29	2	116000	5.06446	4.82033				PJCL.08	5	3	20000000	7.30103	7.61339				PJCL.08	0.441621	19884000	2.23657		21 days PRE	PJCL.01	35993200000	1440000000000	760000000	36000000000	1512753200000	1201093550000	2.37932	95.1907	0.0502395	2.37977
			CH34									CH34									CH34	#DIV/0!	0	0			PJCL.02	87994400000	1400000000000	1040000000	88000000000	1577034400000		5.57974	88.7742	0.0659466	5.58009
																											PJCL.03	79995600000	800000000000	920000000	80000000000	960915600000		8.32494	83.2539	0.095742	8.32539
	Selective media	PRE Type	PRE TYPE	COLONY NUMBERS	DILUTION	CFU/mL	LOG	X LOG PRE TYPE		Selective media	PRE Type	PRE TYPE	COLONY NUMBERS	DILUTION	CFU/mL	LOG	X LOG PRE TYPE		Selective media	PRE Type	PRE TYPE	Change Ratio	CFU/ML	LOG10CFU/ML			PJCL.04	31989600000	840000000000	1200000000	32000000000	905189600000		3.53402	92.7982	0.132569	3.53517
	Dorn + 3-HPA + Gm, (LMG19424 selective Media)	21 days PRE	PJCL.01	0	0	0	0			Dorn + 3-HPA + Gm, (LMG19424 selective Media)	21 days PRE	PJCL.01	0	0	0	0			Dorn + 3-HPA + Gm, (LMG19424 selective Media)	21 days PRE	PJCL.01	#DIV/0!	0	0			PJCL.05	111993200000	1080000000000	1160000000	112000000000	1305153200000		8.58085	82.7489	0.0888785	8.58137
			PJCL.02	0	0	0	0					PJCL.02	0	0	0	0					PJCL.02	#DIV/0!	0	0			PJCL.06	47994000000	520000000000	1040000000	48000000000	617034000000		7.77818	84.2741	0.168548	7.77915
			PJCL.03	0	0	0	0					PJCL.03	0	0	0	0					PJCL.03	#DIV/0!	0	0			PJCL.07	71994400000	1160000000000	1080000000	72000000000	1305074400000		5.5165	88.8838	0.0827539	5.51693
			PJCL.04	0	0	0	0					PJCL.04	0	0	0	0					PJCL.04	#DIV/0!	0	0			PJCL.08	91994000000	1240000000000	1600000000	92000000000	1425594000000		6.45303	86.9813	0.112234	6.45345
			PJCL.05	0	0	0	0					PJCL.05	0	0	0	0					PJCL.05	#DIV/0!	0	0			PSJN	307600000				307600000	31576900000	100
			PJCL.06	0	0	0	0					PJCL.06	0	0	0	0					PJCL.06	#DIV/0!	0	0			JMP134		124000000000			124000000000			100
			PJCL.07	0	0	0	0					PJCL.07	0	0	0	0					PJCL.07	#DIV/0!	0	0			CH34			1680000000		1680000000				100
			PJCL.08	0	0	0	0	0				PJCL.08	0	0	0	0	0				PJCL.08	#DIV/0!	0	0			LMG19424				320000000	320000000					100
			LMG19424									LMG19424									LMG19424	#DIV/0!	0	0				PSJN	JMP134	CH34	LMG19424	SUM	X SUM	% PSJN	% JM'P134	% CH34	% LMG19424
		14 days PRE	PJCL.01			0	0				14 days PRE	PJCL.01			0	0				14 days PRE	PJCL.01	#DIV/0!	0	0		14 days PRE	PJCL.01	120000000	360000000	44000000	120000000	644000000	1335500000	18.6335	55.9006	6.8323	18.6335
			PJCL.02			0	0					PJCL.02			0	0					PJCL.02	#DIV/0!	0	0			PJCL.02	280000000	800000000	80000000	280000000	1440000000		19.4444	55.5556	5.55556	19.4444
			PJCL.03			0	0					PJCL.03			0	0					PJCL.03	#DIV/0!	0	0			PJCL.03	80000000	880000000	160000000	80000000	1200000000		6.66667	73.3333	13.3333	6.66667
			PJCL.04			0	0					PJCL.04			0	0					PJCL.04	#DIV/0!	0	0			PJCL.04	80000000	800000000	200000000	80000000	1160000000		6.89655	68.9655	17.2414	6.89655
			PJCL.05			0	0					PJCL.05			0	0					PJCL.05	#DIV/0!	0	0			PJCL.05	240000000	1160000000	280000000	240000000	1920000000		12.5	60.4167	14.5833	12.5
			PJCL.06			0	0					PJCL.06			0	0					PJCL.06	#DIV/0!	0	0			PJCL.06	160000000	1680000000	80000000	160000000	2080000000		7.69231	80.7692	3.84615	7.69231
			PJCL.07			0	0					PJCL.07			0	0					PJCL.07	#DIV/0!	0	0			PJCL.07	120000000	1080000000	200000000	120000000	1520000000		7.89474	71.0526	13.1579	7.89474
			PJCL.08			0	0	0				PJCL.08			0	0	0				PJCL.08	#DIV/0!	0	0			PJCL.08	120000000	360000000	120000000	120000000	720000000		16.6667	50	16.6667	16.6667
			LMG19424									LMG19424									LMG19424	#DIV/0!	0	0			PSJN	40000000				40000000	6730000000	100
		21 days N-PRE	PJCL.01	9	3	360000	5.5563				21 days N-PRE	PJCL.01	10	4	400000000	8.60206				21 days N-PRE	PJCL.01	0.548163	399640000	3.04576			JMP134		26400000000			26400000000			100
			PJCL.02	7	3	280000	5.44716					PJCL.02	7	4	280000000	8.44716					PJCL.02	0.550746	279720000	3			CH34			440000000		440000000				100
			PJCL.03	6	3	240000	5.38021					PJCL.03	10	4	400000000	8.60206					PJCL.03	0.598833	399760000	3.22185			LMG19424				40000000	40000000					100
			PJCL.04	6	3	240000	5.38021					PJCL.04	6	4	240000000	8.38021					PJCL.04	0.557599	239760000	3				PSJN	JMP134	CH34	LMG19424	SUM	X SUM	% PSJN	% JM'P134	% CH34	% LMG19424
			PJCL.05	7	3	280000	5.44716					PJCL.05	8	4	320000000	8.50515					PJCL.05	0.561392	319720000	3.05799		21 days N-PRE	PJCL.01	1080000000000	960000000000	760000000	1080000000000	3120760000000	2975750000000	34.607	30.7617	0.024353	34.607
			PJCL.06	6	3	240000	5.38021					PJCL.06	10	4	400000000	8.60206					PJCL.06	0.598833	399760000	3.22185			PJCL.02	1120000000000	1400000000000	1000000000	1120000000000	3641000000000		30.7608	38.451	0.027465	30.7608
			PJCL.07	8	3	320000	5.50515					PJCL.07	3	4	120000000	8.07918					PJCL.07	0.467568	119680000	2.57403			PJCL.03	800000000000	1160000000000	1080000000	800000000000	2761080000000		28.9742	42.0125	0.0391151	28.9742
			PJCL.08	4	3	160000	5.20412	5.41257				PJCL.08	8	4	320000000	8.50515	8.46538				PJCL.08	0.634311	319840000	3.30103			PJCL.04	1160000000000	1680000000000	360000000	1160000000000	4000360000000		28.9974	41.9962	0.00899919	28.9974
			LMG19424									LMG19424									LMG19424	#DIV/0!	0	0			PJCL.05	560000000000	NA	600000000	560000000000	1120600000000		49.9732	NA	0.0535427	49.9732
		14 days N-PRE	PJCL.01	5	3	200000	5.30103				14 days N-PRE	PJCL.01	8	4	320000000	8.50515				14 days N-PRE	PJCL.01	0.604433	319800000	3.20412			PJCL.06	920000000000	1480000000000	280000000	920000000000	3320280000000		27.7085	44.5746	0.00843302	27.7085
			PJCL.02	4	3	160000	5.20412					PJCL.02	11	4	440000000	8.64345					PJCL.02	0.660887	439840000	3.43933			PJCL.07	1120000000000	2640000000000	680000000	1120000000000	4880680000000		22.9476	54.0908	0.0139325	22.9476
			PJCL.03	6	3	240000	5.38021					PJCL.03	30	4	1200000000	9.07918					PJCL.03	0.687514	1199760000	3.69897			PJCL.08	160000000000	640000000000	1240000000	160000000000	961240000000		16.6452	66.5807	0.129	16.6452
			PJCL.04	6	3	240000	5.38021					PJCL.04	9	4	360000000	8.5563					PJCL.04	0.590328	359760000	3.17609			PSJN	200000000000				200000000000	1180000000000	100
			PJCL.05	7	3	280000	5.44716					PJCL.05	28	4	1120000000	9.04922					PJCL.05	0.661273	1119720000	3.60206			JMP134		2880000000000			2880000000000			100
			PJCL.06	8	3	320000	5.50515					PJCL.06	6	4	240000000	8.38021					PJCL.06	0.522249	239680000	2.87506			CH34			1440000000000		1440000000000				100
			PJCL.07	8	3	320000	5.50515					PJCL.07	22	4	880000000	8.94448					PJCL.07	0.624748	879680000	3.43933			LMG19424				200000000000	200000000000					100
			PJCL.08	11	3	440000	5.64345	5.42081				PJCL.08	14	4	560000000	8.74819	8.73827				PJCL.08	0.550148	559560000	3.10474				PSJN	JMP134	CH34	LMG19424	SUM	X SUM	% PSJN	% JM'P134	% CH34	% LMG19424
			LMG19424									LMG19424									LMG19424	#DIV/0!	0	0		14 days N-PRE	PJCL.01	3200000000	600000000000	160000000	3200000000	606560000000	853720000000	0.527565	98.9185	0.0263783	0.527565
																											PJCL.02	3600000000	440000000000	360000000	3600000000	447560000000		0.804361	98.3108	0.0804361	0.804361
	Selective media	PRE Type	PRE TYPE	COLONY NUMBERS	DILUTION	CFU/mL	LOG	X LOG PRE TYPE		Selective media	PRE Type	PRE TYPE	COLONY NUMBERS	DILUTION	CFU/mL	LOG	X LOG PRE TYPE		Selective media	PRE Type	PRE TYPE	Change Ratio	CFU/ML	LOG10CFU/ML			PJCL.03	1600000000	520000000000	440000000	1600000000	523640000000		0.305553	99.3049	0.0840272	0.305553
	R2A	21 days PRE	PJCL.01	0	0	0	0			R2A	21 days PRE	PJCL.01	1	8	400000000000	11.6021			R2A	21 days PRE	PJCL.01	NA	NA	NA			PJCL.04	1600000000	600000000000	200000000	1600000000	603400000000		0.265164	99.4365	0.0331455	0.265164
			PJCL.02	0	0	0	0					PJCL.02	23	8	9200000000000	12.9638					PJCL.02	NA	NA	NA			PJCL.05	1200000000	440000000000	320000000	1200000000	442720000000		0.271052	99.3856	0.0722804	0.271052
			PJCL.03	0	0	0	0					PJCL.03	21	8	8400000000000	12.9243					PJCL.03	NA	NA	NA			PJCL.06	3600000000	1160000000000	760000000	3600000000	1167960000000		0.30823	99.3185	0.0650707	0.30823
			PJCL.04	0	0	0	0					PJCL.04	1	8	400000000000	11.6021					PJCL.04	NA	NA	NA			PJCL.07	3600000000	1200000000000	320000000	3600000000	1207520000000		0.298132	99.3772	0.0265006	0.298132
			PJCL.05	0	0	0	0					PJCL.05	2	8	800000000000	11.9031					PJCL.05	NA	NA	NA			PJCL.08	15200000000	1240000000000	560000000000	15200000000	1830400000000		0.83042	67.7448	30.5944	0.83042
			PJCL.06	0	0	0	0					PJCL.06	4	8	1600000000000	12.2041					PJCL.06	NA	NA	NA			PSJN	2400000000				2400000000	531200000000	100
			PJCL.07	0	0	0	0					PJCL.07	2	8	800000000000	11.9031					PJCL.07	NA	NA	NA			JMP134		1640000000000			1640000000000			100
			PJCL.08	0	0	0	0	0				PJCL.08	7	8	2800000000000	12.4472	12.1937				PJCL.08	NA	NA	NA			CH34			480000000000		480000000000				100
			PSJN									PSJN			0	0	0				PSJN	NA	NA	NA			LMG19424				2400000000	2400000000					100
			JMP134									JMP134			0	0	0				JMP134	NA	NA	NA
			CH34									CH34			0	0	0				CH34	#DIV/0!	0	0
			LMG19424									LMG19424			0	0	0				LMG19424	#DIV/0!	0	0
		14 days PRE	PJCL.01			0	0				14 days PRE	PJCL.01			0	0				14 days PRE	PJCL.01	#DIV/0!	0	0
			PJCL.02			0	0					PJCL.02			0	0					PJCL.02	#DIV/0!	0	0
			PJCL.03			0	0					PJCL.03			0	0					PJCL.03	#DIV/0!	0	0
			PJCL.04			0	0					PJCL.04			0	0					PJCL.04	#DIV/0!	0	0
			PJCL.05			0	0					PJCL.05			0	0					PJCL.05	#DIV/0!	0	0
			PJCL.06			0	0					PJCL.06			0	0					PJCL.06	#DIV/0!	0	0
			PJCL.07			0	0					PJCL.07			0	0					PJCL.07	#DIV/0!	0	0
			PJCL.08			0	0	0				PJCL.08			0	0	0				PJCL.08	#DIV/0!	0	0
			PSJN									PSJN			0		0				PSJN	#DIV/0!	0	0
			JMP134									JMP134			0		0				JMP134	NA	NA	NA
			CH34									CH34			0		0				CH34	#DIV/0!	0	0
			LMG19424									LMG19424			0		0				LMG19424	#DIV/0!	0	0
		21 days N-PRE	PJCL.01	6	3	240000	5.38021				21 days N-PRE	PJCL.01	13	4	520000000	8.716				21 days N-PRE	PJCL.01	0.620011	519760000	3.33579
			PJCL.02	10	3	400000	5.60206					PJCL.02	15	4	600000000	8.77815					PJCL.02	0.566951	599600000	3.17609
			PJCL.03	5	3	200000	5.30103					PJCL.03	11	4	440000000	8.64345					PJCL.03	0.630523	439800000	3.34242
			PJCL.04	8	3	320000	5.50515					PJCL.04	8	4	320000000	8.50515					PJCL.04	0.544944	319680000	3
			PJCL.05	10	3	400000	5.60206					PJCL.05	4	4	160000000	8.20412					PJCL.05	0.464483	159600000	2.60206
			PJCL.06	8	3	320000	5.50515					PJCL.06	7	4	280000000	8.44716					PJCL.06	0.53441	279680000	2.94201
			PJCL.07	7	3	280000	5.44716					PJCL.07	11	4	440000000	8.64345					PJCL.07	0.586782	439720000	3.19629
			PJCL.08	6	3	240000	5.38021	5.46538				PJCL.08	6	4	240000000	8.38021	8.53971				PJCL.08	0.557599	239760000	3
			PSJN									PSJN			0						PSJN	NA	NA	NA
			JMP134									JMP134			0						JMP134	#DIV/0!	0	0
			CH34									CH34			0		0				CH34	#DIV/0!	0	0
			LMG19424									LMG19424			0		0				LMG19424	NA	NA	NA
		14 days N-PRE	PJCL.01	10	3	400000	5.60206				14 days N-PRE	PJCL.01	5	5	2000000000	9.30103				14 days N-PRE	PJCL.01	0.660287	1999600000	3.69897
			PJCL.02	10	3	400000	5.60206					PJCL.02	10	5	4000000000	9.60206					PJCL.02	0.714023	3999600000	4
			PJCL.03	11	3	440000	5.64345					PJCL.03	3	5	1200000000	9.07918					PJCL.03	0.608799	1199560000	3.43573
			PJCL.04	9	3	360000	5.5563					PJCL.04	7	5	2800000000	9.44716					PJCL.04	0.70026	2799640000	3.89086
			PJCL.05	10	3	400000	5.60206					PJCL.05	3	5	1200000000	9.07918					PJCL.05	0.620686	1199600000	3.47712
			PJCL.06	10	3	400000	5.60206					PJCL.06	3	5	1200000000	9.07918					PJCL.06	0.620686	1199600000	3.47712
			PJCL.07	8	3	320000	5.50515					PJCL.07	8	5	3200000000	9.50515					PJCL.07	0.726592	3199680000	4
			PJCL.08	8	3	320000	5.50515	5.57729				PJCL.08	1	5	400000000	8.60206	9.21188				PJCL.08	0.562548	399680000	3.09691
			PSJN									PSJN			0						PSJN	NA	NA	NA
			JMP134									JMP134			0						JMP134	#DIV/0!	0	0
			CH34									CH34			0						CH34	#DIV/0!	0	0
			LMG19424									LMG19424			0						LMG19424	#DIV/0!	0	0

## Sheet: TABLE1.Gen.6_CFU Tables 
				CFU / mL								Log10 CFU/mL
				D + IAA		D + 2.4 D		R2A + Km		D + 3HPA + Gm		D + IAA		D + 2.4 D		R2A + Km		D + 3HPA + Gm
				Initial	Final	Initial	Final	Initial	Final	Initial	Final	Initial	Final	Initial	Final	Initial	Final	Initial	Final
		21 Days PRE	PJCL.1	0	16000000	0	120000000	0	0	0	0	0	7.20412	0	8.07918	0	0	0	0
			PJCL.2	0	128000000	0	1040000000	0	0	0	0	0	8.10721	0	9.01703	0	0	0	0
			PJCL.3	0	36000000	0	4800000000	0	0	0	0	0	7.5563	0	9.68124	0	0	0	0
			PJCL.4	0	48000000	0	1200000000	0	0	0	0	0	7.68124	0	9.07918	0	0	0	0
			PJCL.5	0	52000000	0	120000000	0	0	0	0	0	7.716	0	8.07918	0	0	0	0
			PJCL.6	0	56000000	0	200000000	0	0	0	0	0	7.74819	0	8.30103	0	0	0	0
			PJCL.7	0	64000000	0	120000000	0	0	0	0	0	7.80618	0	8.07918	0	0	0	0
			PJCL.8	0	80000000	0	320000000	0	0	0	0	0	7.90309	0	8.50515	0	0	0	0
			X	0	60000000	0	990000000	0	0	0	0	0	7.71529	0	8.60265	0	0	0	0
			STDEV	0	3.33295e+07	0	1.59939e+09	0	0	0	0	0	0.263478	0	0.595782	0	0	0	0
				D + IAA		D + 2.4 D		R2A + Km		D + 3HPA + Gm		D + IAA		D + 2.4 D		R2A + Km		D + 3HPA + Gm
				Initial	Final	Initial	Final	Initial	Final	Initial	Final	Initial	Final	Initial	Final	Initial	Final	Initial	Final
		14 Days PRE	1	0	0	0	0	0	0	0	0	0	0	0	0	0	0	0	0
			2	0	0	0	0	0	0	0	0	0	0	0	0	0	0	0	0
			3	0	0	0	0	0	0	0	0	0	0	0	0	0	0	0	0
			4	0	0	0	0	0	0	0	0	0	0	0	0	0	0	0	0
			5	0	0	0	0	0	0	0	0	0	0	0	0	0	0	0	0
			6	0	0	0	0	0	0	0	0	0	0	0	0	0	0	0	0
			7	0	0	0	0	0	0	0	0	0	0	0	0	0	0	0	0
			8	0	0	0	0	0	0	0	0	0	0	0	0	0	0	0	0
			X	0	0	0	0	0	0	0	0	0	0	0	0	0	0	0	0
			STDEV	0	0	0	0	0	0	0	0	0	0	0	0	0	0	0	0
				D + IAA		D + 2.4 D		R2A + Km		D + 3HPA + Gm		D + IAA		D + 2.4 D		R2A + Km		D + 3HPA + Gm
				Initial	Final	Initial	Final	Initial	Final	Initial	Final	Initial	Final	Initial	Final	Initial	Final	Initial	Final
		21 Days N-PRE	1	280000	6000000	400000	4400000	20000	80000	360000	4000000	5.44716	6.77815	5.60206	6.64345	4.30103	4.90309	5.5563	6.60206
			2	400000	5600000	400000	4400000	12000	120000	280000	2800000	5.60206	6.74819	5.60206	6.64345	4.07918	5.07918	5.44716	6.44716
			3	400000	4000000	160000	4000000	12000	92000	240000	4000000	5.60206	6.60206	5.20412	6.60206	4.07918	4.96379	5.38021	6.60206
			4	320000	2800000	320000	2800000	16000	76000	240000	2400000	5.50515	6.44716	5.50515	6.44716	4.20412	4.88081	5.38021	6.38021
			5	200000	3200000	320000	3600000	12000	84000	280000	3200000	5.30103	6.50515	5.50515	6.5563	4.07918	4.92428	5.44716	6.50515
			6	480000	2400000	360000	3600000	12000	52000	240000	4000000	5.68124	6.38021	5.5563	6.5563	4.07918	4.716	5.38021	6.60206
			7	160000	2800000	480000	2000000	4000	48000	320000	1200000	5.20412	6.44716	5.68124	6.30103	3.60206	4.68124	5.50515	6.07918
			8	80000	6400000	280000	3200000	16000	60000	160000	3200000	4.90309	6.80618	5.44716	6.50515	4.20412	4.77815	5.20412	6.50515
			X	290000	4150000	340000	3500000	13000	76500	265000	3100000	5.40574	6.58928	5.51291	6.53186	4.07851	4.86582	5.41257	6.46538
			STDEV	136487	1.61334e+06	95618.3	821149	4659.86	23561.5	60237.6	973946	0.258803	0.168742	0.144375	0.114766	0.209788	0.133284	0.105705	0.175639
				D + IAA		D + 2.4 D		R2A + Km		D + 3HPA + Gm		D + IAA		D + 2.4 D		R2A + Km		D + 3HPA + Gm
				Initial	Final	Initial	Final	Initial	Final	Initial	Final	Initial	Final	Initial	Final	Initial	Final	Initial	Final
		14 Days N-PRE	1	400000	1200000	400000	24000000	64000	360000	200000	3200000	5.60206	6.07918	5.60206	7.38021	4.80618	5.5563	5.30103	6.50515
			2	320000	5200000	520000	20000000	52000	360000	160000	4400000	5.50515	6.716	5.716	7.30103	4.716	5.5563	5.20412	6.64345
			3	560000	11600000	360000	12000000	40000	600000	240000	12000000	5.74819	7.06446	5.5563	7.07918	4.60206	5.77815	5.38021	7.07918
			4	320000	3200000	440000	16000000	60000	400000	240000	3600000	5.50515	6.50515	5.64345	7.20412	4.77815	5.60206	5.38021	6.5563
			5	280000	10800000	360000	20000000	88000	520000	280000	11200000	5.44716	7.03342	5.5563	7.30103	4.94448	5.716	5.44716	7.04922
			6	440000	5200000	280000	8000000	56000	520000	320000	2400000	5.64345	6.716	5.44716	6.90309	4.74819	5.716	5.50515	6.38021
			7	520000	10000000	440000	16000000	80000	480000	320000	8800000	5.716	7	5.64345	7.20412	4.90309	5.68124	5.50515	6.94448
			8	600000	3600000	600000	64000000	116000	200000	440000	5600000	5.77815	6.5563	5.77815	7.80618	5.06446	5.30103	5.64345	6.74819
			X	430000	6350000	425000	22500000	69500	430000	275000	6400000	5.61816	6.70882	5.61786	7.27237	4.82033	5.61339	5.42081	6.73827
			STDEV	120475	3.9159e+06	100143	1.74929e+07	24183.8	126039	86685	3.75842e+06	0.124074	0.333364	0.102541	0.262197	0.145195	0.149773	0.135799	0.261912
